# Supplementary material for: Comprehensive Transcriptome Analysis in the Testis of the Silkworm, Bombyx mori
Source: Insects. 2023 Aug 2;14(8):684. doi: 10.3390/insects14080684 (PMC10455414; doi:10.3390/insects14080684)
Supplement: Supplementary file 1 [file insects-14-00684-s001.zip]

Archive with 28 entries (27 files):
- supplementary data/
- __MACOSX/._supplementary data
- supplementary data/Table S1.xlsx
- __MACOSX/supplementary data/._Table S1.xlsx
- supplementary data/.DS_Store
- __MACOSX/supplementary data/._.DS_Store
- supplementary data/Table S7.xlsx
- __MACOSX/supplementary data/._Table S7.xlsx
- supplementary data/Table S8.csv
- __MACOSX/supplementary data/._Table S8.csv
- supplementary data/Table S5.xlsx
- __MACOSX/supplementary data/._Table S5.xlsx
- supplementary data/Table S3.csv
- __MACOSX/supplementary data/._Table S3.csv
- supplementary data/Table S9.xlsx
- __MACOSX/supplementary data/._Table S9.xlsx
- supplementary data/supplementary figure.pptx
- __MACOSX/supplementary data/._supplementary figure.pptx
- supplementary data/Table S6.csv
- __MACOSX/supplementary data/._Table S6.csv
- supplementary data/Table S4.xlsx
- __MACOSX/supplementary data/._Table S4.xlsx
- supplementary data/Table S11.xlsx
- __MACOSX/supplementary data/._Table S11.xlsx
- supplementary data/Table S2.xlsx
- __MACOSX/supplementary data/._Table S2.xlsx
- supplementary data/Table S10.xlsx
- __MACOSX/supplementary data/._Table S10.xlsx
