# Supplementary material for: Comprehensive Transcriptome Analysis in the Testis of the Silkworm, Bombyx mori
Source: Insects. 2023 Aug 2;14(8):684. doi: 10.3390/insects14080684 (PMC10455414; doi:10.3390/insects14080684)
Supplement: Supplementary file 1 [file insects-14-00684-s001.zip › supplementary data/Table S1.xlsx]

## Sheet: Sheet1
Tissue	Biological Replicates	Accession Number
Anterior_Silk_Gland	3	SRR10035756
		SRR10035757
		SRR10035758
Epidermis	3	SRR10035754
		SRR10035765
		SRR10035776
Fatbody	3	SRR10035692
		SRR10035693
		SRR10035694
Head	3	SRR10035634
		SRR10035636
		SRR10035637
Hemolymph	3	SRR10035826
		SRR10035827
		SRR10035828
Malpighian_Tubule	3	SRR10035792
		SRR10035793
		SRR10035794
Middle_Silk_Gland	3	SRR10035669
		SRR10035670
		SRR10035671
Midgut	3	SRR10035726
		SRR10035727
		SRR10035728
Ovary	2	SRR10035814
		SRR10035815
Posterior_Silk_Gland	3	SRR10035619
		SRR10035620
		SRR10035621
Testis	3	SRR10035587
		SRR10035588
		SRR10035589
Trachea	3	SRR10035770
		SRR10035771
		SRR10035772
