# Supplementary material for: Comprehensive Transcriptome Analysis in the Testis of the Silkworm, Bombyx mori
Source: Insects. 2023 Aug 2;14(8):684. doi: 10.3390/insects14080684 (PMC10455414; doi:10.3390/insects14080684)
Supplement: Supplementary file 1 [file insects-14-00684-s001.zip › supplementary data/Table S3.csv]

GENE_ID	Anterior_Silk_Gland	Epidermis	Fatbody	Head	Hemolymph	Malpighian_Tubule	Middle_Silk_Gland	Midgut	Ovary	Posterior_Silk_Gland	Testis	Trachea
QMSTRG00000001	0	0	0	0	0	0	0	0	0	0	0	0
QMSTRG00000002	0	0	0	0	0	0	0	0	0	0	0	0
QMSTRG00000003	0	0	0	0	0	1	0	0	0	0	0	0
QMSTRG00000004	0	0	0	0	0	0	0	0	0	0	0	0
QMSTRG00000005	0	0	0	0	0	0	0	0	0	0	0	0
QMSTRG00000006	0	0	0	0	0	0	0	0	0	0	1	0
QMSTRG00000007	0	0	0	0	0	0	0	0	0	0	0	0
QMSTRG00000008	0	0	0	0	0	1	0	0	0	0	0	0
QMSTRG00000009	0	0	0	0	0	0	0	0	0	0	0	0
QMSTRG00000010	0	0	0	0	0	0	0	0	0	0	0	0
QMSTRG00000011	0	0	0	0	0	0	0	0	0	0	1	0
QMSTRG00000012	0	0	0	0	0	0	0	0	0	0	0	0
QMSTRG00000013	0	0	0	0	0	0	0	0	0	0	0	0
QMSTRG00000014	0	0	0	0	0	0	0	0	0	0	0	0
QMSTRG00000015	0	0	0	0	0	0	0	0	0	0	0	0
QMSTRG00000016	0	0	0	0	0	0	0	0	0	0	0	0
QMSTRG00000017	0	0	0	0	0	0	0	1	0	0	0	0
QMSTRG00000018	0	0	0	0	0	0	0	0	0	0	0	0
QMSTRG00000019	0	0	0	0	0	0	0	0	0	0	0	0
QMSTRG00000020	0	0	0	0	0	0	0	0	0	0	1	0
QMSTRG00000021	0	0	0	0	0	0	0	0	0	0	0	0
QMSTRG00000022	0	0	0	0	0	0	0	0	0	0	0	0
QMSTRG00000023	0	0	0	0	0	0	0	0	0	0	0	0
QMSTRG00000024	0	0	0	0	0	0	0	0	0	0	0	0
QMSTRG00000025	0	0	0	0	0	0	0	0	0	0	0	0
QMSTRG00000026	0	0	0	0	0	0	0	0	0	0	0	0
QMSTRG00000027	0	0	0	0	0	0	0	0	0	0	0	0
QMSTRG00000028	0	0	0	0	0	0	0	0	0	0	0	0
QMSTRG00000029	0	0	0	0	0	0	0	0	0	0	0	0
QMSTRG00000030	0	0	0	0	0	0	0	0	0	0	0	0
QMSTRG00000031	0	0	0	0	0	0	0	0	0	0	0	0
QMSTRG00000032	0	0	0	0	0	0	0	0	0	0	0	0
QMSTRG00000033	0	0	0	0	0	0	0	0	0	0	0	0
QMSTRG00000034	0	0	0	0	0	0	0	0	0	0	0	0
QMSTRG00000035	0	0	0	0	0	0	0	0	0	0	0	0
QMSTRG00000036	0	0	0	0	0	0	0	0	0	0	0	0
QMSTRG00000037	0	0	0	0	0	1	0	0	0	0	0	0
QMSTRG00000038	0	0	0	0	0	0	0	0	0	0	0	0
QMSTRG00000039	0	0	0	0	0	0	0	0	0	0	0	0
QMSTRG00000040	0	0	0	0	0	0	0	0	0	0	0	0
QMSTRG00000041	0	0	0	0	0	0	0	0	0	0	0	0
QMSTRG00000042	0	0	0	0	0	0	0	0	0	0	0	0
QMSTRG00000043	0	0	0	0	0	0	0	0	0	0	0	0
QMSTRG00000044	1	0	0	0	0	0	0	0	0	0	0	0
QMSTRG00000045	0	0	0	0	0	0	0	0	0	0	0	0
QMSTRG00000046	0	0	0	0	0	0	0	0	0	0	0	0
QMSTRG00000047	0	0	0	0	0	0	0	0	0	0	0	0
QMSTRG00000048	0	0	0	0	0	0	0	0	0	0	0	0
QMSTRG00000049	0	0	0	0	0	0	0	0	0	0	0	0
QMSTRG00000050	0	0	0	0	0	0	0	0	0	0	0	0
QMSTRG00000051	0	0	0	0	0	0	0	0	0	0	0	1
QMSTRG00000052	0	0	0	0	0	0	0	0	0	0	0	0
QMSTRG00000053	0	0	0	0	0	0	0	0	0	0	0	0
QMSTRG00000054	0	0	0	0	0	0	0	0	0	0	0	0
QMSTRG00000055	0	0	0	0	0	0	0	0	0	0	0	0
QMSTRG00000056	0	0	0	0	0	0	0	0	0	0	0	0
QMSTRG00000057	0	0	0	0	0	0	0	0	0	0	0	0
QMSTRG00000058	0	0	0	0	0	0	0	0	0	0	1	0
QMSTRG00000059	0	0	0	0	0	0	0	0	0	0	0	0
QMSTRG00000060	0	0	0	0	0	1	0	0	0	0	0	0
QMSTRG00000061	0	0	0	0	0	0	0	0	0	0	0	0
QMSTRG00000062	0	0	0	0	0	0	0	0	0	0	0	0
QMSTRG00000063	0	0	0	0	0	0	0	0	0	0	0	0
QMSTRG00000064	0	0	0	0	0	0	0	0	0	0	0	0
QMSTRG00000065	0	0	0	0	0	0	0	0	0	0	0	0
QMSTRG00000066	0	0	0	0	0	0	0	0	0	0	0	0
QMSTRG00000067	0	0	0	0	0	0	0	0	0	0	0	0
QMSTRG00000068	0	0	0	0	0	0	0	0	0	0	0	0
QMSTRG00000069	0	0	0	0	0	0	0	0	0	0	0	0
QMSTRG00000070	0	0	0	0	0	0	0	0	0	0	0	0
QMSTRG00000071	0	0	0	0	0	0	0	0	0	0	0	0
QMSTRG00000072	0	0	0	0	0	0	0	0	0	0	0	0
QMSTRG00000073	0	0	0	0	0	0	0	0	0	0	0	0
QMSTRG00000074	0	0	0	0	0	0	0	0	0	0	0	0
QMSTRG00000075	0	0	0	0	0	0	0	0	0	0	0	0
QMSTRG00000076	0	0	0	0	0	0	0	0	0	0	0	0
QMSTRG00000077	0	0	0	0	0	0	0	0	0	0	0	0
QMSTRG00000078	0	0	0	0	0	0	0	0	0	0	0	0
QMSTRG00000079	0	0	0	0	0	0	0	0	0	0	0	0
QMSTRG00000080	0	0	0	0	0	0	0	0	0	0	0	0
QMSTRG00000081	0	0	0	0	0	0	0	0	0	0	0	0
QMSTRG00000082	0	0	0	0	1	0	0	0	0	0	0	0
QMSTRG00000083	0	0	0	0	0	0	0	0	0	0	0	0
QMSTRG00000084	0	0	0	0	0	0	0	0	0	0	0	0
QMSTRG00000085	0	0	0	0	0	0	0	0	0	0	0	0
QMSTRG00000086	0	0	0	0	0	0	0	0	0	0	0	0
QMSTRG00000087	0	0	0	0	0	0	0	0	0	0	0	0
QMSTRG00000088	0	0	0	0	0	0	0	0	0	0	0	0
QMSTRG00000089	0	0	0	0	0	0	0	0	0	0	0	0
QMSTRG00000090	0	0	0	0	0	0	0	0	0	0	0	0
QMSTRG00000091	0	0	0	0	0	0	0	0	0	0	0	0
QMSTRG00000092	0	0	0	0	0	0	0	0	0	0	0	0
QMSTRG00000093	0	0	0	0	0	0	0	0	0	0	0	0
QMSTRG00000094	0	0	0	0	0	0	0	0	0	0	0	0
QMSTRG00000095	0	0	0	0	0	0	0	0	0	0	0	0
QMSTRG00000096	0	0	0	0	0	0	0	0	0	0	0	0
QMSTRG00000097	0	0	0	0	0	0	0	0	0	0	0	0
QMSTRG00000098	0	0	0	0	0	0	0	0	0	0	0	0
QMSTRG00000099	0	0	0	0	0	0	0	0	0	0	0	0
QMSTRG00000100	0	0	0	0	1	0	0	0	0	0	0	0
QMSTRG00000101	0	0	0	0	0	0	0	0	0	0	0	0
QMSTRG00000102	0	0	0	0	1	0	0	0	0	0	0	0
QMSTRG00000103	0	0	0	0	0	0	0	0	0	0	0	0
QMSTRG00000104	0	0	0	0	1	0	0	0	0	0	0	0
QMSTRG00000105	0	0	0	0	0	0	0	0	0	0	0	0
QMSTRG00000106	0	0	0	0	0	0	0	0	0	0	0	0
QMSTRG00000107	0	0	0	0	0	0	0	0	0	0	0	0
QMSTRG00000108	0	0	0	0	0	0	0	0	0	0	0	0
QMSTRG00000109	0	0	0	0	0	0	0	0	0	0	0	0
QMSTRG00000110	0	0	0	0	0	0	0	0	0	0	0	0
QMSTRG00000111	0	0	0	0	0	0	0	0	0	0	0	0
QMSTRG00000112	0	0	0	0	0	0	0	0	0	0	0	0
QMSTRG00000113	0	0	0	0	0	0	0	0	0	0	0	0
QMSTRG00000114	0	0	0	0	0	0	0	0	0	0	0	0
QMSTRG00000115	0	0	0	0	0	0	0	0	0	0	0	0
QMSTRG00000116	0	0	0	0	0	0	0	0	1	0	0	0
QMSTRG00000117	0	0	0	0	0	0	0	0	0	0	0	0
QMSTRG00000118	0	0	0	0	0	0	0	0	0	0	1	0
QMSTRG00000119	0	0	0	0	0	0	0	0	0	0	0	0
QMSTRG00000120	0	0	0	0	0	0	0	0	0	0	0	0
QMSTRG00000121	0	0	0	0	0	0	0	0	0	0	0	0
QMSTRG00000122	0	0	0	0	0	0	0	0	0	0	0	0
QMSTRG00000123	0	0	0	0	0	0	0	0	0	0	0	0
QMSTRG00000124	0	0	0	0	0	0	0	0	0	0	0	0
QMSTRG00000125	0	0	0	0	0	0	0	0	0	0	0	0
QMSTRG00000126	0	0	0	0	0	0	0	0	0	0	0	0
QMSTRG00000127	0	0	0	0	0	0	0	0	0	0	0	0
QMSTRG00000128	0	0	0	0	0	0	0	0	0	0	0	0
QMSTRG00000129	0	0	0	0	0	0	0	0	0	0	0	0
QMSTRG00000130	0	0	0	0	0	0	0	1	0	0	0	0
QMSTRG00000131	0	0	0	0	0	0	0	0	0	0	0	0
QMSTRG00000132	1	0	0	0	0	0	0	0	0	0	0	0
QMSTRG00000133	0	0	0	0	0	0	0	0	0	0	0	0
QMSTRG00000134	0	0	0	0	0	0	0	0	0	0	0	0
QMSTRG00000135	0	0	0	0	0	0	0	0	0	0	0	0
QMSTRG00000136	0	0	0	0	0	0	0	0	0	0	0	0
QMSTRG00000137	0	0	0	0	1	0	0	0	0	0	0	0
QMSTRG00000138	0	0	0	0	0	1	0	0	0	0	0	0
QMSTRG00000139	0	0	0	0	0	1	0	0	0	0	0	0
QMSTRG00000140	0	0	0	0	0	0	0	0	0	0	0	0
QMSTRG00000141	0	0	0	0	0	0	0	0	0	0	0	0
QMSTRG00000142	0	0	0	0	0	0	0	0	0	0	0	0
QMSTRG00000143	0	0	0	0	0	0	0	0	0	0	0	0
QMSTRG00000144	0	0	0	0	0	0	0	0	0	0	0	0
QMSTRG00000145	0	0	0	0	0	0	0	0	1	0	0	0
QMSTRG00000146	0	0	0	0	0	0	0	0	0	0	0	0
QMSTRG00000147	0	0	0	0	0	0	0	0	0	0	0	0
QMSTRG00000148	0	0	0	0	0	0	0	0	0	0	0	0
QMSTRG00000149	0	0	0	0	0	0	0	0	0	0	0	0
QMSTRG00000150	0	0	0	0	0	0	0	0	0	0	0	0
QMSTRG00000151	0	0	0	0	0	0	0	0	0	0	0	0
QMSTRG00000152	0	0	0	0	0	0	0	0	0	0	0	0
QMSTRG00000153	0	0	0	0	1	0	0	0	0	0	0	0
QMSTRG00000154	0	0	0	0	0	0	0	0	0	0	0	0
QMSTRG00000155	0	0	0	0	0	0	0	0	0	0	0	0
QMSTRG00000156	0	0	0	0	0	0	0	0	0	0	0	0
QMSTRG00000157	0	0	0	0	0	0	0	0	0	0	0	0
QMSTRG00000158	0	0	0	0	0	0	0	0	0	0	0	0
QMSTRG00000159	0	0	0	0	0	0	0	0	0	0	0	0
QMSTRG00000160	0	0	0	0	0	0	0	0	0	0	0	0
QMSTRG00000161	0	0	0	0	0	0	0	0	0	0	0	0
QMSTRG00000162	0	0	0	0	0	0	0	0	0	0	0	0
QMSTRG00000163	0	0	0	0	0	0	0	0	0	0	0	0
QMSTRG00000164	0	0	0	0	0	0	0	0	0	0	0	0
QMSTRG00000165	0	0	0	0	0	1	0	0	0	0	0	0
QMSTRG00000166	0	0	0	0	0	0	0	0	0	0	0	0
QMSTRG00000167	0	0	0	0	0	0	0	0	0	0	0	0
QMSTRG00000168	0	0	0	0	0	0	0	0	0	0	0	0
QMSTRG00000169	0	0	0	0	0	0	0	0	0	0	0	0
QMSTRG00000170	0	0	0	0	0	0	0	0	0	0	0	0
QMSTRG00000171	0	0	1	0	0	0	0	0	0	0	0	0
QMSTRG00000172	0	0	0	0	0	0	0	0	0	0	0	0
QMSTRG00000173	0	0	0	0	0	0	0	0	0	0	0	0
QMSTRG00000174	0	0	0	0	0	0	0	0	0	0	0	0
QMSTRG00000175	0	0	0	0	0	0	0	0	0	0	0	0
QMSTRG00000176	0	0	0	0	0	0	0	0	0	0	0	0
QMSTRG00000177	0	0	0	0	0	0	0	0	0	0	0	0
QMSTRG00000178	0	0	0	0	0	0	0	0	0	0	0	0
QMSTRG00000179	0	0	0	0	0	0	0	0	0	0	0	0
QMSTRG00000180	0	0	0	0	0	0	0	1	0	0	0	0
QMSTRG00000181	0	0	0	0	0	0	0	0	0	0	1	0
QMSTRG00000182	0	0	0	0	0	1	0	0	0	0	0	0
QMSTRG00000183	0	0	0	0	0	0	0	0	0	0	0	0
QMSTRG00000184	0	0	0	0	0	0	0	0	0	0	0	0
QMSTRG00000185	0	0	0	0	0	0	0	0	0	0	0	0
QMSTRG00000186	0	0	0	0	0	0	0	0	0	0	0	0
QMSTRG00000187	0	0	0	0	0	0	0	0	0	0	0	0
QMSTRG00000188	0	0	0	0	0	0	0	0	0	0	0	0
QMSTRG00000189	0	0	0	0	0	0	0	0	0	0	0	0
QMSTRG00000190	0	0	0	0	0	0	0	0	0	0	0	0
QMSTRG00000191	0	0	0	0	0	0	0	0	0	0	0	0
QMSTRG00000192	0	0	0	0	0	0	0	0	0	0	0	0
QMSTRG00000193	0	0	0	0	0	0	0	0	0	0	0	0
QMSTRG00000194	0	0	0	0	0	0	0	0	0	0	0	0
QMSTRG00000195	0	0	0	0	0	0	0	0	0	0	0	0
QMSTRG00000196	0	0	0	0	0	0	0	0	0	0	0	0
QMSTRG00000197	0	0	0	0	0	0	0	0	0	0	0	0
QMSTRG00000198	0	0	0	0	0	0	0	0	0	0	0	0
QMSTRG00000199	0	0	0	0	0	0	0	0	0	0	0	0
QMSTRG00000200	0	0	0	0	0	0	0	0	0	0	0	0
QMSTRG00000201	0	0	0	0	0	0	0	0	0	0	0	0
QMSTRG00000202	0	0	0	0	0	0	0	0	0	0	0	0
QMSTRG00000203	0	0	0	0	0	0	0	0	0	0	0	0
QMSTRG00000204	0	0	0	0	0	0	0	0	0	0	0	0
QMSTRG00000205	0	0	0	0	0	0	0	0	0	0	0	1
QMSTRG00000206	0	0	0	0	0	0	0	0	0	0	0	0
QMSTRG00000207	0	0	0	0	0	0	0	0	0	0	0	0
QMSTRG00000208	0	0	0	0	0	0	0	0	0	0	0	0
QMSTRG00000209	0	0	0	0	0	0	0	0	0	0	1	0
QMSTRG00000210	0	0	0	0	0	0	0	0	0	0	0	0
QMSTRG00000211	0	0	0	0	0	0	0	1	0	0	0	0
QMSTRG00000212	0	0	0	0	0	0	0	1	0	0	0	0
QMSTRG00000213	0	0	0	0	0	0	0	0	0	0	0	0
QMSTRG00000214	0	0	0	0	0	0	0	0	0	0	0	0
QMSTRG00000215	0	0	0	0	0	0	0	0	0	0	0	0
QMSTRG00000216	0	0	0	0	0	0	0	0	0	0	0	0
QMSTRG00000217	0	0	0	0	0	0	0	0	0	0	0	0
QMSTRG00000218	0	0	0	0	0	0	0	0	0	0	0	0
QMSTRG00000219	0	0	0	0	0	0	0	0	0	0	0	0
QMSTRG00000220	0	0	0	0	0	0	0	0	0	0	0	0
QMSTRG00000221	0	0	0	0	0	0	0	0	0	0	0	0
QMSTRG00000222	0	0	0	0	0	1	0	0	0	0	0	0
QMSTRG00000223	0	0	0	0	0	0	0	0	0	0	0	0
QMSTRG00000224	0	0	0	0	0	0	0	0	0	0	0	0
QMSTRG00000225	0	0	0	0	0	0	0	0	0	0	0	0
QMSTRG00000226	0	0	0	0	0	0	0	0	0	0	0	0
QMSTRG00000227	0	0	0	0	0	0	0	0	0	0	0	0
QMSTRG00000228	0	0	0	0	0	0	0	0	0	0	0	0
QMSTRG00000229	0	0	0	0	0	0	0	0	0	0	0	0
QMSTRG00000230	0	0	0	0	0	0	1	0	0	0	0	0
QMSTRG00000231	0	0	0	0	0	0	0	0	0	0	0	0
QMSTRG00000232	0	0	0	0	0	0	0	0	0	0	0	1
QMSTRG00000233	0	0	0	0	0	0	0	0	0	0	0	1
QMSTRG00000234	0	0	0	0	0	0	0	0	0	0	0	0
QMSTRG00000235	0	0	0	0	0	0	0	0	0	0	0	0
QMSTRG00000236	0	0	0	0	0	0	0	0	0	0	0	0
QMSTRG00000237	0	0	0	0	0	0	0	0	0	0	0	0
QMSTRG00000238	0	0	0	0	0	0	0	0	0	0	0	0
QMSTRG00000239	0	0	0	0	0	0	0	0	0	0	0	0
QMSTRG00000240	0	0	0	0	0	0	0	0	0	0	0	0
QMSTRG00000241	0	0	0	0	0	0	0	0	0	0	0	0
QMSTRG00000242	0	0	0	0	0	0	0	0	0	0	0	0
QMSTRG00000243	0	0	0	0	0	0	0	0	0	0	0	0
QMSTRG00000244	0	0	0	0	0	0	0	0	0	0	0	0
QMSTRG00000245	0	0	0	0	0	0	0	0	0	0	0	0
QMSTRG00000246	0	0	0	0	0	0	0	0	0	0	0	0
QMSTRG00000247	0	0	0	0	0	0	0	0	0	0	0	0
QMSTRG00000248	0	0	0	0	0	0	0	0	0	0	0	0
QMSTRG00000249	0	0	0	0	0	0	0	0	0	0	0	0
QMSTRG00000250	0	0	0	0	0	0	0	0	0	0	0	0
QMSTRG00000251	0	0	0	0	0	0	0	0	0	0	0	0
QMSTRG00000252	0	0	0	0	0	0	0	0	0	0	0	0
QMSTRG00000253	0	0	0	0	0	0	0	0	0	0	0	0
QMSTRG00000254	0	0	0	0	0	0	0	0	0	0	0	0
QMSTRG00000255	0	0	0	0	0	0	0	0	0	0	0	0
QMSTRG00000256	0	0	0	0	1	0	0	0	0	0	0	0
QMSTRG00000257	0	0	0	0	1	0	0	0	0	0	0	0
QMSTRG00000258	0	0	0	0	0	0	0	0	0	0	0	0
QMSTRG00000259	0	0	0	0	0	0	0	0	0	0	0	0
QMSTRG00000260	0	0	0	0	0	0	0	1	0	0	0	0
QMSTRG00000261	0	0	0	0	0	0	0	1	0	0	0	0
QMSTRG00000262	0	0	0	0	1	0	0	0	0	0	0	0
QMSTRG00000263	0	0	0	0	0	0	0	1	0	0	0	0
QMSTRG00000264	0	0	0	0	0	0	0	0	0	0	0	0
QMSTRG00000265	0	0	0	0	0	0	0	0	0	0	0	0
QMSTRG00000266	0	0	0	0	0	0	0	0	0	0	1	0
QMSTRG00000267	0	0	0	0	0	0	0	0	0	0	0	0
QMSTRG00000268	0	0	0	0	0	0	0	0	0	0	0	0
QMSTRG00000269	0	0	0	0	0	0	0	0	0	0	0	0
QMSTRG00000270	0	0	0	0	0	0	0	0	0	0	0	0
QMSTRG00000271	0	0	0	0	0	0	0	0	0	0	0	0
QMSTRG00000272	0	0	0	0	0	0	0	0	0	0	0	0
QMSTRG00000273	0	0	0	0	0	0	0	0	0	0	0	0
QMSTRG00000274	0	0	0	0	0	0	0	0	0	0	0	0
QMSTRG00000275	0	0	0	0	0	0	0	0	0	0	0	0
QMSTRG00000276	0	0	0	0	0	0	0	0	0	0	0	0
QMSTRG00000277	0	0	0	0	0	0	0	0	0	0	0	0
QMSTRG00000278	0	0	0	0	0	0	0	0	0	0	1	0
QMSTRG00000279	0	0	0	0	0	0	0	0	0	0	0	0
QMSTRG00000280	0	0	0	0	0	0	0	0	0	0	0	0
QMSTRG00000281	0	0	0	0	0	0	0	0	0	0	0	0
QMSTRG00000282	0	0	0	0	0	0	0	0	0	0	0	0
QMSTRG00000283	0	0	0	0	0	0	0	0	0	0	0	0
QMSTRG00000284	0	0	0	1	0	0	0	0	0	0	0	0
QMSTRG00000285	0	0	0	0	0	0	0	0	0	0	0	0
QMSTRG00000286	0	0	0	0	0	0	0	0	0	0	0	0
QMSTRG00000287	0	0	0	0	0	0	0	0	0	0	0	0
QMSTRG00000288	0	0	0	0	0	0	0	0	0	0	0	0
QMSTRG00000289	0	0	0	0	0	0	0	0	0	0	0	0
QMSTRG00000290	0	0	0	0	1	0	0	0	0	0	0	0
QMSTRG00000291	0	0	0	0	0	0	0	0	0	0	0	0
QMSTRG00000292	0	0	0	0	0	0	0	0	0	0	0	0
QMSTRG00000293	0	0	0	0	0	0	0	0	0	0	0	0
QMSTRG00000294	0	0	0	0	0	0	0	0	0	0	0	0
QMSTRG00000295	0	0	0	0	0	0	0	0	0	0	0	0
QMSTRG00000296	0	0	0	0	0	0	0	0	0	0	0	0
QMSTRG00000297	0	0	0	0	0	0	0	0	0	0	0	0
QMSTRG00000298	0	0	0	0	0	0	0	0	0	0	0	0
QMSTRG00000299	0	0	0	0	0	0	0	0	0	0	0	0
QMSTRG00000300	0	0	0	0	0	0	0	0	0	0	0	0
QMSTRG00000301	0	0	0	0	0	0	0	1	0	0	0	0
QMSTRG00000302	0	0	0	0	0	0	0	0	0	0	0	0
QMSTRG00000303	0	0	0	0	0	0	0	0	0	0	0	0
QMSTRG00000304	0	0	0	0	0	0	0	0	0	0	0	0
QMSTRG00000305	0	0	0	0	0	0	0	0	0	0	0	0
QMSTRG00000306	0	0	0	0	0	0	0	0	0	0	0	0
QMSTRG00000307	0	0	0	0	0	0	0	0	0	0	1	0
QMSTRG00000308	0	0	0	0	0	0	0	0	0	0	0	0
QMSTRG00000309	0	0	0	0	0	0	0	0	0	0	0	0
QMSTRG00000310	0	0	0	0	0	0	0	0	0	0	0	0
QMSTRG00000311	0	0	0	0	0	0	0	0	0	0	0	0
QMSTRG00000312	0	0	0	0	0	0	0	0	0	0	0	0
QMSTRG00000313	0	0	0	0	0	0	0	0	0	0	0	0
QMSTRG00000314	0	0	0	0	0	0	0	0	0	0	0	0
QMSTRG00000315	0	0	0	0	0	0	0	0	0	0	0	0
QMSTRG00000316	0	0	0	0	1	0	0	0	0	0	0	0
QMSTRG00000317	0	0	0	0	0	0	0	0	0	0	0	0
QMSTRG00000318	0	0	0	0	0	0	0	0	0	0	0	0
QMSTRG00000319	0	0	0	0	0	0	0	0	0	0	0	0
QMSTRG00000320	0	0	0	0	0	0	0	0	0	0	0	0
QMSTRG00000321	0	0	0	0	0	0	0	0	0	0	0	0
QMSTRG00000322	0	0	0	0	0	0	0	0	0	0	0	0
QMSTRG00000323	0	0	0	0	0	0	0	0	0	0	0	0
QMSTRG00000324	0	0	0	0	0	0	0	0	0	0	0	0
QMSTRG00000325	0	0	0	0	0	0	0	0	0	0	0	0
QMSTRG00000326	0	0	0	0	0	0	0	0	0	0	0	0
QMSTRG00000327	0	0	0	0	0	0	0	1	0	0	0	0
QMSTRG00000328	0	0	0	0	0	0	0	0	0	0	0	0
QMSTRG00000329	0	0	0	0	0	0	0	0	0	0	0	0
QMSTRG00000330	0	0	0	0	0	0	0	0	0	0	0	0
QMSTRG00000331	0	0	0	0	0	0	0	0	0	0	0	0
QMSTRG00000332	0	0	0	0	0	0	0	0	0	0	0	0
QMSTRG00000333	0	0	0	0	0	0	0	0	0	0	0	0
QMSTRG00000334	0	0	0	0	0	0	0	0	0	0	0	0
QMSTRG00000335	0	0	0	0	0	0	0	0	0	0	0	0
QMSTRG00000336	0	0	0	0	0	0	0	0	0	0	0	0
QMSTRG00000337	0	0	0	0	0	0	0	0	0	0	0	0
QMSTRG00000338	0	0	0	0	0	0	0	0	0	0	0	0
QMSTRG00000339	0	0	0	0	0	0	0	0	0	0	0	0
QMSTRG00000340	0	0	0	0	0	0	0	0	0	0	0	0
QMSTRG00000341	0	0	0	0	0	0	0	0	0	0	0	0
QMSTRG00000342	0	0	0	0	0	0	0	0	0	0	0	0
QMSTRG00000343	0	0	0	0	0	0	0	1	0	0	0	0
QMSTRG00000344	0	0	0	0	0	0	0	0	0	0	0	0
QMSTRG00000345	0	0	0	0	0	0	0	0	0	0	0	0
QMSTRG00000346	0	0	0	0	0	0	0	0	0	0	0	0
QMSTRG00000347	0	0	0	0	0	0	0	0	0	0	0	0
QMSTRG00000348	0	0	0	0	0	0	0	0	0	0	0	0
QMSTRG00000349	0	0	0	0	0	0	0	0	0	0	0	0
QMSTRG00000350	0	0	0	0	0	0	0	0	0	0	0	0
QMSTRG00000351	0	0	0	0	0	0	0	0	0	0	0	0
QMSTRG00000352	0	0	0	0	0	0	0	0	0	0	0	0
QMSTRG00000353	0	0	0	0	0	0	0	0	0	0	0	0
QMSTRG00000354	0	0	0	0	0	0	0	0	0	0	0	0
QMSTRG00000355	0	0	0	0	0	0	0	0	0	0	0	0
QMSTRG00000356	0	0	0	0	0	0	0	0	0	0	0	0
QMSTRG00000357	0	0	0	0	0	0	0	0	0	0	0	0
QMSTRG00000358	0	0	0	0	0	0	0	0	0	0	0	0
QMSTRG00000359	0	0	0	0	0	0	0	0	0	0	0	0
QMSTRG00000360	0	0	0	0	0	0	0	0	0	0	0	0
QMSTRG00000361	0	0	0	0	0	0	0	1	0	0	0	0
QMSTRG00000362	0	0	0	0	0	0	0	0	0	0	0	0
QMSTRG00000363	0	0	0	0	0	0	0	0	0	0	0	0
QMSTRG00000364	0	0	0	0	0	0	0	0	0	0	0	0
QMSTRG00000365	0	0	0	0	0	0	0	0	0	0	0	0
QMSTRG00000366	0	0	0	0	0	0	0	0	0	0	0	0
QMSTRG00000367	0	0	0	0	0	0	0	0	0	0	0	0
QMSTRG00000368	0	0	0	0	0	0	0	0	0	0	0	0
QMSTRG00000369	0	0	0	0	0	0	0	0	0	0	0	0
QMSTRG00000370	0	0	0	0	0	0	0	0	0	0	0	0
QMSTRG00000371	0	0	0	0	0	0	0	0	0	0	0	0
QMSTRG00000372	0	0	0	0	0	0	0	0	0	0	0	0
QMSTRG00000373	0	0	0	0	0	0	0	0	0	0	0	0
QMSTRG00000374	0	0	0	0	0	0	0	0	0	0	0	0
QMSTRG00000375	0	0	0	0	0	0	0	0	0	0	0	0
QMSTRG00000376	0	0	0	0	0	0	0	0	0	0	0	0
QMSTRG00000377	0	0	0	0	0	0	0	0	0	0	0	0
QMSTRG00000378	0	0	0	0	1	0	0	0	0	0	0	0
QMSTRG00000379	0	0	0	0	0	0	0	0	0	0	0	0
QMSTRG00000380	0	0	0	0	0	0	0	0	0	0	0	0
QMSTRG00000381	0	0	0	0	0	0	0	0	0	0	0	0
QMSTRG00000382	0	0	0	0	0	0	0	0	0	0	0	0
QMSTRG00000383	0	0	0	0	0	0	0	1	0	0	0	0
QMSTRG00000384	0	0	0	0	0	0	0	0	0	0	0	0
QMSTRG00000385	0	0	0	0	0	0	0	0	0	0	0	0
QMSTRG00000386	0	0	0	0	0	0	0	0	0	1	0	0
QMSTRG00000387	0	0	0	0	0	0	0	0	0	0	0	0
QMSTRG00000388	0	0	0	0	0	0	0	0	0	0	1	0
QMSTRG00000389	0	0	0	0	0	0	0	0	0	0	1	0
QMSTRG00000390	0	0	0	0	0	0	0	0	0	0	0	0
QMSTRG00000391	0	0	0	0	0	0	0	0	0	0	0	0
QMSTRG00000392	0	0	0	0	0	0	0	0	0	0	0	0
QMSTRG00000393	0	0	0	0	0	0	1	0	0	0	0	0
QMSTRG00000394	0	0	0	0	0	0	0	0	0	0	0	0
QMSTRG00000395	0	0	0	0	0	0	0	0	0	0	0	0
QMSTRG00000396	0	0	0	0	0	1	0	0	0	0	0	0
QMSTRG00000397	0	0	0	0	0	0	0	0	0	0	0	0
QMSTRG00000398	0	0	0	0	0	0	0	0	0	0	0	0
QMSTRG00000399	0	0	0	0	0	0	0	0	0	0	0	0
QMSTRG00000400	0	0	0	0	0	0	0	0	0	0	0	0
QMSTRG00000401	0	0	0	0	0	0	0	0	0	0	1	0
QMSTRG00000402	0	0	0	0	0	0	0	0	0	0	0	0
QMSTRG00000403	0	0	0	0	0	0	0	0	0	0	0	0
QMSTRG00000404	0	0	0	0	0	0	0	0	0	0	0	0
QMSTRG00000405	0	1	0	0	0	0	0	0	0	0	0	0
QMSTRG00000406	0	0	0	0	0	0	0	0	0	0	0	0
QMSTRG00000407	0	0	0	0	0	0	0	0	0	0	0	0
QMSTRG00000408	0	0	0	0	0	0	0	0	0	0	0	0
QMSTRG00000409	0	0	0	0	0	0	0	0	0	0	0	0
QMSTRG00000410	0	0	0	0	0	0	0	0	0	0	0	0
QMSTRG00000411	0	0	0	0	0	0	0	0	0	0	0	0
QMSTRG00000412	0	0	0	0	0	0	0	0	0	0	0	0
QMSTRG00000413	0	0	0	0	0	1	0	0	0	0	0	0
QMSTRG00000414	0	0	0	0	0	0	0	0	0	0	0	0
QMSTRG00000415	0	0	0	0	0	0	0	0	0	0	0	0
QMSTRG00000416	0	0	0	0	0	0	0	0	0	0	0	0
QMSTRG00000417	0	0	0	0	0	0	0	0	0	0	1	0
QMSTRG00000418	0	0	0	0	0	0	0	0	0	0	1	0
QMSTRG00000419	0	0	0	0	0	0	0	0	0	0	0	0
QMSTRG00000420	0	0	0	0	0	0	0	0	0	0	0	0
QMSTRG00000421	0	0	0	0	0	0	0	0	0	0	0	0
QMSTRG00000422	0	0	0	0	0	0	0	0	0	0	0	0
QMSTRG00000423	0	0	0	0	0	0	0	0	0	0	1	0
QMSTRG00000424	0	0	0	0	0	0	0	0	0	0	0	0
QMSTRG00000425	0	0	0	0	1	0	0	0	0	0	0	0
QMSTRG00000426	0	0	0	0	1	0	0	0	0	0	0	0
QMSTRG00000427	0	0	0	0	0	0	0	0	0	0	0	0
QMSTRG00000428	0	0	0	0	0	0	0	0	0	0	0	0
QMSTRG00000429	0	0	0	0	0	0	0	0	0	0	0	0
QMSTRG00000430	0	0	0	0	0	0	0	0	0	0	1	0
QMSTRG00000431	0	0	0	0	0	0	0	0	0	0	0	0
QMSTRG00000432	0	0	0	0	0	0	0	0	0	0	0	0
QMSTRG00000433	0	0	0	0	0	0	0	0	0	0	0	0
QMSTRG00000434	0	0	0	0	0	0	0	0	0	0	0	0
QMSTRG00000435	0	0	0	0	0	0	0	0	0	0	1	0
QMSTRG00000436	0	0	0	0	0	0	0	0	1	0	0	0
QMSTRG00000437	0	0	0	0	0	0	0	0	0	0	0	0
QMSTRG00000438	0	0	0	0	0	0	0	0	0	0	0	0
QMSTRG00000439	1	0	0	0	0	0	0	0	0	0	0	0
QMSTRG00000440	0	0	0	0	0	0	0	0	0	0	0	0
QMSTRG00000441	0	0	0	0	0	0	0	0	0	0	0	0
QMSTRG00000442	0	0	0	0	0	0	0	0	1	0	0	0
QMSTRG00000443	0	0	0	0	0	0	0	0	0	0	0	0
QMSTRG00000444	0	0	0	0	0	0	0	0	0	0	0	0
QMSTRG00000445	0	0	0	0	0	0	0	0	0	0	0	0
QMSTRG00000446	0	0	0	0	0	0	0	0	0	0	0	0
QMSTRG00000447	0	0	0	0	0	0	0	0	0	0	0	0
QMSTRG00000448	0	0	0	0	0	0	0	0	0	0	0	0
QMSTRG00000449	0	0	0	0	0	0	0	1	0	0	0	0
QMSTRG00000450	0	0	0	0	0	0	0	0	0	0	0	0
QMSTRG00000451	0	0	0	0	0	0	0	0	0	0	0	0
QMSTRG00000452	0	0	0	0	0	0	0	0	0	0	0	0
QMSTRG00000453	0	0	0	0	0	0	0	0	0	0	0	0
QMSTRG00000454	0	0	0	0	0	0	0	0	0	0	1	0
QMSTRG00000455	0	0	0	0	0	0	0	0	0	0	0	0
QMSTRG00000456	0	0	0	1	0	0	0	0	0	0	0	0
QMSTRG00000457	0	0	0	0	0	0	0	0	0	0	0	0
QMSTRG00000458	0	0	0	0	0	0	0	0	0	0	0	0
QMSTRG00000459	0	0	0	0	0	0	0	0	0	0	0	0
QMSTRG00000460	0	0	0	0	0	0	0	0	0	0	0	0
QMSTRG00000461	0	0	0	0	0	0	0	0	0	0	0	0
QMSTRG00000462	0	0	0	0	0	0	0	0	0	0	0	0
QMSTRG00000463	0	0	0	0	0	0	0	0	1	0	0	0
QMSTRG00000464	0	0	0	0	0	0	0	0	0	0	1	0
QMSTRG00000465	0	0	0	0	0	0	0	0	0	0	1	0
QMSTRG00000466	0	0	0	0	0	0	0	0	0	0	0	0
QMSTRG00000467	0	0	0	0	0	0	0	0	0	0	0	0
QMSTRG00000468	0	0	0	1	0	0	0	0	0	0	0	0
QMSTRG00000469	0	0	0	0	0	0	0	0	0	0	0	0
QMSTRG00000470	0	0	0	0	0	0	0	0	1	0	0	0
QMSTRG00000471	0	0	0	1	0	0	0	0	0	0	0	0
QMSTRG00000472	0	0	0	1	0	0	0	0	0	0	0	0
QMSTRG00000473	0	0	0	0	0	0	0	0	0	0	0	0
QMSTRG00000474	0	0	0	0	0	0	0	0	0	0	0	0
QMSTRG00000475	0	0	0	0	0	0	0	0	0	0	0	0
QMSTRG00000476	0	0	0	0	0	0	0	0	0	0	0	0
QMSTRG00000477	0	0	0	0	0	0	0	0	0	0	0	0
QMSTRG00000478	0	0	0	0	0	0	0	0	0	0	0	0
QMSTRG00000479	0	0	0	0	0	0	0	0	0	0	0	0
QMSTRG00000480	1	0	0	0	0	0	0	0	0	0	0	0
QMSTRG00000481	0	0	0	0	0	0	0	0	0	0	0	0
QMSTRG00000482	0	0	0	0	0	0	0	0	0	0	0	0
QMSTRG00000483	0	0	0	0	0	0	0	0	0	0	0	0
QMSTRG00000484	0	0	0	0	0	0	0	0	0	0	1	0
QMSTRG00000485	0	0	0	0	0	0	0	0	0	0	0	0
QMSTRG00000486	0	0	0	0	0	0	0	0	0	0	0	0
QMSTRG00000487	0	0	0	0	1	0	0	0	0	0	0	0
QMSTRG00000488	0	0	0	0	0	0	0	0	0	0	0	0
QMSTRG00000489	0	0	0	0	0	0	0	0	0	0	0	0
QMSTRG00000490	0	0	0	0	0	0	0	0	0	0	0	0
QMSTRG00000491	0	0	0	0	0	0	0	1	0	0	0	0
QMSTRG00000492	0	0	0	0	0	0	0	0	0	0	0	0
QMSTRG00000493	0	0	0	0	0	0	0	0	0	0	1	0
QMSTRG00000494	0	0	0	0	0	0	0	0	0	0	0	0
QMSTRG00000495	0	0	0	0	0	0	0	0	0	0	0	0
QMSTRG00000496	0	0	0	0	0	0	0	0	0	0	0	0
QMSTRG00000497	0	0	0	0	0	0	0	0	1	0	0	0
QMSTRG00000498	0	0	0	0	0	0	0	0	0	0	0	0
QMSTRG00000499	0	0	0	0	0	0	0	0	0	0	0	0
QMSTRG00000500	0	0	0	0	0	0	0	0	0	0	0	0
QMSTRG00000501	0	0	0	0	0	0	0	0	0	0	0	0
QMSTRG00000502	0	0	0	0	0	0	0	0	0	0	0	0
QMSTRG00000503	0	0	0	0	0	0	0	0	0	0	0	0
QMSTRG00000504	0	0	0	0	0	0	0	0	0	0	0	0
QMSTRG00000505	0	0	0	0	0	0	0	0	0	0	0	0
QMSTRG00000506	0	0	0	0	0	0	0	0	0	0	0	0
QMSTRG00000507	0	0	0	0	0	0	0	0	0	0	1	0
QMSTRG00000508	0	0	0	0	1	0	0	0	0	0	0	0
QMSTRG00000509	0	0	0	0	0	0	0	0	0	0	0	0
QMSTRG00000510	0	0	0	0	0	0	0	0	0	0	1	0
QMSTRG00000511	0	0	0	0	0	0	0	0	0	0	0	0
QMSTRG00000512	0	0	0	0	1	0	0	0	0	0	0	0
QMSTRG00000513	0	0	0	0	0	0	0	0	0	0	0	0
QMSTRG00000514	1	0	0	0	0	0	0	0	0	0	0	0
QMSTRG00000515	1	0	0	0	0	0	0	0	0	0	0	0
QMSTRG00000516	0	0	0	0	0	0	0	0	1	0	0	0
QMSTRG00000517	0	0	0	0	0	0	0	0	0	0	0	0
QMSTRG00000518	0	0	0	0	0	0	0	0	0	0	0	0
QMSTRG00000519	0	0	0	0	0	0	0	0	0	0	0	0
QMSTRG00000520	0	0	0	0	0	0	0	0	0	0	0	0
QMSTRG00000521	0	0	0	0	0	0	0	0	0	0	1	0
QMSTRG00000522	0	0	0	0	0	0	0	0	0	0	0	0
QMSTRG00000523	0	0	0	0	0	0	0	0	0	0	0	0
QMSTRG00000524	0	0	0	0	0	0	0	0	0	0	0	0
QMSTRG00000525	0	0	0	0	0	0	0	0	0	0	0	0
QMSTRG00000526	0	0	0	0	0	0	0	0	0	0	0	0
QMSTRG00000527	0	0	0	0	0	0	0	0	0	0	0	0
QMSTRG00000528	0	0	0	0	0	0	0	0	0	0	0	0
QMSTRG00000529	0	0	0	0	0	0	0	0	0	0	1	0
QMSTRG00000530	0	0	0	0	0	0	0	0	0	0	0	0
QMSTRG00000531	0	0	0	0	0	0	0	0	0	0	1	0
QMSTRG00000532	0	0	0	0	0	0	0	0	0	0	0	0
QMSTRG00000533	0	0	0	0	0	0	0	0	0	0	1	0
QMSTRG00000534	0	0	0	0	0	0	0	0	0	0	0	0
QMSTRG00000535	0	0	0	0	0	0	0	0	0	0	0	0
QMSTRG00000536	0	0	0	0	0	0	0	0	0	0	0	0
QMSTRG00000537	0	0	0	0	0	0	0	0	0	0	0	0
QMSTRG00000538	0	0	0	0	0	0	0	0	0	0	0	0
QMSTRG00000539	0	0	0	0	0	0	0	0	0	0	0	0
QMSTRG00000540	0	0	0	0	0	0	0	0	0	0	0	0
QMSTRG00000541	0	0	0	0	0	0	0	0	0	0	0	0
QMSTRG00000542	0	0	0	0	0	0	0	0	0	0	0	0
QMSTRG00000543	0	0	0	0	0	0	0	0	0	0	1	0
QMSTRG00000544	0	0	0	0	0	0	0	0	0	0	0	0
QMSTRG00000545	0	0	1	0	0	0	0	0	0	0	0	0
QMSTRG00000546	0	0	0	0	0	0	0	0	0	0	0	0
QMSTRG00000547	0	0	0	0	0	0	0	0	0	0	0	0
QMSTRG00000548	0	0	0	0	0	0	0	0	0	0	0	0
QMSTRG00000549	0	0	0	0	0	0	0	0	0	0	0	0
QMSTRG00000550	0	0	0	0	0	0	0	0	0	0	0	0
QMSTRG00000551	0	0	0	0	0	0	0	0	0	0	1	0
QMSTRG00000552	0	0	0	0	0	0	0	0	0	0	0	0
QMSTRG00000553	0	0	0	0	0	0	0	0	0	0	0	0
QMSTRG00000554	0	0	0	0	0	0	0	0	0	0	0	0
QMSTRG00000555	0	0	0	0	0	0	0	1	0	0	0	0
QMSTRG00000556	1	0	0	0	0	0	0	0	0	0	0	0
QMSTRG00000557	0	0	0	0	0	0	0	0	0	0	0	0
QMSTRG00000558	0	0	0	0	0	0	0	0	0	0	0	0
QMSTRG00000559	0	0	0	0	0	0	0	0	0	0	0	0
QMSTRG00000560	0	0	0	1	0	0	0	0	0	0	0	0
QMSTRG00000561	0	0	0	0	0	0	0	0	0	0	0	0
QMSTRG00000562	0	0	0	0	0	0	0	0	1	0	0	0
QMSTRG00000563	0	0	0	0	0	0	0	0	0	0	0	0
QMSTRG00000564	0	0	0	0	0	0	0	0	0	0	0	0
QMSTRG00000565	0	0	0	0	0	0	0	0	0	0	0	0
QMSTRG00000566	0	0	0	0	0	0	0	0	0	0	0	0
QMSTRG00000567	0	0	0	0	1	0	0	0	0	0	0	0
QMSTRG00000568	0	0	0	0	0	0	0	0	0	0	0	0
QMSTRG00000569	0	0	0	0	0	0	0	0	0	0	0	0
QMSTRG00000570	0	0	0	0	0	0	0	0	0	0	0	0
QMSTRG00000571	0	0	0	0	0	0	0	0	0	0	0	0
QMSTRG00000572	0	0	0	0	0	0	0	0	0	0	0	0
QMSTRG00000573	0	0	0	0	0	0	0	0	0	0	0	0
QMSTRG00000574	0	0	0	0	0	0	0	0	0	0	0	0
QMSTRG00000575	0	0	0	0	1	0	0	0	0	0	0	0
QMSTRG00000576	0	0	0	0	0	0	0	0	0	0	0	0
QMSTRG00000577	0	0	0	0	0	0	0	0	0	0	1	0
QMSTRG00000578	0	0	0	0	0	0	0	0	0	0	0	0
QMSTRG00000579	0	0	0	0	0	0	0	0	0	0	0	0
QMSTRG00000580	0	0	0	0	0	0	0	0	0	0	0	0
QMSTRG00000581	0	0	0	0	0	0	0	0	0	0	0	0
QMSTRG00000582	0	0	0	0	0	0	0	0	0	0	0	0
QMSTRG00000583	0	0	0	0	0	0	0	0	0	0	0	0
QMSTRG00000584	0	0	0	0	0	0	0	0	0	0	1	0
QMSTRG00000585	0	0	0	0	0	0	0	0	0	0	0	0
QMSTRG00000586	0	0	0	0	0	0	0	0	0	0	0	0
QMSTRG00000587	0	0	0	0	0	0	0	0	0	0	0	0
QMSTRG00000588	0	0	0	0	0	0	0	0	0	0	0	0
QMSTRG00000589	0	0	0	0	0	0	0	0	0	0	0	0
QMSTRG00000590	0	0	0	0	0	0	0	1	0	0	0	0
QMSTRG00000591	0	0	0	0	0	0	0	0	0	0	0	0
QMSTRG00000592	0	0	0	0	0	0	0	0	0	0	0	0
QMSTRG00000593	0	0	0	0	0	0	0	0	0	0	0	0
QMSTRG00000594	0	0	0	0	0	0	0	0	0	0	0	0
QMSTRG00000595	0	0	0	0	0	0	0	0	0	0	0	0
QMSTRG00000596	0	0	0	0	0	0	0	0	0	0	0	0
QMSTRG00000597	0	0	0	0	0	0	0	0	0	0	0	0
QMSTRG00000598	0	0	0	0	0	0	0	0	0	0	0	0
QMSTRG00000599	0	0	0	0	0	0	0	0	0	0	0	0
QMSTRG00000600	0	0	0	0	0	0	0	0	0	0	0	0
QMSTRG00000601	0	0	0	0	0	0	0	0	0	0	0	0
QMSTRG00000602	0	0	0	0	0	0	0	0	0	0	0	0
QMSTRG00000603	0	0	0	0	0	0	0	0	0	0	1	0
QMSTRG00000604	0	0	0	0	0	0	0	0	0	0	0	0
QMSTRG00000605	0	0	0	0	0	0	0	0	0	0	0	0
QMSTRG00000606	0	0	0	0	0	0	0	0	0	0	0	0
QMSTRG00000607	0	0	0	0	0	0	0	0	0	0	0	0
QMSTRG00000608	0	0	0	0	0	0	0	0	0	0	0	0
QMSTRG00000609	0	0	0	0	0	0	0	0	0	0	1	0
QMSTRG00000610	0	0	0	0	0	0	0	0	0	0	1	0
QMSTRG00000611	0	0	0	0	0	0	0	0	0	0	0	0
QMSTRG00000612	0	0	0	0	0	0	0	0	0	0	0	0
QMSTRG00000613	0	0	0	0	0	0	0	0	0	0	0	0
QMSTRG00000614	0	0	0	0	0	1	0	0	0	0	0	0
QMSTRG00000615	0	0	0	0	0	0	0	0	0	0	0	0
QMSTRG00000616	0	0	0	0	0	0	0	0	0	0	1	0
QMSTRG00000617	0	0	0	0	0	0	0	0	0	0	0	0
QMSTRG00000618	0	0	0	0	0	0	0	0	0	0	0	0
QMSTRG00000619	0	0	0	0	0	0	0	0	0	0	0	0
QMSTRG00000620	0	0	1	0	0	0	0	0	0	0	0	0
QMSTRG00000621	0	0	0	0	0	0	0	0	0	0	0	0
QMSTRG00000622	0	0	0	0	0	0	0	0	1	0	0	0
QMSTRG00000623	0	0	0	1	0	0	0	0	0	0	0	0
QMSTRG00000624	0	0	0	0	0	0	0	0	0	0	0	0
QMSTRG00000625	0	0	0	0	0	0	0	0	0	0	0	0
QMSTRG00000626	0	0	0	0	0	0	0	1	0	0	0	0
QMSTRG00000627	0	0	0	1	0	0	0	0	0	0	0	0
QMSTRG00000628	0	0	0	0	0	0	0	0	1	0	0	0
QMSTRG00000629	0	0	0	0	0	0	0	0	0	0	0	0
QMSTRG00000630	0	0	0	1	0	0	0	0	0	0	0	0
QMSTRG00000631	0	0	0	1	0	0	0	0	0	0	0	0
QMSTRG00000632	0	0	0	0	0	0	0	0	0	0	0	0
QMSTRG00000633	0	0	0	0	0	0	0	0	0	0	0	0
QMSTRG00000634	0	0	0	1	0	0	0	0	0	0	0	0
QMSTRG00000635	0	0	0	0	0	0	0	0	0	0	0	0
QMSTRG00000636	0	0	0	0	0	0	0	0	0	0	0	0
QMSTRG00000637	0	0	0	0	0	0	0	0	0	0	0	0
QMSTRG00000638	0	0	0	0	0	0	0	0	0	0	0	0
QMSTRG00000639	0	0	0	0	0	0	0	0	0	0	0	0
QMSTRG00000640	0	0	0	0	0	0	0	0	0	0	0	0
QMSTRG00000641	0	0	0	0	0	0	0	0	0	0	0	0
QMSTRG00000642	0	0	0	0	1	0	0	0	0	0	0	0
QMSTRG00000643	0	0	0	0	0	0	0	0	0	0	1	0
QMSTRG00000644	0	0	0	0	0	0	0	0	0	0	0	0
QMSTRG00000645	0	0	0	0	0	0	0	0	0	0	1	0
QMSTRG00000646	0	0	0	0	0	0	0	0	0	0	0	0
QMSTRG00000647	0	0	0	0	0	0	0	0	0	0	0	0
QMSTRG00000648	0	0	0	0	0	0	0	0	0	0	0	0
QMSTRG00000649	0	0	0	0	0	0	0	0	0	0	0	0
QMSTRG00000650	0	0	0	0	0	0	0	0	0	0	0	0
QMSTRG00000651	0	0	0	0	0	0	0	0	0	0	0	0
QMSTRG00000652	0	0	0	0	0	0	0	0	0	0	0	0
QMSTRG00000653	0	0	0	0	0	0	0	0	0	0	0	0
QMSTRG00000654	0	0	0	0	0	0	0	0	0	0	0	0
QMSTRG00000655	0	0	0	0	0	0	0	0	0	0	0	0
QMSTRG00000656	0	0	0	0	0	0	0	0	0	0	0	0
QMSTRG00000657	0	0	0	0	0	0	0	1	0	0	0	0
QMSTRG00000658	0	0	0	0	0	0	0	1	0	0	0	0
QMSTRG00000659	0	0	0	0	0	0	0	0	0	0	0	0
QMSTRG00000660	0	0	0	0	0	0	0	0	0	0	1	0
QMSTRG00000661	0	0	0	0	0	0	0	0	0	0	0	0
QMSTRG00000662	0	0	0	0	0	0	0	1	0	0	0	0
QMSTRG00000663	0	0	0	0	0	0	0	0	0	0	0	0
QMSTRG00000664	0	0	0	0	0	0	0	0	0	0	0	0
QMSTRG00000665	0	0	0	0	0	0	1	0	0	0	0	0
QMSTRG00000666	0	0	0	0	0	0	0	0	0	0	0	0
QMSTRG00000667	0	0	0	0	0	0	0	0	0	0	0	0
QMSTRG00000668	0	0	0	0	0	0	0	0	0	0	0	0
QMSTRG00000669	0	0	0	0	0	0	0	0	0	0	0	0
QMSTRG00000670	0	0	0	0	0	0	0	0	1	0	0	0
QMSTRG00000671	0	0	0	0	0	0	0	0	0	0	0	0
QMSTRG00000672	0	0	0	0	0	0	0	0	0	0	0	0
QMSTRG00000673	0	0	0	0	0	0	0	0	0	0	0	0
QMSTRG00000674	0	0	0	0	0	0	0	0	0	0	0	0
QMSTRG00000675	0	0	0	0	1	0	0	0	0	0	0	0
QMSTRG00000676	0	0	0	0	0	0	0	0	0	0	1	0
QMSTRG00000677	0	0	0	1	0	0	0	0	0	0	0	0
QMSTRG00000678	0	0	0	0	0	0	0	0	0	0	0	0
QMSTRG00000679	0	0	0	0	0	0	0	0	0	0	0	0
QMSTRG00000680	0	0	0	0	0	0	0	0	0	0	0	0
QMSTRG00000681	0	0	0	0	0	0	0	0	0	0	0	0
QMSTRG00000682	0	0	0	0	0	0	0	0	0	0	0	0
QMSTRG00000683	0	0	0	0	0	0	0	0	0	0	0	0
QMSTRG00000684	0	0	0	0	0	0	0	0	0	0	0	0
QMSTRG00000685	0	0	0	0	0	0	0	0	0	0	0	0
QMSTRG00000686	0	0	0	0	0	0	0	1	0	0	0	0
QMSTRG00000687	0	0	0	0	0	0	0	0	0	0	0	0
QMSTRG00000688	0	0	0	0	0	0	0	0	0	0	0	0
QMSTRG00000689	0	0	0	0	0	0	0	0	1	0	0	0
QMSTRG00000690	0	0	0	0	0	0	0	0	0	0	0	0
QMSTRG00000691	0	0	0	0	0	0	0	0	0	0	0	0
QMSTRG00000692	0	0	0	0	0	0	0	0	0	0	0	0
QMSTRG00000693	0	0	0	0	0	0	0	0	0	0	0	0
QMSTRG00000694	0	0	0	0	0	0	0	0	0	0	0	0
QMSTRG00000695	0	0	0	0	0	0	0	0	0	0	0	0
QMSTRG00000696	0	0	0	0	0	0	0	0	0	0	0	0
QMSTRG00000697	0	0	0	0	0	0	0	0	0	0	0	0
QMSTRG00000698	0	0	0	0	0	0	0	0	0	0	0	0
QMSTRG00000699	0	0	0	0	0	0	0	0	0	0	0	0
QMSTRG00000700	0	0	0	0	0	0	0	0	0	0	0	0
QMSTRG00000701	0	0	0	0	0	0	0	0	0	0	0	0
QMSTRG00000702	0	0	0	0	0	0	0	0	0	0	0	0
QMSTRG00000703	0	0	0	0	0	0	0	0	0	0	0	0
QMSTRG00000704	0	0	0	0	0	0	0	0	0	0	0	0
QMSTRG00000705	0	0	0	0	0	0	0	0	0	0	0	0
QMSTRG00000706	0	0	0	0	0	0	0	0	0	0	0	0
QMSTRG00000707	0	0	0	0	0	0	0	0	0	0	0	0
QMSTRG00000708	0	0	0	0	0	0	0	0	0	0	0	0
QMSTRG00000709	0	0	0	0	0	0	0	1	0	0	0	0
QMSTRG00000710	0	0	0	0	0	0	0	1	0	0	0	0
QMSTRG00000711	0	0	0	0	0	0	0	0	0	0	0	0
QMSTRG00000712	0	0	0	0	0	0	0	0	0	0	1	0
QMSTRG00000713	0	0	0	0	0	0	0	0	0	0	0	0
QMSTRG00000714	0	0	0	0	0	0	0	0	0	0	0	0
QMSTRG00000715	0	0	1	0	0	0	0	0	0	0	0	0
QMSTRG00000716	0	0	0	0	0	0	0	0	1	0	0	0
QMSTRG00000717	0	0	0	0	0	0	0	0	0	0	0	0
QMSTRG00000718	0	0	0	0	0	0	0	0	0	0	1	0
QMSTRG00000719	0	0	0	0	0	0	0	0	0	0	0	0
QMSTRG00000720	0	0	0	0	0	0	0	0	0	0	0	0
QMSTRG00000721	0	0	0	0	0	0	0	0	0	0	1	0
QMSTRG00000722	0	0	0	0	0	0	0	0	0	0	0	0
QMSTRG00000723	0	0	0	0	0	0	0	0	0	0	0	0
QMSTRG00000724	0	0	0	0	0	0	0	0	0	0	0	0
QMSTRG00000725	0	0	0	0	0	0	0	0	0	0	0	0
QMSTRG00000726	0	0	0	0	0	0	0	0	0	0	0	0
QMSTRG00000727	0	0	0	0	0	0	0	0	0	0	0	0
QMSTRG00000728	0	0	0	0	0	0	0	0	0	0	0	0
QMSTRG00000729	0	0	0	0	0	0	0	0	0	0	0	0
QMSTRG00000730	0	0	0	0	0	0	0	0	0	0	1	0
QMSTRG00000731	0	0	0	0	0	0	0	0	0	0	0	0
QMSTRG00000732	0	0	0	0	0	1	0	0	0	0	0	0
QMSTRG00000733	0	0	0	0	0	0	0	0	0	0	0	0
QMSTRG00000734	0	0	0	0	0	0	0	0	0	0	0	0
QMSTRG00000735	0	0	0	0	0	0	0	0	0	0	0	0
QMSTRG00000736	0	0	0	0	0	0	0	0	0	0	0	0
QMSTRG00000737	0	0	0	0	0	0	0	0	0	0	0	0
QMSTRG00000738	0	0	0	0	0	0	0	0	0	0	0	0
QMSTRG00000739	0	0	0	0	0	0	0	0	0	0	0	0
QMSTRG00000740	0	0	0	0	0	0	0	0	0	0	0	0
QMSTRG00000741	0	0	0	0	0	0	0	0	0	0	1	0
QMSTRG00000742	0	0	0	0	0	0	0	0	0	0	0	0
QMSTRG00000743	0	0	0	0	0	0	0	0	0	0	0	0
QMSTRG00000744	0	0	0	0	0	0	0	0	0	0	0	0
QMSTRG00000745	0	0	0	0	0	0	0	0	0	0	1	0
QMSTRG00000746	0	1	0	0	0	0	0	0	0	0	0	0
QMSTRG00000747	0	0	0	0	0	0	0	0	0	0	0	0
QMSTRG00000748	0	0	0	0	0	0	0	0	0	0	0	0
QMSTRG00000749	0	0	0	0	0	0	0	0	0	0	0	0
QMSTRG00000750	0	0	0	0	1	0	0	0	0	0	0	0
QMSTRG00000751	0	0	0	0	0	0	0	0	0	0	0	0
QMSTRG00000752	0	0	0	0	0	0	0	0	0	0	0	0
QMSTRG00000753	0	0	0	0	0	0	0	0	0	0	0	0
QMSTRG00000754	0	0	0	0	0	0	0	0	0	0	0	0
QMSTRG00000755	0	0	0	0	0	0	0	0	0	0	0	0
QMSTRG00000756	0	0	0	0	0	0	0	0	0	0	0	0
QMSTRG00000757	0	0	0	0	0	0	0	0	0	0	0	0
QMSTRG00000758	0	0	0	0	0	0	0	0	0	0	0	0
QMSTRG00000759	0	0	0	0	0	0	0	0	0	0	1	0
QMSTRG00000760	0	0	0	0	0	0	0	0	0	0	0	0
QMSTRG00000761	0	0	0	0	0	0	0	0	0	0	0	0
QMSTRG00000762	0	0	0	0	0	0	0	0	0	0	0	0
QMSTRG00000763	0	0	0	0	0	0	0	0	0	0	0	0
QMSTRG00000764	0	0	0	0	0	0	0	0	0	0	0	0
QMSTRG00000765	0	0	0	0	0	0	0	1	0	0	0	0
QMSTRG00000766	0	0	0	0	0	0	0	0	0	0	0	0
QMSTRG00000767	0	0	0	0	0	0	0	0	0	0	0	0
QMSTRG00000768	0	0	0	0	0	0	0	0	0	0	1	0
QMSTRG00000769	0	0	0	0	0	0	0	0	0	0	0	0
QMSTRG00000770	0	0	0	0	0	0	0	0	0	0	1	0
QMSTRG00000771	0	0	0	0	0	0	0	0	0	0	0	0
QMSTRG00000772	0	0	0	0	0	0	0	1	0	0	0	0
QMSTRG00000773	0	0	0	0	0	0	0	1	0	0	0	0
QMSTRG00000774	0	0	0	0	0	0	0	0	0	0	0	0
QMSTRG00000775	0	0	0	0	0	0	0	0	0	0	0	0
QMSTRG00000776	0	0	0	0	0	0	0	0	0	0	0	0
QMSTRG00000777	0	0	0	0	0	0	0	0	0	0	0	0
QMSTRG00000778	0	0	0	0	0	0	0	0	0	0	0	0
QMSTRG00000779	0	0	0	0	0	0	0	0	0	0	0	0
QMSTRG00000780	0	0	0	0	0	0	0	0	0	0	0	0
QMSTRG00000781	0	0	0	0	0	0	0	0	0	0	0	0
QMSTRG00000782	0	0	0	0	0	0	0	0	0	0	0	0
QMSTRG00000783	0	0	0	0	0	0	0	0	0	0	0	0
QMSTRG00000784	0	0	0	0	0	0	0	0	0	0	0	0
QMSTRG00000785	0	0	0	0	0	0	0	0	0	0	0	0
QMSTRG00000786	0	0	0	0	0	0	0	0	0	0	0	0
QMSTRG00000787	0	0	0	0	0	0	0	0	0	0	1	0
QMSTRG00000788	0	0	0	0	0	0	0	0	0	0	0	0
QMSTRG00000789	0	0	0	0	0	0	0	0	0	0	1	0
QMSTRG00000790	0	1	0	0	0	0	0	0	0	0	0	0
QMSTRG00000791	0	0	0	0	0	0	0	0	0	0	0	0
QMSTRG00000792	0	0	0	0	0	0	0	0	0	0	0	0
QMSTRG00000793	0	0	0	0	0	0	0	0	0	0	0	0
QMSTRG00000794	0	0	0	0	0	0	0	0	0	0	0	0
QMSTRG00000795	0	0	0	0	0	0	0	0	0	0	0	0
QMSTRG00000796	0	0	0	0	0	0	0	1	0	0	0	0
QMSTRG00000797	0	0	0	0	0	0	0	0	0	0	0	0
QMSTRG00000798	0	0	0	0	0	1	0	0	0	0	0	0
QMSTRG00000799	0	0	0	0	0	0	0	0	0	0	0	0
QMSTRG00000800	0	0	0	0	0	0	0	0	0	0	0	0
QMSTRG00000801	0	0	0	0	0	0	0	0	0	0	0	0
QMSTRG00000802	0	0	0	0	0	0	0	0	0	0	0	0
QMSTRG00000803	0	0	0	0	0	0	0	0	0	0	0	0
QMSTRG00000804	0	0	0	0	0	0	0	0	0	0	0	0
QMSTRG00000805	0	0	0	0	0	0	0	0	0	0	0	0
QMSTRG00000806	0	0	0	0	0	0	0	0	0	0	0	0
QMSTRG00000807	0	0	0	0	0	0	0	0	0	0	0	0
QMSTRG00000808	0	0	0	0	0	0	0	0	0	0	0	0
QMSTRG00000809	0	0	0	0	0	0	0	0	0	0	0	0
QMSTRG00000810	0	0	0	0	0	0	0	0	0	0	1	0
QMSTRG00000811	0	0	0	0	0	0	0	0	0	0	0	0
QMSTRG00000812	0	0	0	0	0	0	0	0	0	0	0	0
QMSTRG00000813	0	0	0	0	0	0	0	0	0	0	1	0
QMSTRG00000814	0	0	0	0	0	0	0	0	0	0	0	0
QMSTRG00000815	0	0	0	0	0	0	0	0	0	0	1	0
QMSTRG00000816	0	0	0	0	0	0	0	0	0	0	0	0
QMSTRG00000817	0	0	0	0	0	0	0	0	0	0	0	0
QMSTRG00000818	0	0	0	0	0	0	0	0	0	0	0	0
QMSTRG00000819	0	0	0	1	0	0	0	0	0	0	0	0
QMSTRG00000820	0	0	0	0	0	0	0	0	0	0	0	0
QMSTRG00000821	0	0	0	0	0	0	0	0	0	0	0	0
QMSTRG00000822	0	0	0	0	0	0	0	0	0	0	0	0
QMSTRG00000823	0	0	0	0	0	0	0	0	0	0	0	0
QMSTRG00000824	0	0	0	0	0	0	0	1	0	0	0	0
QMSTRG00000825	0	0	0	0	0	0	0	1	0	0	0	0
QMSTRG00000826	0	0	0	0	0	0	0	0	0	0	0	0
QMSTRG00000827	0	0	0	0	0	0	0	0	0	0	1	0
QMSTRG00000828	0	0	0	0	0	0	0	0	0	0	1	0
QMSTRG00000829	0	0	0	0	0	0	0	0	0	0	0	0
QMSTRG00000830	0	0	0	0	0	0	0	1	0	0	0	0
QMSTRG00000831	0	0	0	0	0	0	0	0	0	0	0	0
QMSTRG00000832	0	0	0	0	0	0	0	0	0	0	0	0
QMSTRG00000833	0	0	0	0	0	0	0	0	0	1	0	0
QMSTRG00000834	0	0	0	0	0	0	0	0	0	0	1	0
QMSTRG00000835	0	0	0	0	0	0	0	0	0	0	1	0
QMSTRG00000836	0	0	0	0	0	0	0	0	0	0	0	0
QMSTRG00000837	0	0	0	0	0	0	0	0	0	1	0	0
QMSTRG00000838	0	0	0	0	0	0	0	0	0	0	0	0
QMSTRG00000839	0	0	0	0	0	0	0	0	0	0	1	0
QMSTRG00000840	0	0	0	0	0	0	0	0	1	0	0	0
QMSTRG00000841	0	0	0	0	0	0	0	0	0	0	0	0
QMSTRG00000842	0	0	0	0	0	0	0	0	1	0	0	0
QMSTRG00000843	0	0	1	0	0	0	0	0	0	0	0	0
QMSTRG00000844	0	0	0	0	0	0	0	0	0	0	0	0
QMSTRG00000845	0	0	0	0	0	0	0	0	0	0	1	0
QMSTRG00000846	0	0	0	0	0	0	0	0	0	0	0	0
QMSTRG00000847	0	0	1	0	0	0	0	0	0	0	0	0
QMSTRG00000848	0	0	0	0	0	1	0	0	0	0	0	0
QMSTRG00000849	0	0	0	0	0	0	0	0	0	0	1	0
QMSTRG00000850	0	0	0	0	0	0	0	0	0	0	0	0
QMSTRG00000851	0	0	0	0	0	0	0	0	0	0	0	0
QMSTRG00000852	0	0	0	0	0	0	0	0	0	0	0	0
QMSTRG00000853	0	0	0	0	0	0	0	0	0	0	1	0
QMSTRG00000854	0	0	0	0	0	0	0	0	0	0	0	0
QMSTRG00000855	0	0	0	0	0	0	0	0	0	0	0	0
QMSTRG00000856	0	0	0	0	0	0	0	0	0	0	0	0
QMSTRG00000857	0	0	0	0	0	0	0	0	0	0	0	0
QMSTRG00000858	0	0	0	0	0	0	0	0	0	0	0	0
QMSTRG00000859	0	0	0	0	0	0	0	0	0	0	0	0
QMSTRG00000860	0	0	0	0	0	0	0	0	0	0	0	0
QMSTRG00000861	0	0	0	0	0	0	0	0	0	0	0	0
QMSTRG00000862	0	0	0	0	0	0	0	0	0	0	0	0
QMSTRG00000863	0	0	0	0	0	0	0	0	0	0	0	0
QMSTRG00000864	0	0	0	0	0	0	0	0	0	0	1	0
QMSTRG00000865	0	0	0	0	0	0	0	0	0	0	0	0
QMSTRG00000866	0	0	0	0	0	0	0	0	0	0	0	0
QMSTRG00000867	0	0	0	0	0	0	0	0	0	0	0	0
QMSTRG00000868	0	0	0	0	0	0	0	0	0	0	0	0
QMSTRG00000869	0	0	0	1	0	0	0	0	0	0	0	0
QMSTRG00000870	0	0	0	0	0	0	0	0	0	0	1	0
QMSTRG00000871	0	0	0	0	0	0	0	0	0	0	1	0
QMSTRG00000872	0	0	0	0	0	0	0	0	0	0	0	0
QMSTRG00000873	0	0	0	0	0	0	0	0	0	0	0	0
QMSTRG00000874	0	0	0	0	0	0	0	0	0	0	0	0
QMSTRG00000875	0	0	0	0	0	0	0	0	1	0	0	0
QMSTRG00000876	0	0	0	0	0	0	0	0	0	0	0	0
QMSTRG00000877	0	0	0	0	0	0	0	0	0	0	0	0
QMSTRG00000878	0	0	0	0	0	0	0	0	0	0	0	0
QMSTRG00000879	0	0	0	0	0	0	0	0	0	0	0	0
QMSTRG00000880	0	0	0	0	0	0	0	0	0	0	0	0
QMSTRG00000881	0	0	0	0	0	0	0	0	0	0	0	0
QMSTRG00000882	0	0	0	0	0	0	0	0	0	0	0	0
QMSTRG00000883	0	0	0	0	0	0	0	0	0	0	0	0
QMSTRG00000884	0	0	0	0	0	0	0	0	0	0	0	0
QMSTRG00000885	0	0	0	0	0	0	0	0	0	0	0	0
QMSTRG00000886	0	0	0	0	0	0	0	0	0	0	0	0
QMSTRG00000887	0	0	0	0	0	0	0	0	0	0	0	0
QMSTRG00000888	0	0	0	0	0	0	0	0	0	0	0	0
QMSTRG00000889	0	0	0	0	0	0	0	0	0	0	1	0
QMSTRG00000890	0	0	0	0	0	0	0	0	0	0	0	0
QMSTRG00000891	1	0	0	0	0	0	0	0	0	0	0	0
QMSTRG00000892	1	0	0	0	0	0	0	0	0	0	0	0
QMSTRG00000893	0	0	0	0	0	0	0	0	0	0	1	0
QMSTRG00000894	0	0	0	0	0	0	0	0	0	0	0	0
QMSTRG00000895	0	0	0	0	0	0	0	0	0	0	0	0
QMSTRG00000896	0	0	0	0	0	0	0	0	0	0	0	0
QMSTRG00000897	0	0	0	0	0	0	0	0	0	0	1	0
QMSTRG00000898	0	0	0	0	0	0	0	0	0	0	1	0
QMSTRG00000899	0	0	0	0	0	0	0	0	0	0	1	0
QMSTRG00000900	0	0	0	0	0	0	0	0	0	0	0	0
QMSTRG00000901	0	0	0	0	0	0	0	0	0	0	0	0
QMSTRG00000902	0	0	0	0	0	0	0	0	0	0	1	0
QMSTRG00000903	0	0	0	0	0	0	0	0	0	0	0	0
QMSTRG00000904	0	0	0	0	0	0	0	0	0	0	0	0
QMSTRG00000905	0	0	0	0	1	0	0	0	0	0	0	0
QMSTRG00000906	0	0	0	0	0	0	0	0	0	0	0	0
QMSTRG00000907	0	0	0	0	0	0	0	0	0	0	0	0
QMSTRG00000908	0	0	0	0	0	0	0	0	0	0	0	0
QMSTRG00000909	0	0	0	0	0	0	0	0	0	0	0	0
QMSTRG00000910	0	0	0	0	0	0	0	0	0	0	0	0
QMSTRG00000911	0	0	0	0	0	0	0	0	0	0	0	0
QMSTRG00000912	0	0	0	0	0	0	0	0	0	0	0	0
QMSTRG00000913	0	0	0	0	0	0	0	0	0	0	0	0
QMSTRG00000914	0	0	0	0	0	0	0	0	0	0	0	0
QMSTRG00000915	0	0	0	0	0	0	0	0	0	0	0	0
QMSTRG00000916	0	0	0	0	0	0	0	0	0	0	1	0
QMSTRG00000917	0	0	0	0	0	0	0	0	0	0	0	0
QMSTRG00000918	0	0	0	0	0	0	0	0	0	0	0	0
QMSTRG00000919	0	0	0	0	0	0	0	0	0	0	0	0
QMSTRG00000920	0	0	0	0	0	0	1	0	0	0	0	0
QMSTRG00000921	0	0	0	0	0	0	0	0	0	0	0	0
QMSTRG00000922	1	0	0	0	0	0	0	0	0	0	0	0
QMSTRG00000923	0	0	0	0	0	0	0	0	0	0	0	0
QMSTRG00000924	0	0	0	0	0	0	0	0	0	0	0	0
QMSTRG00000925	0	0	0	0	0	0	0	0	0	0	0	0
QMSTRG00000926	0	0	0	0	0	0	0	0	0	0	1	0
QMSTRG00000927	0	0	0	0	0	0	0	0	0	0	0	0
QMSTRG00000928	0	0	0	0	0	0	0	0	0	0	0	0
QMSTRG00000929	0	0	0	0	0	0	0	0	0	0	1	0
QMSTRG00000930	0	0	0	0	0	0	0	0	0	0	0	0
QMSTRG00000931	0	0	0	0	0	0	0	0	0	0	0	0
QMSTRG00000932	0	0	0	0	1	0	0	0	0	0	0	0
QMSTRG00000933	0	0	0	0	0	0	0	0	0	0	0	0
QMSTRG00000934	0	0	0	0	0	0	0	0	0	0	0	0
QMSTRG00000935	0	0	0	0	0	0	0	0	0	0	0	0
QMSTRG00000936	0	0	0	0	0	0	0	0	0	0	0	0
QMSTRG00000937	0	0	0	0	0	0	0	0	0	0	0	0
QMSTRG00000938	0	0	0	0	0	0	0	0	0	0	0	0
QMSTRG00000939	0	0	0	0	0	0	0	0	0	0	0	0
QMSTRG00000940	0	0	0	0	0	0	0	0	0	0	0	0
QMSTRG00000941	0	0	0	0	0	0	0	0	0	0	0	0
QMSTRG00000942	0	0	0	0	0	0	0	0	0	0	0	0
QMSTRG00000943	0	0	0	0	0	0	0	0	0	0	0	0
QMSTRG00000944	0	0	0	0	0	0	0	0	0	0	0	0
QMSTRG00000945	0	0	0	0	0	0	0	0	0	0	0	0
QMSTRG00000946	0	0	0	0	0	0	0	0	0	0	0	0
QMSTRG00000947	0	0	0	1	0	0	0	0	0	0	0	0
QMSTRG00000948	0	0	0	0	0	1	0	0	0	0	0	0
QMSTRG00000949	0	0	0	0	0	0	0	0	0	0	0	0
QMSTRG00000950	0	0	0	0	0	0	0	0	0	0	0	0
QMSTRG00000951	0	0	0	0	0	0	0	0	0	0	0	0
QMSTRG00000952	0	0	0	0	0	0	0	0	0	0	0	0
QMSTRG00000953	0	0	0	0	0	0	0	0	0	0	1	0
QMSTRG00000954	0	0	0	0	0	0	0	0	0	0	1	0
QMSTRG00000955	0	0	0	0	0	0	0	0	0	0	0	0
QMSTRG00000956	0	0	0	0	0	0	0	0	0	0	0	0
QMSTRG00000957	0	0	0	0	0	0	0	0	0	0	0	0
QMSTRG00000958	0	0	0	0	0	0	0	1	0	0	0	0
QMSTRG00000959	0	0	0	0	0	0	0	0	0	0	1	0
QMSTRG00000960	0	0	0	0	0	0	0	0	0	0	0	0
QMSTRG00000961	0	0	0	0	0	0	0	0	0	0	1	0
QMSTRG00000962	0	0	0	0	0	0	0	0	0	0	0	0
QMSTRG00000963	0	0	0	0	0	0	0	0	0	0	0	0
QMSTRG00000964	0	0	0	0	0	0	0	0	0	0	0	0
QMSTRG00000965	0	0	0	0	0	0	0	0	0	0	0	0
QMSTRG00000966	0	0	0	0	0	0	0	0	0	0	0	0
QMSTRG00000967	0	0	0	0	0	0	0	0	0	0	0	0
QMSTRG00000968	0	0	0	0	0	0	0	0	0	0	0	0
QMSTRG00000969	0	0	0	0	0	0	0	0	0	0	0	0
QMSTRG00000970	0	0	0	0	0	0	0	0	0	0	0	0
QMSTRG00000971	0	0	0	0	0	0	0	0	0	0	1	0
QMSTRG00000972	0	0	0	0	0	0	0	0	0	0	0	0
QMSTRG00000973	0	0	0	0	0	0	0	0	0	0	0	0
QMSTRG00000974	0	0	0	0	0	0	0	0	0	0	0	0
QMSTRG00000975	0	0	0	0	0	0	0	0	0	0	0	0
QMSTRG00000976	0	0	0	1	0	0	0	0	0	0	0	0
QMSTRG00000977	0	0	0	0	0	0	0	0	0	0	0	0
QMSTRG00000978	1	0	0	0	0	0	0	0	0	0	0	0
QMSTRG00000979	0	0	0	0	0	0	0	0	0	0	0	0
QMSTRG00000980	0	0	0	0	0	0	0	0	0	0	1	0
QMSTRG00000981	0	0	0	0	0	0	0	0	0	0	0	0
QMSTRG00000982	0	0	0	0	0	0	0	0	0	0	1	0
QMSTRG00000983	0	0	0	0	0	1	0	0	0	0	0	0
QMSTRG00000984	0	0	0	0	0	0	0	0	0	0	0	0
QMSTRG00000985	0	0	0	0	0	0	0	0	0	0	0	0
QMSTRG00000986	0	0	0	0	0	0	0	0	0	0	0	0
QMSTRG00000987	0	0	0	0	0	0	0	0	0	0	0	0
QMSTRG00000988	0	0	0	0	0	0	0	0	0	0	0	0
QMSTRG00000989	0	0	0	0	0	0	0	0	0	0	0	0
QMSTRG00000990	0	0	0	0	0	0	0	0	0	0	0	0
QMSTRG00000991	0	0	0	0	0	0	0	0	1	0	0	0
QMSTRG00000992	0	0	0	0	0	0	0	0	0	0	0	0
QMSTRG00000993	0	0	0	0	0	0	0	0	0	0	1	0
QMSTRG00000994	0	0	0	0	0	0	0	0	0	0	0	0
QMSTRG00000995	0	0	0	0	0	0	0	0	0	0	0	0
QMSTRG00000996	0	0	0	0	0	0	0	0	0	0	0	0
QMSTRG00000997	0	0	0	0	0	0	0	0	0	0	0	0
QMSTRG00000998	0	0	0	0	0	0	0	0	0	0	0	0
QMSTRG00000999	0	0	0	0	0	0	0	0	0	0	0	0
QMSTRG00001000	0	0	0	0	0	0	0	0	0	0	0	0
QMSTRG00001001	0	0	0	0	0	0	0	0	0	0	0	0
QMSTRG00001002	0	0	0	0	0	0	0	0	0	0	0	0
QMSTRG00001003	0	0	0	0	0	0	0	0	0	0	0	0
QMSTRG00001004	0	0	0	0	0	1	0	0	0	0	0	0
QMSTRG00001005	0	0	0	0	0	0	0	0	0	0	0	0
QMSTRG00001006	0	0	0	0	0	0	0	0	0	0	0	0
QMSTRG00001007	0	0	0	0	0	0	0	0	0	0	0	0
QMSTRG00001008	0	0	0	0	0	0	0	0	0	0	0	0
QMSTRG00001009	0	0	0	0	0	0	0	0	0	0	0	0
QMSTRG00001010	0	0	0	0	0	0	0	0	0	0	1	0
QMSTRG00001011	0	0	0	0	0	0	0	0	0	0	0	0
QMSTRG00001012	0	0	0	0	0	0	0	0	1	0	0	0
QMSTRG00001013	0	0	0	0	0	0	0	0	0	0	0	0
QMSTRG00001014	0	0	0	0	0	0	0	0	0	0	0	0
QMSTRG00001015	0	0	0	0	0	0	0	0	0	0	0	0
QMSTRG00001016	0	0	0	0	0	0	0	0	0	0	0	0
QMSTRG00001017	0	0	0	0	0	0	0	0	0	0	0	0
QMSTRG00001018	0	0	0	0	0	0	0	0	0	0	0	0
QMSTRG00001019	0	0	0	0	0	0	0	0	0	0	0	0
QMSTRG00001020	0	0	0	0	0	0	0	0	0	0	0	0
QMSTRG00001021	0	0	0	0	0	0	0	0	0	0	0	0
QMSTRG00001022	0	0	0	0	0	0	0	0	0	0	0	0
QMSTRG00001023	0	0	0	0	0	0	0	0	0	0	0	0
QMSTRG00001024	0	0	0	0	0	0	0	0	0	0	0	0
QMSTRG00001025	0	0	0	0	0	0	0	0	0	0	0	0
QMSTRG00001026	0	0	0	0	0	0	0	0	0	0	0	0
QMSTRG00001027	0	0	0	0	0	0	0	0	0	0	0	0
QMSTRG00001028	0	0	0	0	0	0	0	0	0	0	0	0
QMSTRG00001029	0	0	0	0	0	0	0	0	0	0	0	0
QMSTRG00001030	0	0	0	0	0	0	0	0	0	0	0	0
QMSTRG00001031	0	0	0	0	0	0	0	0	0	0	0	0
QMSTRG00001032	0	0	0	0	0	0	0	0	0	0	0	0
QMSTRG00001033	0	0	0	0	0	0	0	0	0	0	0	0
QMSTRG00001034	0	0	0	0	0	0	0	0	0	0	0	0
QMSTRG00001035	0	0	0	0	0	0	0	0	0	0	0	0
QMSTRG00001036	0	0	0	0	0	0	0	0	0	0	0	0
QMSTRG00001037	0	0	0	0	0	0	0	0	0	0	0	0
QMSTRG00001038	0	0	0	0	0	0	0	0	0	0	0	0
QMSTRG00001039	0	0	0	0	0	0	0	0	0	0	0	0
QMSTRG00001040	0	0	0	0	0	0	0	0	0	0	0	0
QMSTRG00001041	0	0	0	0	0	0	0	0	1	0	0	0
QMSTRG00001042	0	0	0	0	0	0	0	1	0	0	0	0
QMSTRG00001043	0	0	0	0	0	0	0	0	0	0	0	0
QMSTRG00001044	0	0	0	0	0	0	0	0	0	0	0	0
QMSTRG00001045	0	0	0	0	1	0	0	0	0	0	0	0
QMSTRG00001046	0	0	0	0	0	0	0	0	0	0	0	0
QMSTRG00001047	0	0	0	0	0	0	0	0	0	0	0	0
QMSTRG00001048	0	0	0	0	0	0	0	0	0	0	0	0
QMSTRG00001049	0	0	0	0	0	0	0	0	0	0	0	0
QMSTRG00001050	0	0	0	0	1	0	0	0	0	0	0	0
QMSTRG00001051	0	0	0	0	0	0	0	0	0	0	0	0
QMSTRG00001052	0	0	0	0	0	0	0	0	0	0	0	0
QMSTRG00001053	0	0	0	0	0	0	0	0	0	0	0	0
QMSTRG00001054	0	0	0	0	0	0	0	0	0	0	0	0
QMSTRG00001055	0	0	0	0	0	0	0	0	0	0	0	0
QMSTRG00001056	0	0	0	0	0	0	0	0	0	0	0	0
QMSTRG00001057	0	0	0	0	0	0	0	0	0	0	0	0
QMSTRG00001058	0	0	0	0	0	0	0	0	0	0	0	0
QMSTRG00001059	0	0	0	0	0	1	0	0	0	0	0	0
QMSTRG00001060	0	0	0	0	0	0	0	0	0	0	0	0
QMSTRG00001061	0	0	0	0	0	0	0	0	0	0	0	0
QMSTRG00001062	0	0	0	0	0	0	0	0	0	0	0	0
QMSTRG00001063	0	0	0	0	0	0	0	0	0	0	0	0
QMSTRG00001064	0	0	0	0	0	0	0	0	0	0	0	0
QMSTRG00001065	0	0	0	0	0	0	0	0	0	0	0	0
QMSTRG00001066	0	0	0	0	0	0	0	0	0	0	0	0
QMSTRG00001067	0	0	0	0	0	0	0	0	0	0	0	0
QMSTRG00001068	0	0	0	0	0	0	0	0	0	0	0	0
QMSTRG00001069	0	0	0	0	0	0	0	0	0	0	0	0
QMSTRG00001070	0	0	0	0	0	0	0	0	0	0	0	0
QMSTRG00001071	0	0	0	0	1	0	0	0	0	0	0	0
QMSTRG00001072	0	0	0	0	0	0	0	0	0	0	0	0
QMSTRG00001073	0	0	0	0	0	0	0	0	0	0	0	0
QMSTRG00001074	0	0	0	0	0	0	0	0	0	0	0	0
QMSTRG00001075	0	0	0	0	0	0	0	0	0	0	0	0
QMSTRG00001076	0	0	0	0	0	0	0	0	0	0	0	0
QMSTRG00001077	0	0	0	0	0	0	0	0	0	0	0	0
QMSTRG00001078	0	0	0	0	0	0	0	0	0	0	1	0
QMSTRG00001079	0	0	0	0	0	0	0	0	0	0	0	0
QMSTRG00001080	0	0	0	0	0	0	0	0	0	0	0	0
QMSTRG00001081	0	0	0	0	0	0	0	0	0	0	1	0
QMSTRG00001082	0	0	0	0	0	0	0	0	0	0	1	0
QMSTRG00001083	0	0	0	0	0	0	0	0	0	0	0	0
QMSTRG00001084	0	0	0	0	0	0	0	0	0	0	0	0
QMSTRG00001085	0	0	0	0	0	0	0	0	0	0	0	0
QMSTRG00001086	0	0	0	0	0	0	0	0	0	0	0	0
QMSTRG00001087	0	0	0	0	0	0	0	0	0	0	1	0
QMSTRG00001088	0	0	0	0	0	0	0	0	0	0	0	0
QMSTRG00001089	1	0	0	0	0	0	0	0	0	0	0	0
QMSTRG00001090	0	0	0	0	0	0	0	0	0	0	1	0
QMSTRG00001091	0	0	0	0	0	0	0	0	0	0	1	0
QMSTRG00001092	0	0	0	0	0	0	0	1	0	0	0	0
QMSTRG00001093	0	0	0	0	0	0	0	0	0	0	0	0
QMSTRG00001094	0	0	0	0	0	0	0	0	0	0	0	0
QMSTRG00001095	0	0	0	0	0	0	0	0	0	0	0	0
QMSTRG00001096	0	0	0	0	0	0	0	0	0	0	0	0
QMSTRG00001097	0	0	0	0	0	0	0	0	0	0	0	0
QMSTRG00001098	0	0	0	0	0	0	0	0	0	0	1	0
QMSTRG00001099	0	0	0	0	0	0	0	0	0	0	0	0
QMSTRG00001100	0	0	0	0	0	0	0	0	0	0	0	0
QMSTRG00001101	0	0	0	0	0	0	0	0	0	0	1	0
QMSTRG00001102	0	0	0	0	0	0	0	0	0	0	1	0
QMSTRG00001103	0	0	0	0	0	0	0	0	0	0	1	0
QMSTRG00001104	0	0	0	0	0	0	0	0	0	0	0	0
QMSTRG00001105	0	0	0	0	0	0	0	0	0	0	0	0
QMSTRG00001106	0	0	0	0	1	0	0	0	0	0	0	0
QMSTRG00001107	0	0	0	0	0	0	0	0	0	0	0	0
QMSTRG00001108	0	0	0	0	0	0	0	0	0	0	0	0
QMSTRG00001109	0	0	0	0	0	0	0	0	0	0	0	0
QMSTRG00001110	0	0	0	0	0	0	0	0	0	0	0	0
QMSTRG00001111	0	0	0	0	0	0	0	0	0	0	0	0
QMSTRG00001112	0	0	0	0	0	0	0	0	0	0	0	0
QMSTRG00001113	0	0	0	0	0	0	0	0	0	0	0	0
QMSTRG00001114	0	0	0	0	0	0	0	0	0	0	0	0
QMSTRG00001115	0	0	0	0	0	0	0	1	0	0	0	0
QMSTRG00001116	0	0	0	1	0	0	0	0	0	0	0	0
QMSTRG00001117	0	0	0	0	0	0	0	0	0	0	0	0
QMSTRG00001118	0	0	0	0	0	0	0	0	0	0	0	0
QMSTRG00001119	0	0	0	0	0	0	0	0	0	0	0	0
QMSTRG00001120	0	0	0	0	0	0	0	0	1	0	0	0
QMSTRG00001121	0	0	0	0	0	0	0	0	0	0	0	0
QMSTRG00001122	0	0	0	0	0	0	0	1	0	0	0	0
QMSTRG00001123	0	0	0	0	0	0	0	0	0	0	1	0
QMSTRG00001124	0	0	0	0	0	0	0	0	0	0	0	0
QMSTRG00001125	0	0	0	0	0	0	0	0	0	0	0	0
QMSTRG00001126	0	0	0	0	0	0	0	0	0	0	1	0
QMSTRG00001127	0	0	0	0	0	0	0	0	0	0	1	0
QMSTRG00001128	0	0	0	0	0	0	0	0	0	0	0	0
QMSTRG00001129	0	0	1	0	0	0	0	0	0	0	0	0
QMSTRG00001130	0	0	0	0	0	0	0	0	1	0	0	0
QMSTRG00001131	0	0	0	0	0	0	0	0	0	0	0	0
QMSTRG00001132	0	0	0	0	0	0	0	0	0	0	0	0
QMSTRG00001133	0	0	0	1	0	0	0	0	0	0	0	0
QMSTRG00001134	0	0	0	0	0	0	0	0	0	0	0	0
QMSTRG00001135	0	0	0	0	0	0	0	0	0	0	1	0
QMSTRG00001136	0	0	0	0	0	0	0	0	0	0	0	0
QMSTRG00001137	0	0	0	0	0	0	0	0	0	0	0	0
QMSTRG00001138	0	0	0	1	0	0	0	0	0	0	0	0
QMSTRG00001139	0	0	0	0	0	0	0	0	0	0	0	0
QMSTRG00001140	0	0	0	0	0	0	0	0	0	0	0	0
QMSTRG00001141	0	0	0	0	0	0	0	0	0	0	0	0
QMSTRG00001142	0	0	0	0	0	0	0	0	0	0	0	0
QMSTRG00001143	0	0	0	0	0	0	0	0	0	0	0	0
QMSTRG00001144	0	0	0	0	0	0	0	0	0	0	0	0
QMSTRG00001145	0	0	0	0	0	0	0	0	0	0	0	0
QMSTRG00001146	0	0	0	0	0	0	0	0	0	0	0	0
QMSTRG00001147	0	0	0	0	0	0	0	0	0	0	0	0
QMSTRG00001148	0	0	0	0	0	0	0	0	0	0	0	0
QMSTRG00001149	0	0	0	0	0	0	0	0	0	0	0	0
QMSTRG00001150	0	0	0	1	0	0	0	0	0	0	0	0
QMSTRG00001151	0	0	0	1	0	0	0	0	0	0	0	0
QMSTRG00001152	0	0	0	0	0	0	0	0	0	0	0	0
QMSTRG00001153	0	0	0	0	0	1	0	0	0	0	0	0
QMSTRG00001154	0	0	0	0	0	0	0	0	0	0	0	0
QMSTRG00001155	0	0	0	0	1	0	0	0	0	0	0	0
QMSTRG00001156	0	0	0	0	0	0	0	0	0	0	1	0
QMSTRG00001157	0	0	0	0	0	0	0	1	0	0	0	0
QMSTRG00001158	0	0	0	0	0	0	0	0	0	0	0	0
QMSTRG00001159	0	0	0	0	0	0	0	0	0	0	0	0
QMSTRG00001160	0	0	0	0	0	0	0	0	0	0	0	0
QMSTRG00001161	0	0	0	0	0	0	0	0	0	0	0	0
QMSTRG00001162	0	0	0	0	0	0	0	0	0	0	0	0
QMSTRG00001163	0	0	1	0	0	0	0	0	0	0	0	0
QMSTRG00001164	0	0	0	0	0	0	0	0	0	0	0	0
QMSTRG00001165	0	0	0	0	0	0	0	0	0	0	0	0
QMSTRG00001166	0	0	0	0	1	0	0	0	0	0	0	0
QMSTRG00001167	0	0	0	0	0	0	0	0	1	0	0	0
QMSTRG00001168	0	0	0	0	0	0	0	0	0	0	0	0
QMSTRG00001169	0	0	0	0	1	0	0	0	0	0	0	0
QMSTRG00001170	0	0	0	0	0	0	0	0	0	0	0	0
QMSTRG00001171	0	0	0	0	0	1	0	0	0	0	0	0
QMSTRG00001172	0	0	0	0	0	0	0	0	1	0	0	0
QMSTRG00001173	0	0	0	0	0	0	0	0	0	0	1	0
QMSTRG00001174	0	0	0	0	0	0	0	0	1	0	0	0
QMSTRG00001175	0	0	0	0	0	0	0	0	0	0	0	0
QMSTRG00001176	0	0	0	0	0	0	0	1	0	0	0	0
QMSTRG00001177	0	0	0	0	0	0	0	0	0	0	1	0
QMSTRG00001178	0	0	0	0	0	0	0	0	0	1	0	0
QMSTRG00001179	0	0	1	0	0	0	0	0	0	0	0	0
QMSTRG00001180	0	0	0	0	0	0	0	0	0	0	0	0
QMSTRG00001181	0	0	0	0	0	0	0	0	0	0	1	0
QMSTRG00001182	0	0	0	0	0	0	0	0	0	0	0	0
QMSTRG00001183	0	0	0	0	0	0	0	0	0	0	1	0
QMSTRG00001184	0	0	0	0	0	0	0	1	0	0	0	0
QMSTRG00001185	0	0	0	0	0	0	0	0	0	0	0	0
QMSTRG00001186	0	0	0	0	0	0	0	0	0	0	0	0
QMSTRG00001187	0	0	0	0	0	0	0	0	0	0	0	0
QMSTRG00001188	0	0	0	0	0	0	0	0	0	0	1	0
QMSTRG00001189	0	0	0	0	0	0	0	0	0	0	1	0
QMSTRG00001190	0	0	0	0	0	0	0	0	0	0	0	0
QMSTRG00001191	0	0	0	0	0	0	0	0	0	0	0	0
QMSTRG00001192	0	0	0	0	0	0	0	0	0	0	0	0
QMSTRG00001193	0	0	0	0	0	0	0	0	0	0	0	0
QMSTRG00001194	0	0	0	0	0	0	0	0	0	0	1	0
QMSTRG00001195	0	0	0	0	0	0	0	0	0	0	1	0
QMSTRG00001196	0	0	0	0	0	0	0	0	0	0	0	0
QMSTRG00001197	0	0	0	0	0	0	0	0	0	0	0	0
QMSTRG00001198	0	0	0	0	0	0	0	0	0	0	1	0
QMSTRG00001199	0	0	0	0	0	0	0	0	0	0	0	0
QMSTRG00001200	0	0	0	0	0	0	0	0	0	0	0	0
QMSTRG00001201	1	0	0	0	0	0	0	0	0	0	0	0
QMSTRG00001202	0	0	0	0	0	0	0	0	0	0	0	0
QMSTRG00001203	0	0	0	0	0	0	0	1	0	0	0	0
QMSTRG00001204	0	0	0	0	1	0	0	0	0	0	0	0
QMSTRG00001205	0	0	0	0	0	0	0	0	0	0	0	0
QMSTRG00001206	0	0	0	0	0	0	0	0	0	0	0	0
QMSTRG00001207	0	0	0	0	0	0	0	0	0	0	0	0
QMSTRG00001208	0	0	0	0	0	0	0	0	0	0	0	0
QMSTRG00001209	0	0	0	0	0	0	0	0	0	0	0	0
QMSTRG00001210	0	0	0	0	0	0	0	0	0	0	0	0
QMSTRG00001211	0	0	0	0	0	0	0	0	0	0	0	0
QMSTRG00001212	0	0	0	0	0	0	0	0	0	0	0	0
QMSTRG00001213	0	0	0	0	0	0	0	0	0	0	1	0
QMSTRG00001214	0	0	0	0	0	0	0	0	0	0	1	0
QMSTRG00001215	0	0	0	0	0	0	0	0	0	0	0	0
QMSTRG00001216	0	0	0	0	0	0	0	0	0	0	0	0
QMSTRG00001217	0	0	0	0	0	0	0	0	0	0	0	0
QMSTRG00001218	0	0	0	0	0	0	0	0	0	0	0	0
QMSTRG00001219	0	0	0	0	0	0	0	0	0	0	0	0
QMSTRG00001220	0	0	0	0	0	0	0	0	0	0	1	0
QMSTRG00001221	0	0	0	0	0	0	0	0	0	0	0	0
QMSTRG00001222	0	0	0	0	0	0	0	0	0	0	0	0
QMSTRG00001223	0	0	0	0	0	0	0	0	0	0	0	0
QMSTRG00001224	0	0	0	0	0	0	0	0	0	0	0	0
QMSTRG00001225	0	0	0	0	0	0	0	0	0	0	0	0
QMSTRG00001226	0	0	0	0	0	0	0	0	0	0	0	0
QMSTRG00001227	0	0	0	0	0	0	0	0	0	0	0	0
QMSTRG00001228	0	0	0	0	0	0	0	0	0	0	0	0
QMSTRG00001229	0	0	0	0	0	0	0	1	0	0	0	0
QMSTRG00001230	0	0	0	0	0	0	0	0	0	0	0	0
QMSTRG00001231	0	0	0	0	0	0	0	0	0	0	0	0
QMSTRG00001232	0	0	0	0	0	0	0	0	0	0	0	0
QMSTRG00001233	0	0	0	0	0	0	0	0	0	0	0	0
QMSTRG00001234	0	0	0	0	0	0	0	0	0	0	1	0
QMSTRG00001235	0	0	0	0	0	0	0	0	0	0	0	0
QMSTRG00001236	0	0	0	0	0	0	0	0	0	0	0	0
QMSTRG00001237	0	0	0	0	0	0	0	0	0	0	0	0
QMSTRG00001238	0	0	0	0	0	0	0	0	0	0	1	0
QMSTRG00001239	0	0	0	0	0	0	0	0	0	0	1	0
QMSTRG00001240	0	0	0	0	0	0	0	0	0	0	0	0
QMSTRG00001241	0	0	0	0	0	0	0	0	0	0	0	0
QMSTRG00001242	0	0	0	0	0	0	0	0	0	0	0	0
QMSTRG00001243	0	0	0	0	0	0	0	0	0	0	0	0
QMSTRG00001244	0	0	0	0	0	0	0	0	0	0	0	0
QMSTRG00001245	0	0	0	0	0	0	0	0	0	0	0	0
QMSTRG00001246	0	0	0	0	0	0	0	0	0	0	0	0
QMSTRG00001247	0	0	0	0	0	0	0	0	0	0	0	0
QMSTRG00001248	0	0	0	0	0	0	0	0	0	0	0	0
QMSTRG00001249	0	0	0	0	0	0	0	0	0	0	0	0
QMSTRG00001250	0	0	0	0	0	0	0	0	0	0	0	0
QMSTRG00001251	0	0	0	0	0	0	0	0	0	0	0	0
QMSTRG00001252	0	0	0	0	0	0	0	0	0	0	0	0
QMSTRG00001253	0	0	0	0	0	0	0	0	0	0	0	0
QMSTRG00001254	0	0	0	0	0	0	0	0	0	0	0	0
QMSTRG00001255	0	0	0	0	0	0	0	0	0	0	1	0
QMSTRG00001256	0	0	0	0	0	0	0	0	0	0	0	0
QMSTRG00001257	0	0	0	0	0	0	0	0	0	0	0	0
QMSTRG00001258	0	0	0	0	0	0	0	0	0	0	1	0
QMSTRG00001259	0	0	0	0	0	0	0	0	0	0	0	0
QMSTRG00001260	0	0	0	0	0	0	0	0	0	0	0	0
QMSTRG00001261	0	0	0	0	0	0	0	0	0	0	0	0
QMSTRG00001262	0	0	0	0	0	0	0	0	0	0	0	0
QMSTRG00001263	0	0	0	0	1	0	0	0	0	0	0	0
QMSTRG00001264	0	0	0	0	0	0	0	0	0	0	0	0
QMSTRG00001265	0	0	0	0	0	0	0	0	0	0	0	0
QMSTRG00001266	0	0	0	0	0	0	0	0	0	0	0	0
QMSTRG00001267	0	0	0	0	0	0	0	0	0	0	1	0
QMSTRG00001268	0	0	0	0	0	0	0	0	1	0	0	0
QMSTRG00001269	0	0	0	0	0	0	0	0	0	0	0	0
QMSTRG00001270	0	0	0	0	0	0	0	0	0	0	0	0
QMSTRG00001271	0	0	0	0	0	0	0	0	0	0	0	0
QMSTRG00001272	0	0	0	0	0	0	0	0	0	0	0	0
QMSTRG00001273	0	0	0	0	0	0	0	0	0	0	0	0
QMSTRG00001274	0	0	0	0	0	0	0	0	0	0	0	0
QMSTRG00001275	0	0	0	0	0	0	0	0	0	0	0	0
QMSTRG00001276	0	0	0	0	0	0	0	0	0	0	0	0
QMSTRG00001277	0	0	0	0	0	0	0	0	0	0	0	0
QMSTRG00001278	0	0	0	0	0	0	0	0	0	0	0	0
QMSTRG00001279	0	0	0	0	0	0	0	0	0	0	0	0
QMSTRG00001280	0	0	0	0	0	0	0	0	0	0	0	0
QMSTRG00001281	0	0	0	0	0	0	0	0	0	0	0	0
QMSTRG00001282	0	0	0	1	0	0	0	0	0	0	0	0
QMSTRG00001283	0	0	0	1	0	0	0	0	0	0	0	0
QMSTRG00001284	0	0	0	0	0	0	0	0	0	0	0	0
QMSTRG00001285	0	0	0	0	0	0	0	0	0	0	0	0
QMSTRG00001286	0	0	0	0	0	0	0	0	0	0	0	0
QMSTRG00001287	0	0	0	0	0	0	0	0	0	0	0	0
QMSTRG00001288	0	0	0	0	0	0	0	0	0	0	0	0
QMSTRG00001289	0	0	0	1	0	0	0	0	0	0	0	0
QMSTRG00001290	0	0	0	1	0	0	0	0	0	0	0	0
QMSTRG00001291	0	0	0	0	0	0	0	0	0	0	0	0
QMSTRG00001292	0	0	0	0	0	0	0	0	0	0	0	0
QMSTRG00001293	0	0	0	0	0	0	0	0	1	0	0	0
QMSTRG00001294	0	0	0	0	0	0	0	0	0	0	0	0
QMSTRG00001295	0	0	0	0	0	0	0	0	0	0	0	0
QMSTRG00001296	0	0	0	0	0	0	0	0	0	0	0	0
QMSTRG00001297	0	0	0	0	0	0	0	0	0	0	0	0
QMSTRG00001298	0	0	0	0	0	0	0	0	0	0	0	0
QMSTRG00001299	0	0	0	0	0	0	0	0	0	0	0	0
QMSTRG00001300	0	0	0	0	0	0	0	0	0	0	0	0
QMSTRG00001301	0	0	0	0	0	0	0	0	0	0	0	0
QMSTRG00001302	0	0	0	0	0	0	0	0	0	0	0	0
QMSTRG00001303	0	0	0	0	0	0	0	0	0	0	1	0
QMSTRG00001304	0	0	0	0	0	1	0	0	0	0	0	0
QMSTRG00001305	0	0	0	0	0	0	0	0	0	0	0	0
QMSTRG00001306	0	0	0	0	0	0	0	0	0	0	0	0
QMSTRG00001307	0	0	0	0	0	0	0	0	0	0	0	0
QMSTRG00001308	0	0	0	0	0	0	0	0	0	0	0	0
QMSTRG00001309	0	0	0	0	0	0	0	0	0	0	0	0
QMSTRG00001310	0	0	0	0	0	0	0	0	0	0	0	0
QMSTRG00001311	0	0	0	0	0	0	0	0	1	0	0	0
QMSTRG00001312	0	0	0	0	0	0	0	0	0	0	0	0
QMSTRG00001313	0	0	0	0	0	0	0	0	0	0	0	0
QMSTRG00001314	0	0	0	0	0	0	0	0	0	0	0	0
QMSTRG00001315	0	0	0	0	0	0	0	0	0	0	0	0
QMSTRG00001316	0	0	0	0	0	0	0	0	0	0	0	0
QMSTRG00001317	0	0	0	0	0	0	0	0	0	0	0	0
QMSTRG00001318	0	0	0	0	0	0	0	0	0	0	0	0
QMSTRG00001319	0	0	0	0	0	0	0	0	0	0	0	0
QMSTRG00001320	0	0	0	0	0	0	0	0	0	0	0	0
QMSTRG00001321	0	0	0	0	0	0	0	0	0	0	0	0
QMSTRG00001322	0	0	0	0	0	0	0	0	0	0	0	0
QMSTRG00001323	0	0	0	0	0	1	0	0	0	0	0	0
QMSTRG00001324	0	0	0	0	0	0	0	0	0	0	1	0
QMSTRG00001325	0	0	0	0	0	0	0	0	0	0	0	0
QMSTRG00001326	0	0	0	0	0	0	0	0	0	0	0	0
QMSTRG00001327	0	0	0	0	0	0	0	0	0	0	0	0
QMSTRG00001328	0	0	0	0	0	0	0	0	0	0	0	0
QMSTRG00001329	0	0	0	0	0	0	0	0	0	0	0	0
QMSTRG00001330	0	0	0	0	0	0	0	0	0	0	0	0
QMSTRG00001331	0	0	0	0	0	0	0	0	0	0	0	0
QMSTRG00001332	0	0	0	0	0	0	0	0	0	0	0	0
QMSTRG00001333	0	0	0	0	0	0	0	0	0	0	0	0
QMSTRG00001334	0	0	0	0	0	0	0	0	0	0	0	0
QMSTRG00001335	0	0	0	0	0	1	0	0	0	0	0	0
QMSTRG00001336	0	0	0	0	0	0	0	0	0	0	0	0
QMSTRG00001337	0	0	0	0	0	0	0	0	0	0	0	0
QMSTRG00001338	0	0	0	0	0	0	0	0	0	0	0	0
QMSTRG00001339	0	0	0	0	0	0	0	0	0	0	1	0
QMSTRG00001340	0	0	0	0	0	0	0	0	0	0	0	0
QMSTRG00001341	0	0	0	0	0	0	0	0	0	0	0	0
QMSTRG00001342	0	0	0	0	0	1	0	0	0	0	0	0
QMSTRG00001343	0	0	0	0	0	0	0	0	0	0	0	0
QMSTRG00001344	0	0	0	0	0	0	0	0	0	0	1	0
QMSTRG00001345	0	0	0	0	0	0	0	0	0	0	0	0
QMSTRG00001346	0	0	0	0	0	0	0	0	0	1	0	0
QMSTRG00001347	0	0	0	0	0	0	0	0	0	0	0	0
QMSTRG00001348	0	0	0	0	0	0	0	0	0	0	0	0
QMSTRG00001349	0	0	0	0	0	0	0	0	0	0	0	0
QMSTRG00001350	0	0	0	0	0	0	0	0	0	0	0	0
QMSTRG00001351	0	0	0	0	0	0	0	0	0	0	0	0
QMSTRG00001352	0	0	0	0	0	0	0	0	0	0	0	0
QMSTRG00001353	0	0	0	0	0	0	0	0	0	0	0	0
QMSTRG00001354	0	0	0	0	0	0	0	0	0	0	0	0
QMSTRG00001355	0	0	0	0	0	0	0	0	0	0	1	0
QMSTRG00001356	0	0	0	0	0	0	0	0	0	0	1	0
QMSTRG00001357	0	0	0	0	0	0	0	0	0	0	0	0
QMSTRG00001358	0	0	0	0	0	0	0	0	0	0	1	0
QMSTRG00001359	0	0	0	0	0	0	0	0	0	0	0	0
QMSTRG00001360	0	0	0	0	0	0	0	0	0	0	1	0
QMSTRG00001361	0	0	0	0	0	0	0	0	0	0	1	0
QMSTRG00001362	0	0	0	0	0	0	0	0	0	0	0	0
QMSTRG00001363	0	0	0	0	0	0	0	0	0	0	0	0
QMSTRG00001364	0	0	0	0	0	0	0	0	0	0	0	0
QMSTRG00001365	0	0	0	0	0	0	0	0	0	0	0	0
QMSTRG00001366	0	0	0	0	0	0	0	1	0	0	0	0
QMSTRG00001367	0	0	0	0	0	0	0	0	0	0	0	0
QMSTRG00001368	0	0	0	0	0	0	0	0	0	0	0	0
QMSTRG00001369	0	0	0	0	0	0	0	0	0	0	0	0
QMSTRG00001370	0	0	1	0	0	0	0	0	0	0	0	0
QMSTRG00001371	0	0	0	0	0	0	0	0	0	0	0	0
QMSTRG00001372	0	0	0	0	0	0	0	0	0	0	0	0
QMSTRG00001373	0	0	0	0	0	0	0	0	0	0	0	0
QMSTRG00001374	0	0	0	0	0	0	0	0	0	0	0	0
QMSTRG00001375	0	0	0	0	0	0	0	0	0	0	0	0
QMSTRG00001376	0	0	0	0	0	1	0	0	0	0	0	0
QMSTRG00001377	0	0	0	0	0	0	0	0	0	0	0	0
QMSTRG00001378	0	0	0	0	0	0	0	0	0	0	0	0
QMSTRG00001379	0	0	0	0	0	0	0	0	0	0	0	0
QMSTRG00001380	0	0	0	0	0	0	0	0	0	0	0	0
QMSTRG00001381	0	0	0	0	0	0	0	0	0	0	1	0
QMSTRG00001382	1	0	0	0	0	0	0	0	0	0	0	0
QMSTRG00001383	0	0	0	0	0	0	0	0	0	0	0	0
QMSTRG00001384	0	0	0	0	0	0	0	0	0	0	0	0
QMSTRG00001385	0	0	0	0	0	0	0	0	0	0	0	0
QMSTRG00001386	0	0	0	0	0	0	0	0	0	0	0	0
QMSTRG00001387	0	0	0	0	0	0	0	0	0	0	0	0
QMSTRG00001388	0	0	0	0	0	0	0	0	0	0	0	0
QMSTRG00001389	0	0	0	0	0	0	0	0	0	0	0	0
QMSTRG00001390	0	0	0	0	0	0	0	0	0	0	0	0
QMSTRG00001391	0	0	0	0	0	0	0	0	0	0	0	0
QMSTRG00001392	0	0	0	0	0	0	0	0	0	0	0	0
QMSTRG00001393	0	0	0	0	0	0	0	0	0	0	0	0
QMSTRG00001394	0	0	0	0	0	0	0	0	0	0	0	0
QMSTRG00001395	0	0	0	0	0	0	0	0	0	0	0	0
QMSTRG00001396	0	0	0	0	0	0	0	0	0	0	0	0
QMSTRG00001397	0	0	0	0	0	0	0	0	0	0	0	0
QMSTRG00001398	0	0	0	0	0	0	0	0	0	0	0	0
QMSTRG00001399	0	0	0	0	0	0	1	0	0	0	0	0
QMSTRG00001400	0	0	0	0	0	0	0	0	0	0	0	0
QMSTRG00001401	0	0	0	0	0	0	0	0	0	0	0	0
QMSTRG00001402	0	0	0	0	0	0	0	0	0	0	0	0
QMSTRG00001403	0	0	0	0	0	0	0	0	0	0	0	0
QMSTRG00001404	0	0	0	0	0	0	0	0	0	0	0	0
QMSTRG00001405	0	0	0	0	0	0	0	0	1	0	0	0
QMSTRG00001406	0	0	0	0	0	0	0	0	0	0	0	0
QMSTRG00001407	0	0	0	0	0	0	0	0	0	0	0	0
QMSTRG00001408	0	0	0	0	0	0	0	0	0	0	0	0
QMSTRG00001409	0	0	0	0	0	0	0	0	0	0	0	0
QMSTRG00001410	0	0	0	0	0	0	0	0	0	0	0	0
QMSTRG00001411	0	0	0	0	0	0	0	0	0	0	0	0
QMSTRG00001412	0	0	0	0	0	0	0	0	0	0	0	0
QMSTRG00001413	0	0	0	0	0	0	0	0	0	0	1	0
QMSTRG00001414	0	0	0	0	0	0	0	0	0	0	0	0
QMSTRG00001415	0	0	0	0	0	0	0	0	0	0	0	0
QMSTRG00001416	0	0	0	0	0	0	0	0	0	0	0	0
QMSTRG00001417	0	0	0	0	0	0	0	0	0	0	0	0
QMSTRG00001418	0	0	0	0	0	0	0	1	0	0	0	0
QMSTRG00001419	0	0	0	0	0	0	0	0	0	0	0	0
QMSTRG00001420	0	0	0	0	0	0	0	0	0	0	0	0
QMSTRG00001421	0	0	0	0	0	0	0	0	0	0	0	0
QMSTRG00001422	0	0	0	0	0	0	0	0	0	0	0	0
QMSTRG00001423	0	0	0	0	0	0	0	0	0	0	0	0
QMSTRG00001424	0	0	0	0	0	0	0	0	0	0	0	0
QMSTRG00001425	0	0	0	0	0	0	0	0	0	0	0	0
QMSTRG00001426	0	0	0	0	0	0	0	0	0	0	0	0
QMSTRG00001427	0	0	0	0	0	0	0	0	0	0	0	0
QMSTRG00001428	0	0	0	0	0	0	0	1	0	0	0	0
QMSTRG00001429	0	0	0	0	0	0	0	0	0	0	1	0
QMSTRG00001430	0	0	0	0	0	0	0	0	0	0	0	0
QMSTRG00001431	0	0	0	0	0	0	0	0	0	0	0	0
QMSTRG00001432	0	0	0	0	1	0	0	0	0	0	0	0
QMSTRG00001433	0	0	0	0	0	0	0	0	0	0	0	0
QMSTRG00001434	0	0	0	0	0	0	0	0	0	0	0	0
QMSTRG00001435	0	0	0	0	0	0	0	0	0	0	0	0
QMSTRG00001436	0	0	0	0	0	0	0	0	0	0	0	0
QMSTRG00001437	0	0	0	0	0	1	0	0	0	0	0	0
QMSTRG00001438	0	0	0	0	0	0	0	0	0	0	0	0
QMSTRG00001439	0	1	0	0	0	0	0	0	0	0	0	0
QMSTRG00001440	0	0	0	0	0	0	0	0	0	0	0	0
QMSTRG00001441	0	0	0	0	0	0	0	0	0	0	0	0
QMSTRG00001442	0	0	0	0	0	0	0	0	0	0	0	0
QMSTRG00001443	0	0	0	0	0	0	0	0	0	0	0	0
QMSTRG00001444	0	0	0	0	0	0	0	0	0	0	0	0
QMSTRG00001445	0	0	0	0	0	0	0	0	0	0	0	0
QMSTRG00001446	0	0	0	0	0	0	0	0	0	0	0	0
QMSTRG00001447	0	0	0	0	0	0	0	0	0	0	1	0
QMSTRG00001448	0	0	0	0	0	0	0	0	0	0	0	0
QMSTRG00001449	0	0	0	0	0	0	0	0	0	0	1	0
QMSTRG00001450	0	0	1	0	0	0	0	0	0	0	0	0
QMSTRG00001451	0	0	1	0	0	0	0	0	0	0	0	0
QMSTRG00001452	0	0	0	0	0	0	0	0	0	0	0	0
QMSTRG00001453	0	0	0	0	0	0	0	0	0	0	1	0
QMSTRG00001454	0	0	0	0	0	1	0	0	0	0	0	0
QMSTRG00001455	0	0	1	0	0	0	0	0	0	0	0	0
QMSTRG00001456	0	0	0	0	0	0	0	0	0	0	0	0
QMSTRG00001457	0	0	0	0	0	0	0	0	0	0	0	0
QMSTRG00001458	0	0	0	0	0	0	0	0	0	0	0	0
QMSTRG00001459	0	0	0	0	0	0	0	0	0	0	0	0
QMSTRG00001460	0	0	0	0	0	0	0	0	0	0	0	0
QMSTRG00001461	0	0	0	0	0	0	0	0	0	0	0	0
QMSTRG00001462	0	0	0	0	0	0	0	0	0	0	0	0
QMSTRG00001463	0	0	0	0	0	0	0	0	0	0	0	0
QMSTRG00001464	0	0	0	0	0	0	0	0	0	0	0	0
QMSTRG00001465	0	0	0	0	0	0	0	0	0	0	0	0
QMSTRG00001466	0	1	0	0	0	0	0	0	0	0	0	0
QMSTRG00001467	0	0	0	0	0	0	0	0	0	0	0	0
QMSTRG00001468	0	0	0	0	1	0	0	0	0	0	0	0
QMSTRG00001469	0	0	0	0	0	0	0	0	0	0	1	0
QMSTRG00001470	0	0	0	0	0	0	0	0	0	0	0	0
QMSTRG00001471	0	0	0	0	0	0	0	0	0	0	1	0
QMSTRG00001472	0	0	0	0	0	0	0	0	0	0	0	0
QMSTRG00001473	0	0	0	0	0	0	0	0	0	0	0	0
QMSTRG00001474	0	0	0	0	0	0	0	0	0	0	0	0
QMSTRG00001475	0	0	0	0	0	0	0	0	1	0	0	0
QMSTRG00001476	0	0	0	0	0	0	0	0	0	0	0	0
QMSTRG00001477	0	0	0	0	0	0	0	0	0	0	0	0
QMSTRG00001478	0	0	0	0	0	0	0	0	0	0	0	0
QMSTRG00001479	0	0	0	0	0	0	0	0	0	0	0	0
QMSTRG00001480	0	0	0	0	0	0	0	0	0	0	0	0
QMSTRG00001481	0	0	0	0	0	0	0	0	0	0	0	0
QMSTRG00001482	0	0	0	0	0	0	0	0	0	0	0	0
QMSTRG00001483	0	0	0	0	0	0	0	0	0	0	0	0
QMSTRG00001484	0	0	0	0	0	0	0	0	0	0	0	0
QMSTRG00001485	0	0	0	0	0	0	0	0	0	0	0	0
QMSTRG00001486	0	0	0	0	0	0	0	0	0	0	1	0
QMSTRG00001487	0	0	0	0	0	0	0	0	0	0	0	0
QMSTRG00001488	0	0	0	0	0	0	0	0	0	0	0	0
QMSTRG00001489	0	0	0	0	0	0	0	1	0	0	0	0
QMSTRG00001490	0	0	0	0	0	0	0	0	0	0	0	0
QMSTRG00001491	0	0	0	0	0	0	0	0	0	0	0	0
QMSTRG00001492	0	0	0	0	0	0	0	0	0	0	0	0
QMSTRG00001493	0	0	0	0	1	0	0	0	0	0	0	0
QMSTRG00001494	0	0	0	0	0	0	0	0	0	0	0	0
QMSTRG00001495	1	0	0	0	0	0	0	0	0	0	0	0
QMSTRG00001496	1	0	0	0	0	0	0	0	0	0	0	0
QMSTRG00001497	0	0	0	0	0	0	0	0	0	0	0	0
QMSTRG00001498	0	0	0	0	0	0	0	0	0	0	1	0
QMSTRG00001499	0	0	0	0	0	0	0	0	0	0	0	0
QMSTRG00001500	0	0	0	0	0	0	0	0	0	0	1	0
QMSTRG00001501	0	0	0	0	0	0	0	0	0	0	0	0
QMSTRG00001502	0	0	0	0	0	0	0	0	0	0	0	0
QMSTRG00001503	0	0	0	0	0	0	0	0	0	0	1	0
QMSTRG00001504	0	0	0	0	0	0	0	0	0	0	0	0
QMSTRG00001505	0	0	0	0	0	0	0	0	0	0	0	0
QMSTRG00001506	0	0	0	0	0	0	0	0	0	0	0	0
QMSTRG00001507	1	0	0	0	0	0	0	0	0	0	0	0
QMSTRG00001508	0	0	0	0	1	0	0	0	0	0	0	0
QMSTRG00001509	0	0	0	0	1	0	0	0	0	0	0	0
QMSTRG00001510	0	0	0	0	1	0	0	0	0	0	0	0
QMSTRG00001511	0	0	0	0	1	0	0	0	0	0	0	0
QMSTRG00001512	0	0	0	0	0	0	0	0	0	0	0	0
QMSTRG00001513	0	0	0	0	1	0	0	0	0	0	0	0
QMSTRG00001514	0	0	0	0	0	0	0	0	0	0	0	0
QMSTRG00001515	0	0	0	0	0	0	0	0	0	0	0	0
QMSTRG00001516	0	0	0	0	0	0	0	0	0	0	0	0
QMSTRG00001517	0	0	0	0	0	0	0	0	0	0	0	0
QMSTRG00001518	0	0	0	0	0	0	0	0	0	0	0	0
QMSTRG00001519	0	0	0	0	0	0	0	0	0	0	0	0
QMSTRG00001520	0	0	0	0	0	0	0	0	0	0	1	0
QMSTRG00001521	0	0	0	0	0	0	0	0	0	0	0	0
QMSTRG00001522	0	0	0	0	0	0	0	0	0	0	0	0
QMSTRG00001523	0	0	0	0	0	0	0	0	0	0	1	0
QMSTRG00001524	0	0	0	0	0	0	0	0	0	0	0	0
QMSTRG00001525	0	0	0	0	0	0	0	0	0	0	0	0
QMSTRG00001526	0	0	0	0	0	0	0	1	0	0	0	0
QMSTRG00001527	0	0	0	0	0	0	0	0	0	0	0	0
QMSTRG00001528	0	0	0	0	0	0	0	0	0	0	1	0
QMSTRG00001529	0	0	0	0	0	0	0	0	0	0	0	0
QMSTRG00001530	0	0	0	0	0	0	0	0	0	0	1	0
QMSTRG00001531	0	0	0	0	0	0	0	0	0	0	0	0
QMSTRG00001532	0	0	0	0	0	0	0	0	0	0	0	0
QMSTRG00001533	0	0	0	0	0	0	0	0	0	0	0	0
QMSTRG00001534	0	0	0	0	0	0	0	0	0	0	0	0
QMSTRG00001535	0	0	0	0	0	0	0	1	0	0	0	0
QMSTRG00001536	0	0	0	0	0	0	0	0	0	0	0	0
QMSTRG00001537	0	0	0	1	0	0	0	0	0	0	0	0
QMSTRG00001538	0	0	0	0	0	0	0	0	0	0	0	0
QMSTRG00001539	1	0	0	0	0	0	0	0	0	0	0	0
QMSTRG00001540	0	0	0	0	0	0	0	0	0	0	0	0
QMSTRG00001541	0	0	0	0	0	0	0	0	0	0	0	0
QMSTRG00001542	0	0	0	0	0	0	0	0	0	0	0	0
QMSTRG00001543	0	0	0	0	0	0	0	1	0	0	0	0
QMSTRG00001544	0	0	0	0	0	0	0	0	0	0	0	0
QMSTRG00001545	0	0	0	0	0	0	0	0	0	0	0	0
QMSTRG00001546	0	0	0	0	0	0	0	0	0	0	0	0
QMSTRG00001547	0	0	0	0	0	0	0	0	0	0	0	0
QMSTRG00001548	0	0	0	0	0	0	0	0	0	0	0	0
QMSTRG00001549	0	0	0	0	0	0	0	0	0	0	1	0
QMSTRG00001550	0	0	0	0	0	0	0	0	0	0	0	0
QMSTRG00001551	0	0	0	0	0	1	0	0	0	0	0	0
QMSTRG00001552	0	0	0	0	0	0	0	0	0	0	0	0
QMSTRG00001553	0	0	0	0	0	0	0	0	0	0	0	0
QMSTRG00001554	0	0	0	0	0	0	0	0	0	0	0	0
QMSTRG00001555	0	0	0	0	0	0	0	1	0	0	0	0
QMSTRG00001556	0	0	0	0	0	0	0	0	0	0	0	0
QMSTRG00001557	0	0	0	0	0	0	0	0	0	0	0	0
QMSTRG00001558	0	0	0	0	0	0	0	0	0	0	0	0
QMSTRG00001559	0	0	0	0	0	0	0	0	0	0	0	0
QMSTRG00001560	0	0	0	0	0	0	0	0	0	0	0	0
QMSTRG00001561	0	0	0	0	0	0	0	1	0	0	0	0
QMSTRG00001562	0	0	0	0	0	0	0	0	0	0	1	0
QMSTRG00001563	0	0	0	0	0	0	0	0	0	0	0	0
QMSTRG00001564	0	0	0	0	0	0	0	0	0	0	0	0
QMSTRG00001565	0	0	0	0	0	0	0	0	0	0	0	0
QMSTRG00001566	0	0	0	0	0	0	0	0	0	0	0	0
QMSTRG00001567	0	0	0	0	0	0	0	0	0	0	0	0
QMSTRG00001568	0	0	0	0	0	1	0	0	0	0	0	0
QMSTRG00001569	0	0	0	0	0	0	0	0	0	0	0	0
QMSTRG00001570	0	0	0	0	0	0	0	0	0	0	0	0
QMSTRG00001571	0	0	0	0	0	0	0	0	0	0	0	0
QMSTRG00001572	0	0	0	0	0	0	0	0	1	0	0	0
QMSTRG00001573	0	0	0	0	0	0	0	0	0	0	0	0
QMSTRG00001574	0	0	0	0	0	0	0	0	0	0	0	0
QMSTRG00001575	0	0	0	0	0	0	0	0	0	0	0	0
QMSTRG00001576	0	0	0	0	0	0	0	0	0	0	0	0
QMSTRG00001577	0	0	0	0	0	0	0	0	0	0	0	0
QMSTRG00001578	0	0	0	0	0	0	0	0	0	0	0	0
QMSTRG00001579	0	0	0	0	0	0	0	0	0	0	0	0
QMSTRG00001580	0	0	0	0	0	0	0	0	0	0	0	0
QMSTRG00001581	0	0	0	0	0	0	0	0	0	0	0	0
QMSTRG00001582	0	0	0	0	0	0	0	0	0	0	0	0
QMSTRG00001583	0	0	0	0	0	0	0	0	0	0	0	0
QMSTRG00001584	0	0	0	0	0	0	0	0	0	0	0	0
QMSTRG00001585	0	0	0	0	0	0	0	0	0	0	0	0
QMSTRG00001586	0	0	0	0	0	0	0	0	0	0	0	0
QMSTRG00001587	0	0	0	0	0	1	0	0	0	0	0	0
QMSTRG00001588	0	0	0	0	0	0	0	0	0	0	0	0
QMSTRG00001589	0	0	0	0	0	0	0	0	0	0	0	0
QMSTRG00001590	0	0	0	0	0	0	0	0	0	0	0	0
QMSTRG00001591	0	0	0	0	0	0	0	0	0	0	0	0
QMSTRG00001592	0	0	0	0	0	0	0	0	0	0	0	0
QMSTRG00001593	0	0	0	0	0	0	0	0	0	0	0	0
QMSTRG00001594	0	0	0	0	0	0	0	0	0	0	0	0
QMSTRG00001595	0	0	0	0	0	0	0	0	0	0	0	0
QMSTRG00001596	0	0	0	1	0	0	0	0	0	0	0	0
QMSTRG00001597	0	0	0	0	0	0	0	0	0	0	0	0
QMSTRG00001598	0	0	0	1	0	0	0	0	0	0	0	0
QMSTRG00001599	0	0	0	0	0	0	0	0	0	0	0	0
QMSTRG00001600	0	0	0	0	0	0	0	0	0	0	1	0
QMSTRG00001601	0	0	0	0	0	0	0	0	0	0	0	0
QMSTRG00001602	0	0	0	0	0	0	0	0	0	0	0	0
QMSTRG00001603	0	0	0	0	0	0	0	0	0	0	0	0
QMSTRG00001604	0	0	0	0	0	0	0	0	0	0	0	0
QMSTRG00001605	0	0	0	0	0	0	0	0	0	0	0	0
QMSTRG00001606	0	0	0	0	0	0	0	0	0	0	0	0
QMSTRG00001607	0	0	0	0	1	0	0	0	0	0	0	0
QMSTRG00001608	1	0	0	0	0	0	0	0	0	0	0	0
QMSTRG00001609	0	0	0	0	0	0	0	0	0	0	0	0
QMSTRG00001610	0	0	0	0	0	0	0	0	0	0	0	0
QMSTRG00001611	0	0	0	0	0	0	0	0	0	0	1	0
QMSTRG00001612	0	0	0	0	0	1	0	0	0	0	0	0
QMSTRG00001613	0	0	0	0	1	0	0	0	0	0	0	0
QMSTRG00001614	0	0	0	0	0	0	0	0	0	0	0	0
QMSTRG00001615	0	0	0	0	1	0	0	0	0	0	0	0
QMSTRG00001616	0	0	0	0	0	0	0	0	0	0	0	0
QMSTRG00001617	0	0	0	0	0	0	0	0	0	0	0	0
QMSTRG00001618	0	0	0	0	0	0	0	0	0	0	0	0
QMSTRG00001619	0	0	0	0	0	0	0	0	0	0	0	0
QMSTRG00001620	0	0	0	0	0	0	0	0	0	0	0	0
QMSTRG00001621	0	0	0	0	0	0	0	0	0	0	0	0
QMSTRG00001622	0	0	0	0	0	0	0	1	0	0	0	0
QMSTRG00001623	0	0	0	0	0	0	0	0	0	0	0	0
QMSTRG00001624	0	0	0	0	0	0	0	1	0	0	0	0
QMSTRG00001625	1	0	0	0	0	0	0	0	0	0	0	0
QMSTRG00001626	0	0	0	0	0	0	0	0	0	0	0	0
QMSTRG00001627	0	0	0	0	0	1	0	0	0	0	0	0
QMSTRG00001628	0	0	0	0	0	0	0	0	0	0	1	0
QMSTRG00001629	0	0	0	0	0	1	0	0	0	0	0	0
QMSTRG00001630	0	0	0	0	0	0	0	0	0	0	0	0
QMSTRG00001631	0	0	0	0	1	0	0	0	0	0	0	0
QMSTRG00001632	0	0	0	0	0	1	0	0	0	0	0	0
QMSTRG00001633	0	0	0	0	0	0	0	0	0	0	0	0
QMSTRG00001634	0	0	0	0	1	0	0	0	0	0	0	0
QMSTRG00001635	0	0	0	0	0	0	0	0	0	0	0	0
QMSTRG00001636	0	0	0	0	0	0	0	0	0	0	1	0
QMSTRG00001637	0	0	0	0	0	0	0	0	0	0	1	0
QMSTRG00001638	0	0	0	0	0	0	0	0	1	0	0	0
QMSTRG00001639	0	0	0	0	0	0	0	0	0	0	0	0
QMSTRG00001640	0	0	0	1	0	0	0	0	0	0	0	0
QMSTRG00001641	0	0	0	1	0	0	0	0	0	0	0	0
QMSTRG00001642	0	0	0	0	0	0	0	0	0	0	0	0
QMSTRG00001643	0	0	0	0	0	0	0	0	0	0	0	0
QMSTRG00001644	0	0	0	0	0	0	0	0	0	0	0	0
QMSTRG00001645	1	0	0	0	0	0	0	0	0	0	0	0
QMSTRG00001646	0	0	0	0	0	0	0	0	0	0	0	0
QMSTRG00001647	0	0	0	0	0	0	0	0	0	0	0	0
QMSTRG00001648	0	0	0	0	0	0	0	0	0	0	0	0
QMSTRG00001649	0	0	0	0	0	0	0	0	0	0	0	0
QMSTRG00001650	0	0	0	0	0	0	0	0	0	0	1	0
QMSTRG00001651	0	0	0	0	0	0	0	0	0	0	0	0
QMSTRG00001652	0	0	0	0	0	0	0	0	0	0	1	0
QMSTRG00001653	0	0	0	0	0	0	0	0	0	0	0	0
QMSTRG00001654	0	0	0	0	0	0	0	0	1	0	0	0
QMSTRG00001655	0	0	0	0	0	0	0	0	0	0	0	0
QMSTRG00001656	0	0	0	0	0	0	0	0	0	0	0	0
QMSTRG00001657	0	0	0	0	0	0	0	0	0	0	0	0
QMSTRG00001658	0	0	0	0	0	0	0	0	0	0	0	0
QMSTRG00001659	0	0	0	0	0	0	0	0	0	0	0	0
QMSTRG00001660	0	0	0	0	0	0	0	0	0	0	0	0
QMSTRG00001661	0	0	0	0	0	0	0	0	0	0	0	0
QMSTRG00001662	0	0	0	0	0	0	0	0	0	0	0	0
QMSTRG00001663	0	0	0	0	0	0	0	0	0	0	0	0
QMSTRG00001664	0	0	0	0	0	0	0	0	0	0	0	0
QMSTRG00001665	0	0	0	0	0	0	0	0	0	0	0	0
QMSTRG00001666	0	0	0	0	0	0	0	0	0	0	0	0
QMSTRG00001667	0	0	0	1	0	0	0	0	0	0	0	0
QMSTRG00001668	0	0	0	0	0	0	0	0	0	0	0	0
QMSTRG00001669	0	0	0	0	0	0	0	0	0	0	0	0
QMSTRG00001670	0	0	0	0	0	0	0	0	0	0	0	0
QMSTRG00001671	0	0	0	0	0	0	0	0	0	0	0	0
QMSTRG00001672	0	0	0	0	0	0	0	0	0	0	0	0
QMSTRG00001673	0	0	0	0	0	1	0	0	0	0	0	0
QMSTRG00001674	0	0	0	0	0	0	0	0	0	1	0	0
QMSTRG00001675	0	0	0	0	0	0	0	0	0	0	0	0
QMSTRG00001676	0	0	0	0	0	0	0	0	0	0	0	0
QMSTRG00001677	0	0	0	0	0	0	0	0	0	0	1	0
QMSTRG00001678	0	0	0	0	0	0	0	0	0	0	0	0
QMSTRG00001679	0	0	0	0	0	0	0	0	0	0	1	0
QMSTRG00001680	0	0	1	0	0	0	0	0	0	0	0	0
QMSTRG00001681	0	0	0	0	0	0	0	0	0	0	0	0
QMSTRG00001682	0	0	1	0	0	0	0	0	0	0	0	0
QMSTRG00001683	0	0	1	0	0	0	0	0	0	0	0	0
QMSTRG00001684	0	0	0	0	0	0	0	0	0	0	1	0
QMSTRG00001685	0	0	0	0	0	0	0	0	0	0	0	0
QMSTRG00001686	0	0	0	0	0	0	0	0	0	0	0	0
QMSTRG00001687	0	0	0	0	0	0	0	0	1	0	0	0
QMSTRG00001688	0	0	0	0	0	0	0	0	0	0	1	0
QMSTRG00001689	0	0	0	0	0	0	0	0	1	0	0	0
QMSTRG00001690	0	0	0	0	0	0	0	0	0	0	0	0
QMSTRG00001691	0	0	0	0	0	0	0	0	0	0	0	0
QMSTRG00001692	0	0	0	0	0	0	0	0	0	0	0	0
QMSTRG00001693	0	0	0	0	1	0	0	0	0	0	0	0
QMSTRG00001694	0	0	0	0	0	0	0	0	0	0	0	0
QMSTRG00001695	0	0	0	0	0	0	0	0	0	0	0	0
QMSTRG00001696	0	0	0	0	0	0	0	0	0	0	0	0
QMSTRG00001697	0	0	0	0	0	0	0	0	0	0	0	0
QMSTRG00001698	0	0	0	0	0	0	0	0	0	0	0	0
QMSTRG00001699	0	0	0	0	0	0	0	0	0	0	0	0
QMSTRG00001700	0	0	0	0	0	0	0	0	0	0	0	0
QMSTRG00001701	0	0	0	0	0	0	0	0	0	0	1	0
QMSTRG00001702	0	0	0	0	0	0	0	0	0	0	0	0
QMSTRG00001703	0	0	0	0	0	0	0	0	0	0	0	0
QMSTRG00001704	0	0	0	0	0	0	0	0	0	0	0	0
QMSTRG00001705	0	0	0	0	0	0	0	0	0	0	0	0
QMSTRG00001706	0	0	0	0	0	0	0	0	0	0	0	0
QMSTRG00001707	0	0	0	0	0	0	0	0	0	0	0	0
QMSTRG00001708	0	0	0	0	0	0	0	0	0	0	0	0
QMSTRG00001709	0	0	0	0	0	0	0	0	0	0	0	0
QMSTRG00001710	0	0	0	0	0	0	0	0	0	0	0	0
QMSTRG00001711	0	0	0	0	0	0	0	0	0	0	0	0
QMSTRG00001712	0	0	0	0	0	1	0	0	0	0	0	0
QMSTRG00001713	0	0	0	0	0	0	0	0	0	0	0	0
QMSTRG00001714	0	0	0	0	0	1	0	0	0	0	0	0
QMSTRG00001715	0	0	0	0	0	1	0	0	0	0	0	0
QMSTRG00001716	0	0	0	0	0	0	0	0	0	0	0	0
QMSTRG00001717	0	0	0	0	0	0	0	0	0	0	0	0
QMSTRG00001718	0	0	0	0	0	0	0	0	0	0	0	0
QMSTRG00001719	0	0	0	0	0	0	0	0	0	0	0	0
QMSTRG00001720	0	0	0	0	0	0	0	0	0	1	0	0
QMSTRG00001721	0	0	0	0	0	0	0	0	0	0	0	0
QMSTRG00001722	0	0	0	0	0	0	0	0	0	0	1	0
QMSTRG00001723	0	0	0	0	0	0	0	0	0	0	0	0
QMSTRG00001724	0	0	0	0	0	0	0	1	0	0	0	0
QMSTRG00001725	0	0	0	0	0	0	0	0	0	0	0	0
QMSTRG00001726	0	0	0	0	0	0	0	0	0	0	0	0
QMSTRG00001727	0	0	0	0	0	0	0	0	0	0	0	0
QMSTRG00001728	0	0	0	0	0	0	0	0	0	0	0	0
QMSTRG00001729	0	0	0	0	0	0	0	0	0	0	0	0
QMSTRG00001730	0	0	0	0	0	0	0	0	0	0	1	0
QMSTRG00001731	0	0	0	0	0	0	0	0	0	0	0	0
QMSTRG00001732	0	0	0	0	0	0	1	0	0	0	0	0
QMSTRG00001733	0	0	0	0	0	0	0	0	0	0	0	0
QMSTRG00001734	0	0	0	0	0	0	0	0	0	0	0	0
QMSTRG00001735	0	0	0	0	0	0	0	0	0	0	0	0
QMSTRG00001736	0	0	0	0	0	0	0	0	0	0	0	0
QMSTRG00001737	0	0	0	0	0	0	0	0	0	0	0	0
QMSTRG00001738	0	0	0	0	0	0	0	0	0	0	0	0
QMSTRG00001739	0	0	0	0	0	0	0	0	0	0	0	0
QMSTRG00001740	0	0	0	0	0	0	0	0	0	0	0	0
QMSTRG00001741	0	0	0	0	0	0	0	0	0	0	0	0
QMSTRG00001742	0	0	0	0	0	0	0	0	0	0	0	0
QMSTRG00001743	0	0	0	0	0	0	0	0	0	0	0	0
QMSTRG00001744	0	0	0	0	0	0	0	0	0	0	0	0
QMSTRG00001745	0	0	0	0	0	0	0	0	0	0	0	0
QMSTRG00001746	0	0	0	0	0	0	0	0	0	0	0	0
QMSTRG00001747	0	0	0	0	0	0	0	0	0	0	0	0
QMSTRG00001748	0	0	0	0	0	0	0	0	0	0	0	0
QMSTRG00001749	0	0	0	0	0	0	0	0	0	0	0	0
QMSTRG00001750	0	0	0	0	0	0	0	0	0	0	0	0
QMSTRG00001751	0	0	0	0	0	0	0	0	0	0	0	0
QMSTRG00001752	0	0	0	0	0	0	0	0	0	0	0	0
QMSTRG00001753	0	0	0	0	0	0	0	0	0	0	0	0
QMSTRG00001754	0	0	0	0	0	0	0	0	0	0	1	0
QMSTRG00001755	0	0	0	0	0	0	1	0	0	0	0	0
QMSTRG00001756	0	0	0	0	0	0	0	0	0	0	0	0
QMSTRG00001757	0	0	0	0	0	0	0	0	0	0	0	0
QMSTRG00001758	0	0	0	0	0	0	0	0	0	0	0	0
QMSTRG00001759	0	0	0	0	0	0	0	0	0	0	0	0
QMSTRG00001760	0	0	0	0	0	0	0	0	0	0	0	0
QMSTRG00001761	0	0	0	0	0	0	0	0	0	0	0	0
QMSTRG00001762	0	0	0	0	0	0	0	0	0	1	0	0
QMSTRG00001763	0	0	0	0	0	0	0	0	0	0	0	0
QMSTRG00001764	0	0	0	0	0	0	0	0	0	0	0	0
QMSTRG00001765	0	0	0	0	0	0	0	0	0	0	0	0
QMSTRG00001766	0	0	0	0	0	0	0	0	0	0	0	0
QMSTRG00001767	0	0	0	0	0	0	0	0	0	0	0	0
QMSTRG00001768	0	0	0	0	0	0	0	0	0	0	0	0
QMSTRG00001769	0	0	0	0	0	0	0	0	0	0	0	0
QMSTRG00001770	0	0	0	0	0	0	0	0	0	0	0	0
QMSTRG00001771	0	0	0	0	0	0	0	0	0	0	0	0
QMSTRG00001772	0	0	0	0	0	0	0	0	0	0	0	0
QMSTRG00001773	0	0	0	0	0	0	0	0	0	0	0	0
QMSTRG00001774	0	0	0	0	0	0	0	0	0	0	1	0
QMSTRG00001775	0	0	0	0	0	0	0	0	0	0	0	0
QMSTRG00001776	1	0	0	0	0	0	0	0	0	0	0	0
QMSTRG00001777	0	0	0	0	0	0	1	0	0	0	0	0
QMSTRG00001778	0	0	0	0	0	0	0	0	0	1	0	0
QMSTRG00001779	0	0	0	0	0	0	0	0	0	0	0	0
QMSTRG00001780	0	0	0	0	0	0	0	0	0	0	0	0
QMSTRG00001781	0	0	0	1	0	0	0	0	0	0	0	0
QMSTRG00001782	0	0	0	0	0	0	0	0	0	0	0	0
QMSTRG00001783	0	0	0	0	0	0	0	0	0	0	0	0
QMSTRG00001784	0	0	0	0	0	0	0	0	0	0	0	0
QMSTRG00001785	0	0	0	0	0	0	0	0	1	0	0	0
QMSTRG00001786	0	0	0	0	0	0	0	0	0	0	0	0
QMSTRG00001787	0	0	0	0	0	0	0	0	0	0	1	0
QMSTRG00001788	0	0	0	0	0	0	0	0	0	0	0	0
QMSTRG00001789	0	0	0	0	0	0	0	0	0	0	0	0
QMSTRG00001790	0	0	0	0	0	0	0	0	0	0	0	0
QMSTRG00001791	0	0	0	0	0	0	0	0	0	0	0	0
QMSTRG00001792	0	0	0	0	0	0	0	0	0	0	0	0
QMSTRG00001793	0	0	0	0	0	0	0	0	0	0	0	0
QMSTRG00001794	0	0	0	1	0	0	0	0	0	0	0	0
QMSTRG00001795	0	0	0	0	0	0	0	0	0	0	0	0
QMSTRG00001796	0	0	0	0	0	0	0	0	0	0	0	0
QMSTRG00001797	0	0	0	0	0	0	0	0	0	0	0	0
QMSTRG00001798	0	0	0	0	0	0	0	0	0	0	0	0
QMSTRG00001799	0	0	0	0	0	0	0	0	0	0	0	0
QMSTRG00001800	0	0	0	0	0	0	0	0	0	0	0	0
QMSTRG00001801	0	0	0	0	0	0	0	0	0	0	1	0
QMSTRG00001802	0	0	0	0	0	0	0	0	0	0	0	0
QMSTRG00001803	0	0	0	0	0	0	0	0	0	0	1	0
QMSTRG00001804	0	0	0	0	0	0	0	0	0	0	0	0
QMSTRG00001805	0	0	0	0	0	0	0	0	0	0	0	0
QMSTRG00001806	0	0	0	0	0	0	0	0	0	0	0	0
QMSTRG00001807	0	0	0	0	0	0	0	1	0	0	0	0
QMSTRG00001808	0	0	0	0	0	0	0	0	0	0	0	0
QMSTRG00001809	0	0	0	0	0	0	0	0	0	0	0	0
QMSTRG00001810	0	0	0	0	0	0	0	0	0	0	0	0
QMSTRG00001811	0	0	0	0	0	0	0	0	0	0	1	0
QMSTRG00001812	0	0	0	0	0	0	0	0	0	0	0	0
QMSTRG00001813	0	0	0	0	0	0	0	0	0	0	1	0
QMSTRG00001814	0	0	0	0	0	0	0	0	0	0	0	0
QMSTRG00001815	0	0	0	0	0	0	0	0	0	0	0	0
QMSTRG00001816	0	0	0	0	0	0	0	0	0	0	0	0
QMSTRG00001817	0	0	0	0	0	0	0	0	0	0	0	0
QMSTRG00001818	0	0	0	0	0	0	0	0	0	0	0	0
QMSTRG00001819	0	0	0	0	0	0	0	0	0	0	0	0
QMSTRG00001820	0	0	0	0	0	0	0	0	0	0	0	0
QMSTRG00001821	0	0	0	0	0	0	0	0	0	0	0	0
QMSTRG00001822	0	0	0	0	0	0	0	0	0	0	0	0
QMSTRG00001823	0	0	0	0	0	0	0	0	0	0	0	0
QMSTRG00001824	0	0	0	0	0	0	0	1	0	0	0	0
QMSTRG00001825	0	0	0	0	0	0	0	0	0	0	0	0
QMSTRG00001826	0	0	0	0	0	0	0	0	0	0	0	0
QMSTRG00001827	0	0	0	0	1	0	0	0	0	0	0	0
QMSTRG00001828	0	0	0	0	1	0	0	0	0	0	0	0
QMSTRG00001829	0	0	0	0	1	0	0	0	0	0	0	0
QMSTRG00001830	0	0	0	0	1	0	0	0	0	0	0	0
QMSTRG00001831	0	0	0	0	0	0	0	0	0	0	0	0
QMSTRG00001832	1	0	0	0	0	0	0	0	0	0	0	0
QMSTRG00001833	0	0	0	0	0	0	0	0	0	0	0	0
QMSTRG00001834	0	0	0	0	0	0	0	0	0	0	0	0
QMSTRG00001835	0	0	0	0	1	0	0	0	0	0	0	0
QMSTRG00001836	0	0	0	0	0	0	0	0	0	0	0	0
QMSTRG00001837	0	0	0	0	0	0	0	1	0	0	0	0
QMSTRG00001838	0	0	0	0	0	0	0	0	0	0	0	0
QMSTRG00001839	0	0	0	0	0	0	0	0	0	0	0	0
QMSTRG00001840	0	0	0	0	0	0	0	0	0	0	0	0
QMSTRG00001841	0	0	0	0	0	0	0	0	0	0	0	0
QMSTRG00001842	0	0	0	0	0	0	0	0	0	0	0	0
QMSTRG00001843	0	0	0	0	0	0	0	0	0	0	0	0
QMSTRG00001844	0	0	0	0	0	0	0	0	0	0	0	0
QMSTRG00001845	0	0	0	0	0	0	0	0	0	0	1	0
QMSTRG00001846	0	0	0	0	0	0	0	0	0	0	0	0
QMSTRG00001847	0	0	0	0	0	0	0	0	0	0	0	0
QMSTRG00001848	1	0	0	0	0	0	0	0	0	0	0	0
QMSTRG00001849	0	0	0	0	0	0	0	0	0	0	0	0
QMSTRG00001850	0	0	0	0	0	0	0	0	0	0	0	0
QMSTRG00001851	0	0	0	0	0	0	0	0	0	0	0	0
QMSTRG00001852	0	0	0	0	0	0	0	0	0	0	0	0
QMSTRG00001853	0	0	0	0	0	0	0	0	0	0	0	0
QMSTRG00001854	0	0	0	0	0	0	0	0	0	0	0	0
QMSTRG00001855	0	0	0	0	0	0	0	0	0	0	0	0
QMSTRG00001856	0	0	0	0	0	0	0	0	0	0	0	0
QMSTRG00001857	0	0	0	0	0	0	0	0	0	0	0	0
QMSTRG00001858	0	0	0	0	0	0	0	0	0	0	0	0
QMSTRG00001859	0	0	0	0	0	0	0	0	0	0	0	0
QMSTRG00001860	0	0	0	0	0	0	0	0	0	0	0	0
QMSTRG00001861	0	0	0	0	0	0	0	0	0	0	0	0
QMSTRG00001862	0	0	0	0	0	0	0	0	0	0	0	0
QMSTRG00001863	0	0	0	1	0	0	0	0	0	0	0	0
QMSTRG00001864	0	0	0	0	0	0	0	0	0	0	0	0
QMSTRG00001865	0	0	0	0	0	0	0	0	0	0	0	0
QMSTRG00001866	0	0	0	0	0	0	0	0	0	0	0	0
QMSTRG00001867	0	0	0	0	0	0	0	0	0	0	0	0
QMSTRG00001868	0	0	0	0	0	0	0	0	0	0	0	0
QMSTRG00001869	0	0	0	0	0	0	0	0	0	0	0	0
QMSTRG00001870	0	0	0	0	0	0	0	1	0	0	0	0
QMSTRG00001871	0	0	0	0	0	0	0	0	0	0	0	1
QMSTRG00001872	0	0	0	0	0	0	0	0	0	0	0	0
QMSTRG00001873	0	0	0	0	0	0	0	0	0	0	0	0
QMSTRG00001874	0	0	0	0	0	0	0	0	0	0	0	0
QMSTRG00001875	0	0	0	0	0	0	0	0	0	0	1	0
QMSTRG00001876	0	0	0	0	0	0	0	0	0	0	0	0
QMSTRG00001877	0	0	0	0	0	0	0	0	0	0	0	0
QMSTRG00001878	0	0	0	0	0	0	0	0	0	0	0	0
QMSTRG00001879	0	0	0	0	0	0	0	0	0	0	0	0
QMSTRG00001880	0	0	0	0	0	0	0	0	0	0	0	0
QMSTRG00001881	0	0	0	0	0	0	0	0	0	0	0	0
QMSTRG00001882	0	0	0	0	1	0	0	0	0	0	0	0
QMSTRG00001883	0	0	0	0	1	0	0	0	0	0	0	0
QMSTRG00001884	0	0	0	0	0	0	0	0	0	0	0	0
QMSTRG00001885	0	0	0	0	0	0	0	0	0	0	0	0
QMSTRG00001886	1	0	0	0	0	0	0	0	0	0	0	0
QMSTRG00001887	0	0	0	0	0	0	0	0	0	0	1	0
QMSTRG00001888	0	0	0	0	0	0	0	0	0	0	1	0
QMSTRG00001889	0	0	0	0	0	0	0	0	0	0	0	0
QMSTRG00001890	0	0	0	0	0	0	0	0	0	0	0	0
QMSTRG00001891	0	0	0	0	0	0	0	0	0	0	0	0
QMSTRG00001892	0	0	0	0	0	0	0	0	0	0	0	0
QMSTRG00001893	0	0	0	0	0	0	0	0	0	0	0	0
QMSTRG00001894	0	0	0	0	0	0	0	0	0	0	0	0
QMSTRG00001895	0	0	0	0	0	0	0	0	0	0	0	0
QMSTRG00001896	0	0	0	0	0	0	0	0	0	0	0	0
QMSTRG00001897	0	0	0	0	0	0	0	0	0	0	0	0
QMSTRG00001898	0	0	0	0	0	0	0	0	0	0	0	0
QMSTRG00001899	0	0	0	0	0	0	0	1	0	0	0	0
QMSTRG00001900	0	0	0	0	0	0	0	0	0	0	1	0
QMSTRG00001901	0	0	0	0	0	0	0	0	0	0	0	0
QMSTRG00001902	0	0	0	0	0	0	0	0	0	0	0	0
QMSTRG00001903	0	0	0	0	0	0	0	0	0	0	0	0
QMSTRG00001904	0	0	0	0	0	0	0	0	0	0	0	0
QMSTRG00001905	0	0	0	0	0	0	0	0	0	0	0	0
QMSTRG00001906	0	0	0	0	0	0	0	0	0	0	0	0
QMSTRG00001907	0	0	0	0	0	0	0	0	0	0	0	0
QMSTRG00001908	0	0	0	0	0	0	0	0	0	0	0	0
QMSTRG00001909	0	0	0	0	0	0	0	0	0	0	0	0
QMSTRG00001910	0	0	0	0	0	0	0	0	0	0	0	0
QMSTRG00001911	0	0	0	0	0	0	0	0	0	0	0	0
QMSTRG00001912	0	0	0	0	0	0	0	0	0	0	0	0
QMSTRG00001913	0	0	0	0	0	0	0	0	0	0	0	0
QMSTRG00001914	0	0	0	0	0	0	0	0	0	0	0	0
QMSTRG00001915	0	0	0	0	0	0	0	1	0	0	0	0
QMSTRG00001916	0	0	0	0	0	0	0	0	0	0	0	0
QMSTRG00001917	0	0	0	0	0	0	0	0	1	0	0	0
QMSTRG00001918	0	0	0	0	0	0	0	0	0	0	0	0
QMSTRG00001919	0	0	0	0	0	0	0	0	0	0	0	0
QMSTRG00001920	0	0	0	0	0	0	0	0	0	0	0	0
QMSTRG00001921	0	0	0	0	0	0	0	0	0	0	0	0
QMSTRG00001922	0	0	0	0	0	0	0	0	0	0	0	0
QMSTRG00001923	0	0	0	0	0	0	0	0	0	0	0	0
QMSTRG00001924	0	1	0	0	0	0	0	0	0	0	0	0
QMSTRG00001925	0	0	0	0	0	0	0	0	0	0	0	0
QMSTRG00001926	0	0	0	0	0	0	0	0	0	0	0	0
QMSTRG00001927	0	0	0	0	0	0	0	0	0	0	0	0
QMSTRG00001928	0	0	0	0	0	0	0	0	0	0	0	0
QMSTRG00001929	0	0	0	0	0	0	0	0	0	0	0	0
QMSTRG00001930	0	0	0	0	0	0	0	0	0	0	0	0
QMSTRG00001931	0	0	0	0	0	0	0	0	0	0	1	0
QMSTRG00001932	0	0	0	0	0	0	0	0	0	0	0	0
QMSTRG00001933	0	0	0	0	0	0	0	0	0	0	0	0
QMSTRG00001934	0	0	0	0	0	0	0	0	0	0	0	0
QMSTRG00001935	0	0	0	0	0	0	0	0	0	0	0	0
QMSTRG00001936	0	0	0	0	0	0	0	0	0	0	0	0
QMSTRG00001937	0	0	0	0	0	0	0	0	0	0	0	0
QMSTRG00001938	0	0	0	0	0	0	0	0	0	0	0	0
QMSTRG00001939	0	0	0	0	0	0	0	0	0	0	0	0
QMSTRG00001940	1	0	0	0	0	0	0	0	0	0	0	0
QMSTRG00001941	0	0	0	0	0	0	0	0	0	0	0	0
QMSTRG00001942	0	0	1	0	0	0	0	0	0	0	0	0
QMSTRG00001943	0	0	0	0	0	0	0	0	0	0	1	0
QMSTRG00001944	0	0	0	0	0	0	0	0	0	0	0	0
QMSTRG00001945	0	0	0	0	0	0	0	0	0	0	0	0
QMSTRG00001946	0	0	0	0	0	0	0	0	0	0	0	0
QMSTRG00001947	0	0	0	0	0	0	0	0	0	0	0	0
QMSTRG00001948	0	0	0	0	0	0	0	0	0	0	0	0
QMSTRG00001949	0	0	0	0	0	0	0	0	0	0	0	0
QMSTRG00001950	0	0	0	0	0	0	0	0	0	0	0	0
QMSTRG00001951	0	0	0	0	0	0	0	0	0	0	0	0
QMSTRG00001952	0	0	0	0	0	0	0	0	1	0	0	0
QMSTRG00001953	0	0	0	0	0	0	0	0	0	0	0	0
QMSTRG00001954	0	0	0	0	0	0	0	0	0	0	0	0
QMSTRG00001955	0	0	0	0	0	0	0	0	0	0	0	0
QMSTRG00001956	0	0	0	0	1	0	0	0	0	0	0	0
QMSTRG00001957	0	0	0	0	0	0	0	0	0	0	0	0
QMSTRG00001958	0	0	0	0	0	0	0	0	0	0	0	0
QMSTRG00001959	0	0	0	0	0	0	0	0	0	0	0	0
QMSTRG00001960	0	0	0	0	0	0	0	0	0	0	0	0
QMSTRG00001961	0	0	0	0	0	0	0	0	0	0	0	0
QMSTRG00001962	0	0	0	0	0	0	0	0	0	0	0	0
QMSTRG00001963	0	0	0	0	0	0	0	0	0	0	0	0
QMSTRG00001964	0	0	0	0	0	0	0	0	0	0	0	0
QMSTRG00001965	0	0	0	0	0	0	0	0	0	0	0	0
QMSTRG00001966	0	0	0	0	0	0	0	0	0	0	0	0
QMSTRG00001967	0	0	0	0	0	0	0	0	0	0	0	0
QMSTRG00001968	0	0	0	0	0	0	0	0	0	0	0	0
QMSTRG00001969	0	0	0	0	0	0	0	0	0	0	0	0
QMSTRG00001970	0	0	0	0	0	0	0	0	0	0	0	0
QMSTRG00001971	0	0	0	0	0	0	0	0	0	0	0	0
QMSTRG00001972	0	0	0	0	0	0	0	0	0	0	0	0
QMSTRG00001973	0	0	0	0	1	0	0	0	0	0	0	0
QMSTRG00001974	0	0	0	0	0	0	0	0	0	0	0	0
QMSTRG00001975	0	0	0	0	0	0	0	0	0	0	0	0
QMSTRG00001976	0	0	0	0	0	0	0	0	0	0	0	0
QMSTRG00001977	0	0	0	0	0	0	0	0	0	0	0	0
QMSTRG00001978	0	0	0	0	0	0	0	0	0	0	0	0
QMSTRG00001979	1	0	0	0	0	0	0	0	0	0	0	0
QMSTRG00001980	0	0	0	0	0	0	0	0	0	0	0	0
QMSTRG00001981	0	0	0	0	0	0	0	0	0	0	0	0
QMSTRG00001982	0	0	0	0	0	0	0	0	0	0	0	0
QMSTRG00001983	0	0	0	0	0	0	0	0	0	0	0	0
QMSTRG00001984	0	0	0	0	0	0	0	1	0	0	0	0
QMSTRG00001985	0	0	0	0	0	0	0	0	0	0	0	0
QMSTRG00001986	0	0	0	0	0	0	0	0	0	0	0	0
QMSTRG00001987	0	0	0	0	0	0	0	0	0	0	0	0
QMSTRG00001988	0	0	0	0	0	0	0	0	0	0	0	0
QMSTRG00001989	0	0	0	0	0	0	0	0	0	0	0	0
QMSTRG00001990	0	0	0	0	0	0	0	0	0	0	0	0
QMSTRG00001991	0	0	0	0	0	0	0	0	0	0	0	0
QMSTRG00001992	0	0	0	0	0	0	0	0	1	0	0	0
QMSTRG00001993	0	0	0	0	0	0	0	0	0	0	1	0
QMSTRG00001994	0	0	0	0	0	0	0	0	0	0	0	0
QMSTRG00001995	0	0	0	0	0	0	0	0	0	0	0	0
QMSTRG00001996	0	0	0	0	0	0	0	0	0	0	0	0
QMSTRG00001997	0	0	0	0	0	0	0	0	0	0	0	0
QMSTRG00001998	0	0	0	0	0	0	0	0	0	0	0	0
QMSTRG00001999	0	0	0	0	0	0	0	0	0	0	0	0
[truncated: 22,230 more rows]
