# Supplementary material for: Comprehensive Transcriptome Analysis in the Testis of the Silkworm, Bombyx mori
Source: Insects. 2023 Aug 2;14(8):684. doi: 10.3390/insects14080684 (PMC10455414; doi:10.3390/insects14080684)
Supplement: Supplementary file 1 [file insects-14-00684-s001.zip › supplementary data/Table S9.xlsx]

## Sheet: BP
GO	NS	enrichment	name	ratio_in_study	ratio_in_pop	p_uncorrected	depth	study_count	p_fdr_bh	study_items
GO:0016070	BP	e	RNA metabolic process	1025/4554	3220/24229	4.03551e-82		1025	3.99838e-78	QMSTRG00000114, QMSTRG00000601, QMSTRG00000622, QMSTRG00000649, QMSTRG00000708, QMSTRG00000868, QMSTRG00001193, QMSTRG00001333, QMSTRG00001436, QMSTRG00001445, QMSTRG00001473, QMSTRG00001501, QMSTRG00001619, QMSTRG00001670, QMSTRG00001672, QMSTRG00001673, QMSTRG00001686, QMSTRG00001690, QMSTRG00001695, QMSTRG00001708, QMSTRG00001720, QMSTRG00001735, QMSTRG00001736, QMSTRG00001737, QMSTRG00001739,…
GO:0008152	BP	e	metabolic process	2336/4554	9401/24229	1.57478e-80	1	2336	7.80147e-77	QMSTRG00000009, QMSTRG00000021, QMSTRG00000022, QMSTRG00000068, QMSTRG00000077, QMSTRG00000114, QMSTRG00000171, QMSTRG00000193, QMSTRG00000363, QMSTRG00000375, QMSTRG00000391, QMSTRG00000403, QMSTRG00000443, QMSTRG00000451, QMSTRG00000459, QMSTRG00000462, QMSTRG00000512, QMSTRG00000519, QMSTRG00000601, QMSTRG00000620, QMSTRG00000621, QMSTRG00000622, QMSTRG00000638, QMSTRG00000649, QMSTRG00000674,…
GO:0008150	BP	e	biological_process	2684/4554	11227/24229	9.08636e-80	0	2684	3.00092e-76	QMSTRG00000008, QMSTRG00000009, QMSTRG00000015, QMSTRG00000021, QMSTRG00000022, QMSTRG00000068, QMSTRG00000077, QMSTRG00000114, QMSTRG00000171, QMSTRG00000193, QMSTRG00000312, QMSTRG00000363, QMSTRG00000375, QMSTRG00000391, QMSTRG00000403, QMSTRG00000443, QMSTRG00000451, QMSTRG00000459, QMSTRG00000462, QMSTRG00000512, QMSTRG00000519, QMSTRG00000597, QMSTRG00000601, QMSTRG00000620, QMSTRG00000621,…
GO:0044238	BP	e	primary metabolic process	2206/4554	8805/24229	4.29237e-77	2	2206	1.06322e-73	QMSTRG00000009, QMSTRG00000021, QMSTRG00000022, QMSTRG00000068, QMSTRG00000077, QMSTRG00000114, QMSTRG00000171, QMSTRG00000193, QMSTRG00000363, QMSTRG00000375, QMSTRG00000391, QMSTRG00000403, QMSTRG00000443, QMSTRG00000451, QMSTRG00000459, QMSTRG00000462, QMSTRG00000512, QMSTRG00000601, QMSTRG00000620, QMSTRG00000621, QMSTRG00000622, QMSTRG00000638, QMSTRG00000649, QMSTRG00000674, QMSTRG00000699,…
GO:0071704	BP	e	organic substance metabolic process	2272/4554	9145/24229	9.71106e-77	2	2272	1.92434e-73	QMSTRG00000009, QMSTRG00000021, QMSTRG00000022, QMSTRG00000068, QMSTRG00000077, QMSTRG00000114, QMSTRG00000171, QMSTRG00000193, QMSTRG00000363, QMSTRG00000375, QMSTRG00000391, QMSTRG00000403, QMSTRG00000443, QMSTRG00000451, QMSTRG00000459, QMSTRG00000462, QMSTRG00000512, QMSTRG00000519, QMSTRG00000601, QMSTRG00000620, QMSTRG00000621, QMSTRG00000622, QMSTRG00000638, QMSTRG00000649, QMSTRG00000674,…
GO:0006807	BP	e	nitrogen compound metabolic process	2165/4554	8624/24229	1.07325e-75	2	2165	1.7723e-72	QMSTRG00000009, QMSTRG00000021, QMSTRG00000022, QMSTRG00000068, QMSTRG00000077, QMSTRG00000114, QMSTRG00000171, QMSTRG00000193, QMSTRG00000363, QMSTRG00000375, QMSTRG00000391, QMSTRG00000403, QMSTRG00000443, QMSTRG00000451, QMSTRG00000459, QMSTRG00000462, QMSTRG00000512, QMSTRG00000519, QMSTRG00000601, QMSTRG00000620, QMSTRG00000622, QMSTRG00000649, QMSTRG00000674, QMSTRG00000699, QMSTRG00000702,…
GO:1901564	BP	e	organonitrogen compound metabolic process	1643/4554	6084/24229	2.03209e-75	3	1643	2.87628e-72	QMSTRG00000009, QMSTRG00000021, QMSTRG00000022, QMSTRG00000068, QMSTRG00000114, QMSTRG00000171, QMSTRG00000193, QMSTRG00000363, QMSTRG00000375, QMSTRG00000391, QMSTRG00000403, QMSTRG00000451, QMSTRG00000459, QMSTRG00000462, QMSTRG00000512, QMSTRG00000519, QMSTRG00000601, QMSTRG00000620, QMSTRG00000622, QMSTRG00000649, QMSTRG00000674, QMSTRG00000699, QMSTRG00000702, QMSTRG00000704, QMSTRG00000708,…
GO:0009987	BP	e	cellular process	2531/4554	10507/24229	2.6675e-75	1	2531	3.3037e-72	QMSTRG00000008, QMSTRG00000009, QMSTRG00000015, QMSTRG00000021, QMSTRG00000022, QMSTRG00000068, QMSTRG00000077, QMSTRG00000114, QMSTRG00000171, QMSTRG00000193, QMSTRG00000312, QMSTRG00000363, QMSTRG00000375, QMSTRG00000391, QMSTRG00000403, QMSTRG00000443, QMSTRG00000451, QMSTRG00000459, QMSTRG00000462, QMSTRG00000512, QMSTRG00000519, QMSTRG00000597, QMSTRG00000601, QMSTRG00000620, QMSTRG00000621,…
GO:0044237	BP	e	cellular metabolic process	2135/4554	8515/24229	1.73891e-73	2	2135	1.91435e-70	QMSTRG00000009, QMSTRG00000021, QMSTRG00000022, QMSTRG00000068, QMSTRG00000077, QMSTRG00000114, QMSTRG00000171, QMSTRG00000193, QMSTRG00000363, QMSTRG00000375, QMSTRG00000391, QMSTRG00000403, QMSTRG00000443, QMSTRG00000451, QMSTRG00000459, QMSTRG00000462, QMSTRG00000512, QMSTRG00000519, QMSTRG00000601, QMSTRG00000620, QMSTRG00000621, QMSTRG00000622, QMSTRG00000649, QMSTRG00000699, QMSTRG00000702,…
GO:0043170	BP	e	macromolecule metabolic process	2050/4554	8115/24229	3.04647e-72	3	2050	3.01845e-69	QMSTRG00000009, QMSTRG00000021, QMSTRG00000022, QMSTRG00000068, QMSTRG00000077, QMSTRG00000114, QMSTRG00000171, QMSTRG00000193, QMSTRG00000363, QMSTRG00000375, QMSTRG00000391, QMSTRG00000403, QMSTRG00000443, QMSTRG00000451, QMSTRG00000459, QMSTRG00000462, QMSTRG00000512, QMSTRG00000601, QMSTRG00000620, QMSTRG00000622, QMSTRG00000649, QMSTRG00000674, QMSTRG00000704, QMSTRG00000708, QMSTRG00000766,…
GO:0034641	BP	e	cellular nitrogen compound metabolic process	1812/4554	7176/24229	5.7958e-60	3	1812	5.22043e-57	QMSTRG00000009, QMSTRG00000021, QMSTRG00000022, QMSTRG00000068, QMSTRG00000077, QMSTRG00000114, QMSTRG00000171, QMSTRG00000193, QMSTRG00000363, QMSTRG00000375, QMSTRG00000391, QMSTRG00000403, QMSTRG00000443, QMSTRG00000512, QMSTRG00000601, QMSTRG00000622, QMSTRG00000649, QMSTRG00000708, QMSTRG00000716, QMSTRG00000737, QMSTRG00000767, QMSTRG00000868, QMSTRG00000940, QMSTRG00000998, QMSTRG00001050,…
GO:0071840	BP	e	cellular component organization or biogenesis	767/4554	2472/24229	3.60501e-54	2	767	2.97653e-51	QMSTRG00000015, QMSTRG00000312, QMSTRG00000512, QMSTRG00000519, QMSTRG00000620, QMSTRG00000708, QMSTRG00000755, QMSTRG00000799, QMSTRG00000868, QMSTRG00000912, QMSTRG00000940, QMSTRG00001193, QMSTRG00001204, QMSTRG00001250, QMSTRG00001275, QMSTRG00001313, QMSTRG00001391, QMSTRG00001405, QMSTRG00001427, QMSTRG00001612, QMSTRG00001615, QMSTRG00001619, QMSTRG00001646, QMSTRG00001662, QMSTRG00001701,…
GO:1901576	BP	e	organic substance biosynthetic process	762/4554	2461/24229	2.0124e-53	3	762	1.53376e-50	QMSTRG00000068, QMSTRG00000114, QMSTRG00000512, QMSTRG00000519, QMSTRG00000621, QMSTRG00000704, QMSTRG00000708, QMSTRG00000716, QMSTRG00000737, QMSTRG00000799, QMSTRG00000868, QMSTRG00000940, QMSTRG00000972, QMSTRG00001131, QMSTRG00001179, QMSTRG00001193, QMSTRG00001333, QMSTRG00001424, QMSTRG00001445, QMSTRG00001455, QMSTRG00001473, QMSTRG00001501, QMSTRG00001566, QMSTRG00001612, QMSTRG00001638,…
GO:0009058	BP	e	biosynthetic process	801/4554	2638/24229	1.56077e-52	2	801	1.10458e-49	QMSTRG00000068, QMSTRG00000114, QMSTRG00000512, QMSTRG00000519, QMSTRG00000621, QMSTRG00000704, QMSTRG00000708, QMSTRG00000716, QMSTRG00000737, QMSTRG00000799, QMSTRG00000868, QMSTRG00000940, QMSTRG00000972, QMSTRG00001131, QMSTRG00001179, QMSTRG00001193, QMSTRG00001333, QMSTRG00001424, QMSTRG00001445, QMSTRG00001455, QMSTRG00001473, QMSTRG00001501, QMSTRG00001566, QMSTRG00001612, QMSTRG00001638,…
GO:0019538	BP	e	protein metabolic process	1099/4554	3970/24229	3.54547e-51	4	1099	2.3419e-48	QMSTRG00000009, QMSTRG00000021, QMSTRG00000022, QMSTRG00000068, QMSTRG00000363, QMSTRG00000391, QMSTRG00000403, QMSTRG00000451, QMSTRG00000459, QMSTRG00000462, QMSTRG00000512, QMSTRG00000601, QMSTRG00000620, QMSTRG00000622, QMSTRG00000649, QMSTRG00000674, QMSTRG00000704, QMSTRG00000766, QMSTRG00000786, QMSTRG00000825, QMSTRG00000868, QMSTRG00000972, QMSTRG00001167, QMSTRG00001179, QMSTRG00001193,…
GO:0044249	BP	e	cellular biosynthetic process	732/4554	2366/24229	5.90752e-51	3	732	3.65823e-48	QMSTRG00000068, QMSTRG00000114, QMSTRG00000519, QMSTRG00000708, QMSTRG00000716, QMSTRG00000737, QMSTRG00000799, QMSTRG00000868, QMSTRG00000940, QMSTRG00000972, QMSTRG00001131, QMSTRG00001179, QMSTRG00001193, QMSTRG00001333, QMSTRG00001424, QMSTRG00001445, QMSTRG00001473, QMSTRG00001501, QMSTRG00001612, QMSTRG00001638, QMSTRG00001690, QMSTRG00001694, QMSTRG00001701, QMSTRG00001708, QMSTRG00001720,…
GO:0046483	BP	e	heterocycle metabolic process	1697/4554	6841/24229	6.18369e-49	3	1697	3.604e-46	QMSTRG00000009, QMSTRG00000021, QMSTRG00000022, QMSTRG00000068, QMSTRG00000077, QMSTRG00000114, QMSTRG00000171, QMSTRG00000193, QMSTRG00000363, QMSTRG00000375, QMSTRG00000391, QMSTRG00000403, QMSTRG00000443, QMSTRG00000512, QMSTRG00000601, QMSTRG00000622, QMSTRG00000649, QMSTRG00000708, QMSTRG00000716, QMSTRG00000737, QMSTRG00000767, QMSTRG00000868, QMSTRG00000940, QMSTRG00000998, QMSTRG00001050,…
GO:0044271	BP	e	cellular nitrogen compound biosynthetic process	603/4554	1858/24229	7.33236e-49	4	603	4.03606e-46	QMSTRG00000068, QMSTRG00000114, QMSTRG00000708, QMSTRG00000716, QMSTRG00000940, QMSTRG00001193, QMSTRG00001333, QMSTRG00001424, QMSTRG00001445, QMSTRG00001473, QMSTRG00001501, QMSTRG00001638, QMSTRG00001694, QMSTRG00001701, QMSTRG00001708, QMSTRG00001720, QMSTRG00001736, QMSTRG00001737, QMSTRG00001755, QMSTRG00001777, QMSTRG00001815, QMSTRG00001821, QMSTRG00001825, QMSTRG00001827, QMSTRG00001833,…
GO:0016043	BP	e	cellular component organization	738/4554	2421/24229	1.22108e-48	3	738	6.36764e-46	QMSTRG00000015, QMSTRG00000312, QMSTRG00000512, QMSTRG00000519, QMSTRG00000620, QMSTRG00000708, QMSTRG00000755, QMSTRG00000799, QMSTRG00000868, QMSTRG00000912, QMSTRG00000940, QMSTRG00001193, QMSTRG00001204, QMSTRG00001250, QMSTRG00001275, QMSTRG00001313, QMSTRG00001391, QMSTRG00001405, QMSTRG00001427, QMSTRG00001612, QMSTRG00001615, QMSTRG00001646, QMSTRG00001662, QMSTRG00001701, QMSTRG00001730,…
GO:0006139	BP	e	nucleobase-containing compound metabolic process	1654/4554	6650/24229	4.25425e-48	4	1654	2.10756e-45	QMSTRG00000009, QMSTRG00000021, QMSTRG00000022, QMSTRG00000068, QMSTRG00000077, QMSTRG00000114, QMSTRG00000171, QMSTRG00000193, QMSTRG00000363, QMSTRG00000375, QMSTRG00000391, QMSTRG00000403, QMSTRG00000443, QMSTRG00000512, QMSTRG00000601, QMSTRG00000622, QMSTRG00000649, QMSTRG00000708, QMSTRG00000716, QMSTRG00000737, QMSTRG00000767, QMSTRG00000868, QMSTRG00000940, QMSTRG00000998, QMSTRG00001050,…
GO:0006396	BP	e	RNA processing	349/4554	885/24229	4.83668e-48	7	349	2.28199e-45	QMSTRG00000114, QMSTRG00000601, QMSTRG00000622, QMSTRG00000649, QMSTRG00000868, QMSTRG00001436, QMSTRG00001619, QMSTRG00001670, QMSTRG00001672, QMSTRG00001673, QMSTRG00001686, QMSTRG00001690, QMSTRG00001695, QMSTRG00001720, QMSTRG00001735, QMSTRG00001739, QMSTRG00001779, QMSTRG00001798, QMSTRG00001874, QMSTRG00001909, QMSTRG00002056, QMSTRG00002140, QMSTRG00002142, QMSTRG00002202, QMSTRG00002230,…
GO:1901360	BP	e	organic cyclic compound metabolic process	1730/4554	7025/24229	6.05022e-48	3	1730	2.64549e-45	QMSTRG00000009, QMSTRG00000021, QMSTRG00000022, QMSTRG00000068, QMSTRG00000077, QMSTRG00000114, QMSTRG00000171, QMSTRG00000193, QMSTRG00000363, QMSTRG00000375, QMSTRG00000391, QMSTRG00000403, QMSTRG00000443, QMSTRG00000512, QMSTRG00000601, QMSTRG00000622, QMSTRG00000649, QMSTRG00000699, QMSTRG00000708, QMSTRG00000716, QMSTRG00000737, QMSTRG00000765, QMSTRG00000766, QMSTRG00000767, QMSTRG00000786,…
GO:0006725	BP	e	cellular aromatic compound metabolic process	1718/4554	6967/24229	6.14112e-48	3	1718	2.64549e-45	QMSTRG00000009, QMSTRG00000021, QMSTRG00000022, QMSTRG00000068, QMSTRG00000077, QMSTRG00000114, QMSTRG00000171, QMSTRG00000193, QMSTRG00000363, QMSTRG00000375, QMSTRG00000391, QMSTRG00000403, QMSTRG00000443, QMSTRG00000512, QMSTRG00000601, QMSTRG00000622, QMSTRG00000649, QMSTRG00000699, QMSTRG00000708, QMSTRG00000716, QMSTRG00000737, QMSTRG00000765, QMSTRG00000766, QMSTRG00000767, QMSTRG00000786,…
GO:0034660	BP	e	ncRNA metabolic process	746/4554	2466/24229	7.64002e-48	7	746	3.15406e-45	QMSTRG00001619, QMSTRG00001672, QMSTRG00001673, QMSTRG00001686, QMSTRG00001690, QMSTRG00001695, QMSTRG00001708, QMSTRG00001735, QMSTRG00001736, QMSTRG00001739, QMSTRG00001798, QMSTRG00001874, QMSTRG00001909, QMSTRG00002056, QMSTRG00002140, QMSTRG00002143, QMSTRG00002202, QMSTRG00002384, QMSTRG00002578, QMSTRG00002609, QMSTRG00002665, QMSTRG00002691, QMSTRG00002702, QMSTRG00002735, QMSTRG00002741,…
GO:0009059	BP	e	macromolecule biosynthetic process	495/4554	1456/24229	4.83481e-46	4	495	1.91613e-43	QMSTRG00000512, QMSTRG00000708, QMSTRG00001179, QMSTRG00001193, QMSTRG00001333, QMSTRG00001424, QMSTRG00001445, QMSTRG00001455, QMSTRG00001473, QMSTRG00001501, QMSTRG00001612, QMSTRG00001638, QMSTRG00001736, QMSTRG00001737, QMSTRG00001755, QMSTRG00001815, QMSTRG00001821, QMSTRG00001825, QMSTRG00001827, QMSTRG00001896, QMSTRG00002010, QMSTRG00002057, QMSTRG00002143, QMSTRG00002148, QMSTRG00002149,…
GO:0065007	BP	e	biological regulation	1550/4554	6210/24229	4.94282e-45	1	1550	1.88359e-42	QMSTRG00000015, QMSTRG00000312, QMSTRG00000363, QMSTRG00000375, QMSTRG00000443, QMSTRG00000459, QMSTRG00000462, QMSTRG00000512, QMSTRG00000597, QMSTRG00000601, QMSTRG00000620, QMSTRG00000621, QMSTRG00000622, QMSTRG00000632, QMSTRG00000638, QMSTRG00000649, QMSTRG00000674, QMSTRG00000699, QMSTRG00000702, QMSTRG00000704, QMSTRG00000708, QMSTRG00000716, QMSTRG00000737, QMSTRG00000765, QMSTRG00000766,…
GO:0044281	BP	e	small molecule metabolic process	1087/4554	4033/24229	1.95208e-44	2	1087	7.1634e-42	QMSTRG00000068, QMSTRG00000114, QMSTRG00000171, QMSTRG00000193, QMSTRG00000363, QMSTRG00000375, QMSTRG00000519, QMSTRG00000621, QMSTRG00000699, QMSTRG00000702, QMSTRG00000704, QMSTRG00000708, QMSTRG00000716, QMSTRG00000737, QMSTRG00000765, QMSTRG00000766, QMSTRG00000786, QMSTRG00000799, QMSTRG00000823, QMSTRG00000825, QMSTRG00000837, QMSTRG00000843, QMSTRG00000868, QMSTRG00000896, QMSTRG00000940,…
GO:0050789	BP	e	regulation of biological process	1501/4554	5987/24229	2.45429e-44	2	1501	8.68467e-42	QMSTRG00000015, QMSTRG00000312, QMSTRG00000363, QMSTRG00000375, QMSTRG00000443, QMSTRG00000459, QMSTRG00000462, QMSTRG00000512, QMSTRG00000597, QMSTRG00000601, QMSTRG00000620, QMSTRG00000621, QMSTRG00000622, QMSTRG00000632, QMSTRG00000638, QMSTRG00000649, QMSTRG00000674, QMSTRG00000699, QMSTRG00000702, QMSTRG00000704, QMSTRG00000708, QMSTRG00000716, QMSTRG00000737, QMSTRG00000765, QMSTRG00000766,…
GO:0090304	BP	e	nucleic acid metabolic process	1564/4554	6315/24229	2.12787e-43	5	1564	7.26997e-41	QMSTRG00000009, QMSTRG00000021, QMSTRG00000022, QMSTRG00000068, QMSTRG00000077, QMSTRG00000114, QMSTRG00000171, QMSTRG00000193, QMSTRG00000363, QMSTRG00000375, QMSTRG00000391, QMSTRG00000403, QMSTRG00000443, QMSTRG00000512, QMSTRG00000601, QMSTRG00000622, QMSTRG00000649, QMSTRG00000708, QMSTRG00000767, QMSTRG00000868, QMSTRG00000998, QMSTRG00001050, QMSTRG00001060, QMSTRG00001193, QMSTRG00001306,…
GO:0019222	BP	e	regulation of metabolic process	720/4554	2459/24229	1.31605e-40	3	720	4.34648e-38	QMSTRG00000312, QMSTRG00000443, QMSTRG00000512, QMSTRG00000620, QMSTRG00000622, QMSTRG00000649, QMSTRG00000702, QMSTRG00000708, QMSTRG00000786, QMSTRG00000922, QMSTRG00000989, QMSTRG00001253, QMSTRG00001306, QMSTRG00001333, QMSTRG00001391, QMSTRG00001405, QMSTRG00001445, QMSTRG00001514, QMSTRG00001519, QMSTRG00001526, QMSTRG00001662, QMSTRG00001670, QMSTRG00001672, QMSTRG00001686, QMSTRG00001690,…
GO:0043412	BP	e	macromolecule modification	585/4554	1888/24229	2.23931e-40	4	585	7.15713e-38	QMSTRG00000068, QMSTRG00000114, QMSTRG00000459, QMSTRG00000462, QMSTRG00000512, QMSTRG00000601, QMSTRG00000620, QMSTRG00000622, QMSTRG00000786, QMSTRG00000825, QMSTRG00000868, QMSTRG00000972, QMSTRG00001167, QMSTRG00001179, QMSTRG00001204, QMSTRG00001206, QMSTRG00001306, QMSTRG00001313, QMSTRG00001391, QMSTRG00001392, QMSTRG00001445, QMSTRG00001514, QMSTRG00001519, QMSTRG00001526, QMSTRG00001646,…
GO:0050794	BP	e	regulation of cellular process	1428/4554	5743/24229	1.63778e-39	3	1428	5.07098e-37	QMSTRG00000015, QMSTRG00000312, QMSTRG00000363, QMSTRG00000375, QMSTRG00000443, QMSTRG00000459, QMSTRG00000462, QMSTRG00000512, QMSTRG00000597, QMSTRG00000601, QMSTRG00000620, QMSTRG00000621, QMSTRG00000622, QMSTRG00000632, QMSTRG00000638, QMSTRG00000649, QMSTRG00000674, QMSTRG00000699, QMSTRG00000702, QMSTRG00000704, QMSTRG00000708, QMSTRG00000716, QMSTRG00000737, QMSTRG00000765, QMSTRG00000766,…
GO:0060255	BP	e	regulation of macromolecule metabolic process	679/4554	2341/24229	1.12027e-36	4	679	3.36353e-34	QMSTRG00000312, QMSTRG00000443, QMSTRG00000512, QMSTRG00000620, QMSTRG00000622, QMSTRG00000649, QMSTRG00000708, QMSTRG00000786, QMSTRG00000922, QMSTRG00000989, QMSTRG00001253, QMSTRG00001306, QMSTRG00001333, QMSTRG00001391, QMSTRG00001405, QMSTRG00001445, QMSTRG00001514, QMSTRG00001519, QMSTRG00001526, QMSTRG00001662, QMSTRG00001670, QMSTRG00001672, QMSTRG00001686, QMSTRG00001690, QMSTRG00001695,…
GO:0006399	BP	e	tRNA metabolic process	661/4554	2268/24229	2.74191e-36	8	661	7.99025e-34	QMSTRG00001735, QMSTRG00001736, QMSTRG00001798, QMSTRG00001874, QMSTRG00002056, QMSTRG00002140, QMSTRG00002143, QMSTRG00002202, QMSTRG00002609, QMSTRG00002691, QMSTRG00002702, QMSTRG00002735, QMSTRG00002741, QMSTRG00002753, QMSTRG00002756, QMSTRG00002760, QMSTRG00002762, QMSTRG00002765, QMSTRG00002766, QMSTRG00002781, QMSTRG00002783, QMSTRG00002789, QMSTRG00002800, QMSTRG00002810, QMSTRG00002836,…
GO:0048518	BP	e	positive regulation of biological process	425/4554	1285/24229	4.01943e-36	3	425	1.13784e-33	QMSTRG00000015, QMSTRG00000512, QMSTRG00000620, QMSTRG00000621, QMSTRG00000622, QMSTRG00000632, QMSTRG00000702, QMSTRG00000786, QMSTRG00000922, QMSTRG00000983, QMSTRG00001152, QMSTRG00001204, QMSTRG00001250, QMSTRG00001306, QMSTRG00001405, QMSTRG00001514, QMSTRG00001566, QMSTRG00001662, QMSTRG00001670, QMSTRG00001736, QMSTRG00001758, QMSTRG00001798, QMSTRG00001815, QMSTRG00001827, QMSTRG00001839,…
GO:0036211	BP	e	protein modification process	529/4554	1731/24229	1.55681e-34	5	529	4.2847e-32	QMSTRG00000068, QMSTRG00000459, QMSTRG00000462, QMSTRG00000512, QMSTRG00000601, QMSTRG00000620, QMSTRG00000622, QMSTRG00000786, QMSTRG00000825, QMSTRG00000868, QMSTRG00000972, QMSTRG00001167, QMSTRG00001179, QMSTRG00001204, QMSTRG00001206, QMSTRG00001306, QMSTRG00001313, QMSTRG00001391, QMSTRG00001392, QMSTRG00001445, QMSTRG00001514, QMSTRG00001519, QMSTRG00001526, QMSTRG00001646, QMSTRG00001670,…
GO:0043436	BP	e	oxoacid metabolic process	888/4554	3310/24229	1.72837e-34	4	888	4.6283e-32	QMSTRG00000171, QMSTRG00000193, QMSTRG00000363, QMSTRG00000375, QMSTRG00000519, QMSTRG00000699, QMSTRG00000702, QMSTRG00000708, QMSTRG00000716, QMSTRG00000737, QMSTRG00000765, QMSTRG00000766, QMSTRG00000786, QMSTRG00000799, QMSTRG00000823, QMSTRG00000825, QMSTRG00000837, QMSTRG00000843, QMSTRG00000868, QMSTRG00000896, QMSTRG00000940, QMSTRG00000972, QMSTRG00001129, QMSTRG00001131, QMSTRG00001152,…
GO:0006082	BP	e	organic acid metabolic process	888/4554	3313/24229	2.47444e-34	3	888	6.45179e-32	QMSTRG00000171, QMSTRG00000193, QMSTRG00000363, QMSTRG00000375, QMSTRG00000519, QMSTRG00000699, QMSTRG00000702, QMSTRG00000708, QMSTRG00000716, QMSTRG00000737, QMSTRG00000765, QMSTRG00000766, QMSTRG00000786, QMSTRG00000799, QMSTRG00000823, QMSTRG00000825, QMSTRG00000837, QMSTRG00000843, QMSTRG00000868, QMSTRG00000896, QMSTRG00000940, QMSTRG00000972, QMSTRG00001129, QMSTRG00001131, QMSTRG00001152,…
GO:0019752	BP	e	carboxylic acid metabolic process	885/4554	3302/24229	3.58387e-34	5	885	9.10487e-32	QMSTRG00000171, QMSTRG00000193, QMSTRG00000363, QMSTRG00000375, QMSTRG00000519, QMSTRG00000699, QMSTRG00000702, QMSTRG00000708, QMSTRG00000716, QMSTRG00000737, QMSTRG00000765, QMSTRG00000766, QMSTRG00000786, QMSTRG00000799, QMSTRG00000823, QMSTRG00000825, QMSTRG00000837, QMSTRG00000843, QMSTRG00000868, QMSTRG00000896, QMSTRG00000940, QMSTRG00000972, QMSTRG00001129, QMSTRG00001131, QMSTRG00001152,…
GO:0031323	BP	e	regulation of cellular metabolic process	621/4554	2136/24229	1.06492e-33	4	621	2.6378e-31	QMSTRG00000312, QMSTRG00000443, QMSTRG00000512, QMSTRG00000620, QMSTRG00000702, QMSTRG00000708, QMSTRG00000922, QMSTRG00000989, QMSTRG00001253, QMSTRG00001306, QMSTRG00001333, QMSTRG00001391, QMSTRG00001405, QMSTRG00001445, QMSTRG00001519, QMSTRG00001662, QMSTRG00001670, QMSTRG00001672, QMSTRG00001686, QMSTRG00001690, QMSTRG00001695, QMSTRG00001731, QMSTRG00001732, QMSTRG00001798, QMSTRG00001807,…
GO:0006520	BP	e	amino acid metabolic process	713/4554	2544/24229	2.23439e-33	6	713	5.39961e-31	QMSTRG00000699, QMSTRG00000702, QMSTRG00000708, QMSTRG00000716, QMSTRG00000737, QMSTRG00000765, QMSTRG00000766, QMSTRG00000786, QMSTRG00000799, QMSTRG00000823, QMSTRG00000825, QMSTRG00000837, QMSTRG00000843, QMSTRG00000868, QMSTRG00000896, QMSTRG00000972, QMSTRG00001131, QMSTRG00001473, QMSTRG00001807, QMSTRG00001833, QMSTRG00001835, QMSTRG00001839, QMSTRG00001846, QMSTRG00001854, QMSTRG00001861,…
GO:0048522	BP	e	positive regulation of cellular process	379/4554	1147/24229	4.50638e-32	4	379	1.06308e-29	QMSTRG00000015, QMSTRG00000512, QMSTRG00000620, QMSTRG00000621, QMSTRG00000622, QMSTRG00000632, QMSTRG00000702, QMSTRG00000922, QMSTRG00000983, QMSTRG00001204, QMSTRG00001250, QMSTRG00001306, QMSTRG00001405, QMSTRG00001514, QMSTRG00001566, QMSTRG00001662, QMSTRG00001798, QMSTRG00001815, QMSTRG00001827, QMSTRG00001839, QMSTRG00001854, QMSTRG00001873, QMSTRG00001886, QMSTRG00001887, QMSTRG00001952,…
GO:1901566	BP	e	organonitrogen compound biosynthetic process	492/4554	1617/24229	1.59768e-31	4	492	3.68135e-29	QMSTRG00000068, QMSTRG00000114, QMSTRG00000512, QMSTRG00000519, QMSTRG00000708, QMSTRG00000716, QMSTRG00000799, QMSTRG00000868, QMSTRG00000940, QMSTRG00000972, QMSTRG00001131, QMSTRG00001179, QMSTRG00001424, QMSTRG00001473, QMSTRG00001638, QMSTRG00001694, QMSTRG00001701, QMSTRG00001708, QMSTRG00001720, QMSTRG00001737, QMSTRG00001755, QMSTRG00001777, QMSTRG00001815, QMSTRG00001821, QMSTRG00001825,…
GO:0048519	BP	e	negative regulation of biological process	389/4554	1197/24229	3.38816e-31	3	389	7.62952e-29	QMSTRG00000015, QMSTRG00000512, QMSTRG00000620, QMSTRG00000621, QMSTRG00000622, QMSTRG00001152, QMSTRG00001250, QMSTRG00001306, QMSTRG00001391, QMSTRG00001445, QMSTRG00001514, QMSTRG00001662, QMSTRG00001720, QMSTRG00001873, QMSTRG00001877, QMSTRG00001887, QMSTRG00001952, QMSTRG00001975, QMSTRG00001994, QMSTRG00002051, QMSTRG00002143, QMSTRG00002172, QMSTRG00002201, QMSTRG00002237, QMSTRG00002347,…
GO:0034654	BP	e	nucleobase-containing compound biosynthetic process	286/4554	795/24229	4.16797e-31	5	286	9.17694e-29	QMSTRG00000068, QMSTRG00000114, QMSTRG00000708, QMSTRG00000716, QMSTRG00000940, QMSTRG00001193, QMSTRG00001333, QMSTRG00001445, QMSTRG00001473, QMSTRG00001501, QMSTRG00001694, QMSTRG00001701, QMSTRG00001708, QMSTRG00001720, QMSTRG00001736, QMSTRG00001737, QMSTRG00001835, QMSTRG00001886, QMSTRG00001887, QMSTRG00001896, QMSTRG00002010, QMSTRG00002057, QMSTRG00002143, QMSTRG00002149, QMSTRG00002202,…
GO:0018130	BP	e	heterocycle biosynthetic process	324/4554	950/24229	3.36738e-30	4	324	7.25305e-28	QMSTRG00000068, QMSTRG00000114, QMSTRG00000708, QMSTRG00000716, QMSTRG00000940, QMSTRG00001193, QMSTRG00001333, QMSTRG00001445, QMSTRG00001473, QMSTRG00001501, QMSTRG00001694, QMSTRG00001701, QMSTRG00001708, QMSTRG00001720, QMSTRG00001736, QMSTRG00001737, QMSTRG00001777, QMSTRG00001833, QMSTRG00001835, QMSTRG00001839, QMSTRG00001861, QMSTRG00001886, QMSTRG00001887, QMSTRG00001896, QMSTRG00002010,…
GO:0010468	BP	e	regulation of gene expression	585/4554	2034/24229	3.63958e-30	5	585	7.57877e-28	QMSTRG00000312, QMSTRG00000443, QMSTRG00000512, QMSTRG00000622, QMSTRG00000649, QMSTRG00000708, QMSTRG00000922, QMSTRG00000989, QMSTRG00001253, QMSTRG00001306, QMSTRG00001333, QMSTRG00001405, QMSTRG00001445, QMSTRG00001514, QMSTRG00001519, QMSTRG00001526, QMSTRG00001662, QMSTRG00001670, QMSTRG00001672, QMSTRG00001686, QMSTRG00001690, QMSTRG00001695, QMSTRG00001720, QMSTRG00001731, QMSTRG00001732,…
GO:0080090	BP	e	regulation of primary metabolic process	617/4554	2175/24229	3.67159e-30	4	617	7.57877e-28	QMSTRG00000312, QMSTRG00000443, QMSTRG00000512, QMSTRG00000620, QMSTRG00000708, QMSTRG00000786, QMSTRG00000922, QMSTRG00000989, QMSTRG00001253, QMSTRG00001306, QMSTRG00001333, QMSTRG00001391, QMSTRG00001405, QMSTRG00001445, QMSTRG00001519, QMSTRG00001662, QMSTRG00001670, QMSTRG00001672, QMSTRG00001686, QMSTRG00001690, QMSTRG00001695, QMSTRG00001731, QMSTRG00001732, QMSTRG00001758, QMSTRG00001798,…
GO:0016071	BP	e	mRNA metabolic process	198/4554	485/24229	6.82505e-30	7	198	1.38005e-27	QMSTRG00000114, QMSTRG00000601, QMSTRG00000622, QMSTRG00000649, QMSTRG00001436, QMSTRG00001670, QMSTRG00001720, QMSTRG00001779, QMSTRG00002142, QMSTRG00002230, QMSTRG00002269, QMSTRG00002484, QMSTRG00002508, QMSTRG00002513, QMSTRG00002530, QMSTRG00002539, QMSTRG00002540, QMSTRG00002563, QMSTRG00002664, QMSTRG00002665, QMSTRG00002930, QMSTRG00003179, QMSTRG00003206, QMSTRG00003239, QMSTRG00003323,…
GO:0043039	BP	e	tRNA aminoacylation	595/4554	2088/24229	1.3023e-29	9	595	2.58063e-27	QMSTRG00002143, QMSTRG00002735, QMSTRG00002741, QMSTRG00002753, QMSTRG00002756, QMSTRG00002760, QMSTRG00002762, QMSTRG00002765, QMSTRG00002766, QMSTRG00002781, QMSTRG00002783, QMSTRG00002789, QMSTRG00002800, QMSTRG00002810, QMSTRG00002836, QMSTRG00002837, QMSTRG00002842, QMSTRG00002851, QMSTRG00002857, QMSTRG00002862, QMSTRG00002880, QMSTRG00002897, QMSTRG00002899, QMSTRG00002900, QMSTRG00002903,…
GO:0043038	BP	e	amino acid activation	595/4554	2089/24229	1.83861e-29	7	595	3.57196e-27	QMSTRG00002143, QMSTRG00002735, QMSTRG00002741, QMSTRG00002753, QMSTRG00002756, QMSTRG00002760, QMSTRG00002762, QMSTRG00002765, QMSTRG00002766, QMSTRG00002781, QMSTRG00002783, QMSTRG00002789, QMSTRG00002800, QMSTRG00002810, QMSTRG00002836, QMSTRG00002837, QMSTRG00002842, QMSTRG00002851, QMSTRG00002857, QMSTRG00002862, QMSTRG00002880, QMSTRG00002897, QMSTRG00002899, QMSTRG00002900, QMSTRG00002903,…
GO:0002181	BP	e	cytoplasmic translation	46/4554	50/24229	3.45599e-29	8	46	6.58499e-27	QMSTRG00001821, QMSTRG00002148, QMSTRG00002487, QMSTRG00002735, QMSTRG00003111, QMSTRG00003754, QMSTRG00004418, QMSTRG00004530, QMSTRG00004697, QMSTRG00004981, QMSTRG00005441, QMSTRG00005477, QMSTRG00005813, QMSTRG00005855, QMSTRG00005992, QMSTRG00006208, QMSTRG00006232, QMSTRG00006552, QMSTRG00006632, QMSTRG00006723, QMSTRG00006826, QMSTRG00007822, QMSTRG00008223, QMSTRG00008309, QMSTRG00008831,…
GO:0051171	BP	e	regulation of nitrogen compound metabolic process	605/4554	2139/24229	3.83556e-29	4	605	7.17033e-27	QMSTRG00000312, QMSTRG00000443, QMSTRG00000512, QMSTRG00000620, QMSTRG00000702, QMSTRG00000708, QMSTRG00000786, QMSTRG00000922, QMSTRG00000989, QMSTRG00001253, QMSTRG00001306, QMSTRG00001333, QMSTRG00001391, QMSTRG00001405, QMSTRG00001445, QMSTRG00001519, QMSTRG00001662, QMSTRG00001670, QMSTRG00001672, QMSTRG00001686, QMSTRG00001690, QMSTRG00001695, QMSTRG00001731, QMSTRG00001732, QMSTRG00001758,…
GO:0019438	BP	e	aromatic compound biosynthetic process	312/4554	919/24229	1.04517e-28	4	312	1.91769e-26	QMSTRG00000068, QMSTRG00000114, QMSTRG00000708, QMSTRG00000716, QMSTRG00000940, QMSTRG00001193, QMSTRG00001333, QMSTRG00001445, QMSTRG00001473, QMSTRG00001501, QMSTRG00001694, QMSTRG00001701, QMSTRG00001708, QMSTRG00001720, QMSTRG00001736, QMSTRG00001737, QMSTRG00001777, QMSTRG00001835, QMSTRG00001886, QMSTRG00001887, QMSTRG00001896, QMSTRG00002010, QMSTRG00002057, QMSTRG00002143, QMSTRG00002149,…
GO:1901362	BP	e	organic cyclic compound biosynthetic process	334/4554	1010/24229	2.04491e-28	4	334	3.68381e-26	QMSTRG00000068, QMSTRG00000114, QMSTRG00000708, QMSTRG00000716, QMSTRG00000940, QMSTRG00001193, QMSTRG00001333, QMSTRG00001445, QMSTRG00001473, QMSTRG00001501, QMSTRG00001694, QMSTRG00001701, QMSTRG00001708, QMSTRG00001720, QMSTRG00001736, QMSTRG00001737, QMSTRG00001777, QMSTRG00001833, QMSTRG00001835, QMSTRG00001839, QMSTRG00001861, QMSTRG00001886, QMSTRG00001887, QMSTRG00001896, QMSTRG00002010,…
GO:0048523	BP	e	negative regulation of cellular process	313/4554	935/24229	1.38096e-27	4	313	2.44332e-25	QMSTRG00000015, QMSTRG00000512, QMSTRG00000620, QMSTRG00000621, QMSTRG00001152, QMSTRG00001250, QMSTRG00001306, QMSTRG00001391, QMSTRG00001514, QMSTRG00001662, QMSTRG00001873, QMSTRG00001877, QMSTRG00001887, QMSTRG00001952, QMSTRG00001975, QMSTRG00001994, QMSTRG00002051, QMSTRG00002143, QMSTRG00002172, QMSTRG00002201, QMSTRG00002237, QMSTRG00002347, QMSTRG00002397, QMSTRG00002399, QMSTRG00002442,…
GO:0000377	BP	e	RNA splicing, via transesterification reactions with bulged adenosine as nucleophile	87/4554	150/24229	1.43787e-26	10	87	2.41464e-24	QMSTRG00000601, QMSTRG00001436, QMSTRG00001670, QMSTRG00001779, QMSTRG00002142, QMSTRG00002230, QMSTRG00002269, QMSTRG00002484, QMSTRG00002563, QMSTRG00002665, QMSTRG00002930, QMSTRG00003179, QMSTRG00003206, QMSTRG00003239, QMSTRG00003323, QMSTRG00003388, QMSTRG00003726, QMSTRG00003940, QMSTRG00004008, QMSTRG00004019, QMSTRG00004029, QMSTRG00004225, QMSTRG00004537, QMSTRG00005789, QMSTRG00005791,…
GO:0000375	BP	e	RNA splicing, via transesterification reactions	87/4554	150/24229	1.43787e-26	9	87	2.41464e-24	QMSTRG00000601, QMSTRG00001436, QMSTRG00001670, QMSTRG00001779, QMSTRG00002142, QMSTRG00002230, QMSTRG00002269, QMSTRG00002484, QMSTRG00002563, QMSTRG00002665, QMSTRG00002930, QMSTRG00003179, QMSTRG00003206, QMSTRG00003239, QMSTRG00003323, QMSTRG00003388, QMSTRG00003726, QMSTRG00003940, QMSTRG00004008, QMSTRG00004019, QMSTRG00004029, QMSTRG00004225, QMSTRG00004537, QMSTRG00005789, QMSTRG00005791,…
GO:0000398	BP	e	mRNA splicing, via spliceosome	87/4554	150/24229	1.43787e-26	11	87	2.41464e-24	QMSTRG00000601, QMSTRG00001436, QMSTRG00001670, QMSTRG00001779, QMSTRG00002142, QMSTRG00002230, QMSTRG00002269, QMSTRG00002484, QMSTRG00002563, QMSTRG00002665, QMSTRG00002930, QMSTRG00003179, QMSTRG00003206, QMSTRG00003239, QMSTRG00003323, QMSTRG00003388, QMSTRG00003726, QMSTRG00003940, QMSTRG00004008, QMSTRG00004019, QMSTRG00004029, QMSTRG00004225, QMSTRG00004537, QMSTRG00005789, QMSTRG00005791,…
GO:0043933	BP	e	protein-containing complex organization	288/4554	853/24229	4.32612e-26	4	288	7.14387e-24	QMSTRG00000312, QMSTRG00000512, QMSTRG00000519, QMSTRG00000708, QMSTRG00000940, QMSTRG00001646, QMSTRG00001779, QMSTRG00001907, QMSTRG00002010, QMSTRG00002142, QMSTRG00002148, QMSTRG00002202, QMSTRG00002230, QMSTRG00002237, QMSTRG00002397, QMSTRG00002399, QMSTRG00002484, QMSTRG00002539, QMSTRG00002563, QMSTRG00002665, QMSTRG00002904, QMSTRG00002916, QMSTRG00002938, QMSTRG00003172, QMSTRG00003239,…
GO:0008380	BP	e	RNA splicing	95/4554	176/24229	1.25567e-25	8	95	2.03954e-23	QMSTRG00000601, QMSTRG00001436, QMSTRG00001670, QMSTRG00001779, QMSTRG00001798, QMSTRG00002056, QMSTRG00002142, QMSTRG00002230, QMSTRG00002269, QMSTRG00002484, QMSTRG00002563, QMSTRG00002665, QMSTRG00002930, QMSTRG00003008, QMSTRG00003042, QMSTRG00003179, QMSTRG00003206, QMSTRG00003239, QMSTRG00003323, QMSTRG00003388, QMSTRG00003726, QMSTRG00003940, QMSTRG00004008, QMSTRG00004019, QMSTRG00004029,…
GO:0006397	BP	e	mRNA processing	151/4554	353/24229	1.51521e-25	8	151	2.4214e-23	QMSTRG00000114, QMSTRG00000601, QMSTRG00000622, QMSTRG00000649, QMSTRG00001436, QMSTRG00001670, QMSTRG00001779, QMSTRG00002142, QMSTRG00002230, QMSTRG00002269, QMSTRG00002484, QMSTRG00002508, QMSTRG00002513, QMSTRG00002530, QMSTRG00002539, QMSTRG00002540, QMSTRG00002563, QMSTRG00002665, QMSTRG00002930, QMSTRG00003179, QMSTRG00003206, QMSTRG00003239, QMSTRG00003323, QMSTRG00003388, QMSTRG00003459,…
GO:0051641	BP	e	cellular localization	356/4554	1133/24229	1.60877e-25	2	356	2.5301e-23	QMSTRG00000015, QMSTRG00000459, QMSTRG00000512, QMSTRG00000632, QMSTRG00001375, QMSTRG00001392, QMSTRG00001427, QMSTRG00001445, QMSTRG00001566, QMSTRG00001615, QMSTRG00001619, QMSTRG00001728, QMSTRG00001729, QMSTRG00001730, QMSTRG00001731, QMSTRG00001782, QMSTRG00001788, QMSTRG00001839, QMSTRG00001873, QMSTRG00001975, QMSTRG00001980, QMSTRG00001994, QMSTRG00002008, QMSTRG00002087, QMSTRG00002131,…
GO:0034470	BP	e	ncRNA processing	171/4554	423/24229	2.64104e-25	8	171	4.08866e-23	QMSTRG00001619, QMSTRG00001672, QMSTRG00001673, QMSTRG00001686, QMSTRG00001690, QMSTRG00001695, QMSTRG00001735, QMSTRG00001739, QMSTRG00001798, QMSTRG00001874, QMSTRG00001909, QMSTRG00002056, QMSTRG00002140, QMSTRG00002202, QMSTRG00002384, QMSTRG00002578, QMSTRG00002609, QMSTRG00002665, QMSTRG00002691, QMSTRG00002702, QMSTRG00002919, QMSTRG00002979, QMSTRG00003008, QMSTRG00003027, QMSTRG00003038,…
GO:0006518	BP	e	peptide metabolic process	340/4554	1080/24229	1.35509e-24	4	340	2.06557e-22	QMSTRG00001424, QMSTRG00001473, QMSTRG00001638, QMSTRG00001755, QMSTRG00001815, QMSTRG00001821, QMSTRG00001825, QMSTRG00001827, QMSTRG00002148, QMSTRG00002149, QMSTRG00002155, QMSTRG00002160, QMSTRG00002161, QMSTRG00002162, QMSTRG00002487, QMSTRG00002494, QMSTRG00002499, QMSTRG00002735, QMSTRG00002756, QMSTRG00002789, QMSTRG00002800, QMSTRG00002899, QMSTRG00002903, QMSTRG00003092, QMSTRG00003111,…
GO:0019219	BP	e	regulation of nucleobase-containing compound metabolic process	493/4554	1731/24229	2.25599e-24	5	493	3.38671e-22	QMSTRG00000443, QMSTRG00000512, QMSTRG00000708, QMSTRG00000922, QMSTRG00000989, QMSTRG00001253, QMSTRG00001306, QMSTRG00001333, QMSTRG00001405, QMSTRG00001445, QMSTRG00001519, QMSTRG00001662, QMSTRG00001670, QMSTRG00001672, QMSTRG00001686, QMSTRG00001690, QMSTRG00001695, QMSTRG00001731, QMSTRG00001732, QMSTRG00001798, QMSTRG00001839, QMSTRG00001877, QMSTRG00001994, QMSTRG00002008, QMSTRG00002010,…
GO:0022607	BP	e	cellular component assembly	362/4554	1175/24229	2.73966e-24	4	362	4.05143e-22	QMSTRG00000312, QMSTRG00000512, QMSTRG00000519, QMSTRG00000708, QMSTRG00000940, QMSTRG00001646, QMSTRG00001701, QMSTRG00001758, QMSTRG00001779, QMSTRG00001839, QMSTRG00001854, QMSTRG00001865, QMSTRG00001873, QMSTRG00001887, QMSTRG00001907, QMSTRG00001994, QMSTRG00002010, QMSTRG00002148, QMSTRG00002153, QMSTRG00002202, QMSTRG00002230, QMSTRG00002237, QMSTRG00002397, QMSTRG00002399, QMSTRG00002484,…
GO:0009893	BP	e	positive regulation of metabolic process	236/4554	672/24229	3.36811e-24	4	236	4.90753e-22	QMSTRG00000512, QMSTRG00000620, QMSTRG00000702, QMSTRG00000786, QMSTRG00000922, QMSTRG00001306, QMSTRG00001736, QMSTRG00001758, QMSTRG00001798, QMSTRG00001815, QMSTRG00001854, QMSTRG00001887, QMSTRG00001994, QMSTRG00002010, QMSTRG00002057, QMSTRG00002161, QMSTRG00002236, QMSTRG00002237, QMSTRG00002332, QMSTRG00002347, QMSTRG00002442, QMSTRG00002539, QMSTRG00002578, QMSTRG00002718, QMSTRG00002766,…
GO:0065003	BP	e	protein-containing complex assembly	257/4554	756/24229	6.23187e-24	5	257	8.9486e-22	QMSTRG00000312, QMSTRG00000512, QMSTRG00000519, QMSTRG00000708, QMSTRG00000940, QMSTRG00001646, QMSTRG00001779, QMSTRG00001907, QMSTRG00002010, QMSTRG00002148, QMSTRG00002202, QMSTRG00002230, QMSTRG00002237, QMSTRG00002397, QMSTRG00002399, QMSTRG00002484, QMSTRG00002539, QMSTRG00002563, QMSTRG00002665, QMSTRG00002904, QMSTRG00002916, QMSTRG00002938, QMSTRG00003172, QMSTRG00003239, QMSTRG00003388,…
GO:0034645	BP	e	cellular macromolecule biosynthetic process	336/4554	1072/24229	7.38358e-24	5	336	1.04509e-21	QMSTRG00001424, QMSTRG00001612, QMSTRG00001638, QMSTRG00001755, QMSTRG00001815, QMSTRG00001821, QMSTRG00001825, QMSTRG00001827, QMSTRG00002148, QMSTRG00002149, QMSTRG00002155, QMSTRG00002160, QMSTRG00002161, QMSTRG00002162, QMSTRG00002487, QMSTRG00002494, QMSTRG00002499, QMSTRG00002735, QMSTRG00002756, QMSTRG00002789, QMSTRG00002800, QMSTRG00003011, QMSTRG00003092, QMSTRG00003111, QMSTRG00003115,…
GO:0043603	BP	e	amide metabolic process	366/4554	1199/24229	1.08751e-23	3	366	1.51762e-21	QMSTRG00000940, QMSTRG00001424, QMSTRG00001473, QMSTRG00001638, QMSTRG00001737, QMSTRG00001755, QMSTRG00001815, QMSTRG00001821, QMSTRG00001825, QMSTRG00001827, QMSTRG00001839, QMSTRG00002148, QMSTRG00002149, QMSTRG00002155, QMSTRG00002160, QMSTRG00002161, QMSTRG00002162, QMSTRG00002487, QMSTRG00002494, QMSTRG00002499, QMSTRG00002735, QMSTRG00002756, QMSTRG00002789, QMSTRG00002800, QMSTRG00002899,…
GO:0006412	BP	e	translation	311/4554	976/24229	1.72217e-23	7	311	2.3699e-21	QMSTRG00001424, QMSTRG00001638, QMSTRG00001755, QMSTRG00001815, QMSTRG00001821, QMSTRG00001825, QMSTRG00001827, QMSTRG00002148, QMSTRG00002149, QMSTRG00002155, QMSTRG00002160, QMSTRG00002161, QMSTRG00002162, QMSTRG00002487, QMSTRG00002494, QMSTRG00002499, QMSTRG00002735, QMSTRG00002756, QMSTRG00002789, QMSTRG00002800, QMSTRG00003092, QMSTRG00003111, QMSTRG00003115, QMSTRG00003121, QMSTRG00003122,…
GO:0043043	BP	e	peptide biosynthetic process	313/4554	985/24229	2.59096e-23	6	313	3.51661e-21	QMSTRG00001424, QMSTRG00001638, QMSTRG00001755, QMSTRG00001815, QMSTRG00001821, QMSTRG00001825, QMSTRG00001827, QMSTRG00002148, QMSTRG00002149, QMSTRG00002155, QMSTRG00002160, QMSTRG00002161, QMSTRG00002162, QMSTRG00002487, QMSTRG00002494, QMSTRG00002499, QMSTRG00002735, QMSTRG00002756, QMSTRG00002789, QMSTRG00002800, QMSTRG00003092, QMSTRG00003111, QMSTRG00003115, QMSTRG00003121, QMSTRG00003122,…
GO:0006996	BP	e	organelle organization	354/4554	1159/24229	5.0142e-23	4	354	6.71361e-21	QMSTRG00000015, QMSTRG00000512, QMSTRG00000799, QMSTRG00001204, QMSTRG00001275, QMSTRG00001313, QMSTRG00001391, QMSTRG00001405, QMSTRG00001427, QMSTRG00001612, QMSTRG00001615, QMSTRG00001701, QMSTRG00001730, QMSTRG00001735, QMSTRG00001736, QMSTRG00001737, QMSTRG00001758, QMSTRG00001788, QMSTRG00001839, QMSTRG00001873, QMSTRG00001886, QMSTRG00001887, QMSTRG00002051, QMSTRG00002056, QMSTRG00002131,…
GO:0009892	BP	e	negative regulation of metabolic process	221/4554	627/24229	5.8978e-23	4	221	7.79138e-21	QMSTRG00000512, QMSTRG00000620, QMSTRG00000622, QMSTRG00001306, QMSTRG00001391, QMSTRG00001445, QMSTRG00001720, QMSTRG00001877, QMSTRG00001887, QMSTRG00001994, QMSTRG00002051, QMSTRG00002201, QMSTRG00002347, QMSTRG00002384, QMSTRG00002442, QMSTRG00002563, QMSTRG00002718, QMSTRG00002765, QMSTRG00003121, QMSTRG00003179, QMSTRG00003380, QMSTRG00003847, QMSTRG00003859, QMSTRG00003961, QMSTRG00004019,…
GO:0043604	BP	e	amide biosynthetic process	323/4554	1034/24229	8.55311e-23	5	323	1.11506e-20	QMSTRG00000940, QMSTRG00001424, QMSTRG00001638, QMSTRG00001737, QMSTRG00001755, QMSTRG00001815, QMSTRG00001821, QMSTRG00001825, QMSTRG00001827, QMSTRG00002148, QMSTRG00002149, QMSTRG00002155, QMSTRG00002160, QMSTRG00002161, QMSTRG00002162, QMSTRG00002487, QMSTRG00002494, QMSTRG00002499, QMSTRG00002735, QMSTRG00002756, QMSTRG00002789, QMSTRG00002800, QMSTRG00003092, QMSTRG00003111, QMSTRG00003115,…
GO:0010604	BP	e	positive regulation of macromolecule metabolic process	214/4554	603/24229	1.17056e-22	5	214	1.50622e-20	QMSTRG00000512, QMSTRG00000620, QMSTRG00000786, QMSTRG00000922, QMSTRG00001306, QMSTRG00001736, QMSTRG00001758, QMSTRG00001798, QMSTRG00001815, QMSTRG00001887, QMSTRG00001994, QMSTRG00002010, QMSTRG00002057, QMSTRG00002161, QMSTRG00002237, QMSTRG00002332, QMSTRG00002347, QMSTRG00002442, QMSTRG00002539, QMSTRG00002578, QMSTRG00002718, QMSTRG00002766, QMSTRG00002836, QMSTRG00003012, QMSTRG00003018,…
GO:0007049	BP	e	cell cycle	104/4554	217/24229	1.4069e-22	2	104	1.78713e-20	QMSTRG00000649, QMSTRG00001306, QMSTRG00001391, QMSTRG00001612, QMSTRG00001758, QMSTRG00001952, QMSTRG00002384, QMSTRG00002765, QMSTRG00002783, QMSTRG00002904, QMSTRG00002916, QMSTRG00003202, QMSTRG00003380, QMSTRG00003859, QMSTRG00004408, QMSTRG00004631, QMSTRG00004813, QMSTRG00004909, QMSTRG00004992, QMSTRG00005033, QMSTRG00005131, QMSTRG00005283, QMSTRG00005573, QMSTRG00005577, QMSTRG00005657,…
GO:0032774	BP	e	RNA biosynthetic process	143/4554	346/24229	1.59224e-22	7	143	1.99695e-20	QMSTRG00000708, QMSTRG00001193, QMSTRG00001333, QMSTRG00001445, QMSTRG00001473, QMSTRG00001501, QMSTRG00001736, QMSTRG00001737, QMSTRG00001896, QMSTRG00002010, QMSTRG00002057, QMSTRG00002143, QMSTRG00002202, QMSTRG00002332, QMSTRG00002613, QMSTRG00002761, QMSTRG00002979, QMSTRG00002983, QMSTRG00003001, QMSTRG00003098, QMSTRG00003115, QMSTRG00003921, QMSTRG00003945, QMSTRG00004029, QMSTRG00004166,…
GO:0031325	BP	e	positive regulation of cellular metabolic process	198/4554	551/24229	1.00923e-21	5	198	1.24993e-19	QMSTRG00000620, QMSTRG00000702, QMSTRG00000922, QMSTRG00001306, QMSTRG00001798, QMSTRG00001815, QMSTRG00001854, QMSTRG00001887, QMSTRG00001994, QMSTRG00002010, QMSTRG00002057, QMSTRG00002161, QMSTRG00002236, QMSTRG00002332, QMSTRG00002347, QMSTRG00002442, QMSTRG00002539, QMSTRG00002578, QMSTRG00002766, QMSTRG00002836, QMSTRG00003012, QMSTRG00003018, QMSTRG00003121, QMSTRG00003380, QMSTRG00003624,…
GO:0032502	BP	e	developmental process	526/4554	1931/24229	2.9956e-21	1	526	3.66425e-19	QMSTRG00000008, QMSTRG00000015, QMSTRG00000512, QMSTRG00000620, QMSTRG00000632, QMSTRG00000755, QMSTRG00000868, QMSTRG00000912, QMSTRG00000922, QMSTRG00000940, QMSTRG00000972, QMSTRG00001167, QMSTRG00001193, QMSTRG00001204, QMSTRG00001245, QMSTRG00001250, QMSTRG00001306, QMSTRG00001313, QMSTRG00001455, QMSTRG00001468, QMSTRG00001514, QMSTRG00001566, QMSTRG00001615, QMSTRG00001662, QMSTRG00001670,…
GO:0022402	BP	e	cell cycle process	158/4554	409/24229	3.64248e-21	2	158	4.40119e-19	QMSTRG00000015, QMSTRG00000512, QMSTRG00000649, QMSTRG00001391, QMSTRG00001615, QMSTRG00001701, QMSTRG00001758, QMSTRG00001839, QMSTRG00001873, QMSTRG00001952, QMSTRG00002051, QMSTRG00002471, QMSTRG00002765, QMSTRG00002783, QMSTRG00002895, QMSTRG00002904, QMSTRG00002916, QMSTRG00002958, QMSTRG00003018, QMSTRG00003202, QMSTRG00003293, QMSTRG00003372, QMSTRG00003403, QMSTRG00003625, QMSTRG00003782,…
GO:0010605	BP	e	negative regulation of macromolecule metabolic process	204/4554	583/24229	8.84911e-21	5	204	1.05635e-18	QMSTRG00000512, QMSTRG00000622, QMSTRG00001306, QMSTRG00001391, QMSTRG00001445, QMSTRG00001720, QMSTRG00001877, QMSTRG00001887, QMSTRG00001994, QMSTRG00002051, QMSTRG00002201, QMSTRG00002347, QMSTRG00002384, QMSTRG00002442, QMSTRG00002563, QMSTRG00002765, QMSTRG00003121, QMSTRG00003179, QMSTRG00003380, QMSTRG00003847, QMSTRG00003859, QMSTRG00003961, QMSTRG00004019, QMSTRG00004055, QMSTRG00004526,…
GO:0048583	BP	e	regulation of response to stimulus	295/4554	947/24229	1.28708e-20	3	295	1.51814e-18	QMSTRG00000459, QMSTRG00000512, QMSTRG00000620, QMSTRG00000621, QMSTRG00000632, QMSTRG00000972, QMSTRG00000983, QMSTRG00001152, QMSTRG00001204, QMSTRG00001206, QMSTRG00001250, QMSTRG00001391, QMSTRG00001514, QMSTRG00001736, QMSTRG00001789, QMSTRG00001835, QMSTRG00001839, QMSTRG00001854, QMSTRG00001873, QMSTRG00001887, QMSTRG00001952, QMSTRG00001975, QMSTRG00002087, QMSTRG00002149, QMSTRG00002160,…
GO:0046907	BP	e	intracellular transport	258/4554	797/24229	1.44157e-20	4	258	1.68036e-18	QMSTRG00000015, QMSTRG00000459, QMSTRG00000512, QMSTRG00000632, QMSTRG00001375, QMSTRG00001392, QMSTRG00001427, QMSTRG00001566, QMSTRG00001615, QMSTRG00001619, QMSTRG00001728, QMSTRG00001729, QMSTRG00001730, QMSTRG00001731, QMSTRG00001782, QMSTRG00001788, QMSTRG00001839, QMSTRG00001873, QMSTRG00001975, QMSTRG00001980, QMSTRG00002008, QMSTRG00002087, QMSTRG00002131, QMSTRG00002172, QMSTRG00002397,…
GO:0009889	BP	e	regulation of biosynthetic process	489/4554	1785/24229	2.47044e-20	4	489	2.84618e-18	QMSTRG00000312, QMSTRG00000443, QMSTRG00000512, QMSTRG00000702, QMSTRG00000708, QMSTRG00000922, QMSTRG00000989, QMSTRG00001253, QMSTRG00001306, QMSTRG00001333, QMSTRG00001405, QMSTRG00001445, QMSTRG00001519, QMSTRG00001662, QMSTRG00001670, QMSTRG00001672, QMSTRG00001686, QMSTRG00001690, QMSTRG00001695, QMSTRG00001731, QMSTRG00001732, QMSTRG00001877, QMSTRG00001994, QMSTRG00002008, QMSTRG00002010,…
GO:0051173	BP	e	positive regulation of nitrogen compound metabolic process	198/4554	568/24229	6.56359e-20	5	198	7.47495e-18	QMSTRG00000512, QMSTRG00000620, QMSTRG00000702, QMSTRG00000786, QMSTRG00000922, QMSTRG00001306, QMSTRG00001758, QMSTRG00001798, QMSTRG00001815, QMSTRG00001887, QMSTRG00001994, QMSTRG00002010, QMSTRG00002057, QMSTRG00002161, QMSTRG00002237, QMSTRG00002332, QMSTRG00002347, QMSTRG00002442, QMSTRG00002539, QMSTRG00002578, QMSTRG00002718, QMSTRG00002766, QMSTRG00002836, QMSTRG00003012, QMSTRG00003018,…
GO:0048856	BP	e	anatomical structure development	361/4554	1235/24229	7.56525e-20	2	361	8.51778e-18	QMSTRG00000008, QMSTRG00000015, QMSTRG00000512, QMSTRG00000620, QMSTRG00000632, QMSTRG00000922, QMSTRG00000940, QMSTRG00000972, QMSTRG00001204, QMSTRG00001245, QMSTRG00001250, QMSTRG00001306, QMSTRG00001313, QMSTRG00001468, QMSTRG00001514, QMSTRG00001566, QMSTRG00001615, QMSTRG00001662, QMSTRG00001736, QMSTRG00001835, QMSTRG00001839, QMSTRG00001854, QMSTRG00001916, QMSTRG00001918, QMSTRG00001994,…
GO:0031326	BP	e	regulation of cellular biosynthetic process	485/4554	1776/24229	8.69776e-20	5	485	9.68286e-18	QMSTRG00000312, QMSTRG00000443, QMSTRG00000512, QMSTRG00000702, QMSTRG00000708, QMSTRG00000922, QMSTRG00000989, QMSTRG00001253, QMSTRG00001306, QMSTRG00001333, QMSTRG00001405, QMSTRG00001445, QMSTRG00001519, QMSTRG00001662, QMSTRG00001670, QMSTRG00001672, QMSTRG00001686, QMSTRG00001690, QMSTRG00001695, QMSTRG00001731, QMSTRG00001732, QMSTRG00001877, QMSTRG00001994, QMSTRG00002008, QMSTRG00002010,…
GO:0051252	BP	e	regulation of RNA metabolic process	456/4554	1653/24229	1.4148e-19	6	456	1.55753e-17	QMSTRG00000443, QMSTRG00000512, QMSTRG00000708, QMSTRG00000922, QMSTRG00000989, QMSTRG00001253, QMSTRG00001306, QMSTRG00001333, QMSTRG00001405, QMSTRG00001445, QMSTRG00001519, QMSTRG00001662, QMSTRG00001670, QMSTRG00001672, QMSTRG00001686, QMSTRG00001690, QMSTRG00001695, QMSTRG00001731, QMSTRG00001732, QMSTRG00001798, QMSTRG00001877, QMSTRG00001994, QMSTRG00002008, QMSTRG00002010, QMSTRG00002051,…
GO:0006418	BP	e	tRNA aminoacylation for protein translation	391/4554	1368/24229	1.54651e-19	10	391	1.68382e-17	QMSTRG00002143, QMSTRG00002735, QMSTRG00002741, QMSTRG00002753, QMSTRG00002756, QMSTRG00002760, QMSTRG00002762, QMSTRG00002765, QMSTRG00002766, QMSTRG00002781, QMSTRG00002783, QMSTRG00002789, QMSTRG00002800, QMSTRG00002810, QMSTRG00002836, QMSTRG00002837, QMSTRG00002842, QMSTRG00002851, QMSTRG00002857, QMSTRG00002862, QMSTRG00002880, QMSTRG00002897, QMSTRG00002899, QMSTRG00002900, QMSTRG00002903,…
GO:0010556	BP	e	regulation of macromolecule biosynthetic process	475/4554	1737/24229	1.597e-19	5	475	1.7199e-17	QMSTRG00000312, QMSTRG00000443, QMSTRG00000512, QMSTRG00000708, QMSTRG00000922, QMSTRG00000989, QMSTRG00001253, QMSTRG00001306, QMSTRG00001333, QMSTRG00001405, QMSTRG00001445, QMSTRG00001519, QMSTRG00001662, QMSTRG00001670, QMSTRG00001672, QMSTRG00001686, QMSTRG00001690, QMSTRG00001695, QMSTRG00001731, QMSTRG00001732, QMSTRG00001877, QMSTRG00001994, QMSTRG00002008, QMSTRG00002010, QMSTRG00002051,…
GO:0044260	BP	e	cellular macromolecule metabolic process	1235/4554	5340/24229	2.24605e-19	4	1235	2.39289e-17	QMSTRG00000009, QMSTRG00000021, QMSTRG00000022, QMSTRG00000068, QMSTRG00000077, QMSTRG00000114, QMSTRG00000171, QMSTRG00000193, QMSTRG00000363, QMSTRG00000375, QMSTRG00000391, QMSTRG00000403, QMSTRG00000443, QMSTRG00000451, QMSTRG00000512, QMSTRG00000622, QMSTRG00000649, QMSTRG00000767, QMSTRG00000825, QMSTRG00000998, QMSTRG00001050, QMSTRG00001060, QMSTRG00001179, QMSTRG00001193, QMSTRG00001306,…
GO:0016072	BP	e	rRNA metabolic process	92/4554	198/24229	5.33163e-19	8	92	5.61976e-17	QMSTRG00001619, QMSTRG00001672, QMSTRG00001673, QMSTRG00001686, QMSTRG00001690, QMSTRG00001695, QMSTRG00001739, QMSTRG00001909, QMSTRG00002578, QMSTRG00002665, QMSTRG00002979, QMSTRG00003027, QMSTRG00003054, QMSTRG00003290, QMSTRG00003309, QMSTRG00003742, QMSTRG00004281, QMSTRG00004331, QMSTRG00004695, QMSTRG00005469, QMSTRG00005496, QMSTRG00005714, QMSTRG00005743, QMSTRG00005855, QMSTRG00005894,…
GO:0031324	BP	e	negative regulation of cellular metabolic process	143/4554	376/24229	1.42694e-18	5	143	1.48822e-16	QMSTRG00000620, QMSTRG00001306, QMSTRG00001391, QMSTRG00001877, QMSTRG00001887, QMSTRG00001994, QMSTRG00002051, QMSTRG00002201, QMSTRG00002347, QMSTRG00002442, QMSTRG00002718, QMSTRG00003121, QMSTRG00003380, QMSTRG00003847, QMSTRG00003961, QMSTRG00004019, QMSTRG00004055, QMSTRG00004291, QMSTRG00004526, QMSTRG00004603, QMSTRG00004678, QMSTRG00004695, QMSTRG00004704, QMSTRG00004761, QMSTRG00004873,…
GO:0006325	BP	e	chromatin organization	145/4554	387/24229	4.31193e-18	4	145	4.45027e-16	QMSTRG00002051, QMSTRG00002057, QMSTRG00002142, QMSTRG00002230, QMSTRG00002263, QMSTRG00002471, QMSTRG00002484, QMSTRG00002765, QMSTRG00003018, QMSTRG00003121, QMSTRG00003329, QMSTRG00003462, QMSTRG00004055, QMSTRG00004603, QMSTRG00004924, QMSTRG00004979, QMSTRG00005371, QMSTRG00005374, QMSTRG00005656, QMSTRG00005927, QMSTRG00005989, QMSTRG00006791, QMSTRG00006892, QMSTRG00007056, QMSTRG00007072,…
GO:0006351	BP	e	DNA-templated transcription	88/4554	192/24229	1.27657e-17	9	88	1.29064e-15	QMSTRG00001473, QMSTRG00001736, QMSTRG00001737, QMSTRG00002010, QMSTRG00002143, QMSTRG00002332, QMSTRG00002613, QMSTRG00003098, QMSTRG00003115, QMSTRG00003945, QMSTRG00004029, QMSTRG00004419, QMSTRG00004470, QMSTRG00004603, QMSTRG00004694, QMSTRG00004813, QMSTRG00005474, QMSTRG00005483, QMSTRG00005735, QMSTRG00006024, QMSTRG00006335, QMSTRG00006543, QMSTRG00006796, QMSTRG00007273, QMSTRG00007275,…
GO:0097659	BP	e	nucleic acid-templated transcription	88/4554	192/24229	1.27657e-17	8	88	1.29064e-15	QMSTRG00001473, QMSTRG00001736, QMSTRG00001737, QMSTRG00002010, QMSTRG00002143, QMSTRG00002332, QMSTRG00002613, QMSTRG00003098, QMSTRG00003115, QMSTRG00003945, QMSTRG00004029, QMSTRG00004419, QMSTRG00004470, QMSTRG00004603, QMSTRG00004694, QMSTRG00004813, QMSTRG00005474, QMSTRG00005483, QMSTRG00005735, QMSTRG00006024, QMSTRG00006335, QMSTRG00006543, QMSTRG00006796, QMSTRG00007273, QMSTRG00007275,…
GO:0006364	BP	e	rRNA processing	79/4554	165/24229	1.823e-17	9	79	1.82447e-15	QMSTRG00001619, QMSTRG00001672, QMSTRG00001673, QMSTRG00001686, QMSTRG00001690, QMSTRG00001695, QMSTRG00001739, QMSTRG00001909, QMSTRG00002578, QMSTRG00002665, QMSTRG00002979, QMSTRG00003027, QMSTRG00003054, QMSTRG00003290, QMSTRG00003309, QMSTRG00003742, QMSTRG00004281, QMSTRG00004331, QMSTRG00004695, QMSTRG00005496, QMSTRG00005714, QMSTRG00005743, QMSTRG00005855, QMSTRG00005997, QMSTRG00006006,…
GO:0018193	BP	e	peptidyl-amino acid modification	129/4554	335/24229	2.4486e-17	6	129	2.42607e-15	QMSTRG00000601, QMSTRG00000868, QMSTRG00001167, QMSTRG00001313, QMSTRG00001391, QMSTRG00001445, QMSTRG00001646, QMSTRG00001670, QMSTRG00001839, QMSTRG00002236, QMSTRG00002539, QMSTRG00002622, QMSTRG00002781, QMSTRG00003216, QMSTRG00003290, QMSTRG00003293, QMSTRG00003380, QMSTRG00003554, QMSTRG00003744, QMSTRG00003816, QMSTRG00004055, QMSTRG00004371, QMSTRG00004373, QMSTRG00004374, QMSTRG00004384,…
GO:0051649	BP	e	establishment of localization in cell	275/4554	911/24229	2.67228e-17	3	275	2.62148e-15	QMSTRG00000015, QMSTRG00000459, QMSTRG00000512, QMSTRG00000632, QMSTRG00001375, QMSTRG00001392, QMSTRG00001427, QMSTRG00001566, QMSTRG00001615, QMSTRG00001619, QMSTRG00001728, QMSTRG00001729, QMSTRG00001730, QMSTRG00001731, QMSTRG00001782, QMSTRG00001788, QMSTRG00001839, QMSTRG00001873, QMSTRG00001975, QMSTRG00001980, QMSTRG00002008, QMSTRG00002087, QMSTRG00002131, QMSTRG00002160, QMSTRG00002172,…
GO:0051172	BP	e	negative regulation of nitrogen compound metabolic process	141/4554	380/24229	4.21352e-17	5	141	4.0929e-15	QMSTRG00000512, QMSTRG00001306, QMSTRG00001391, QMSTRG00001877, QMSTRG00001887, QMSTRG00001994, QMSTRG00002051, QMSTRG00002201, QMSTRG00002347, QMSTRG00002442, QMSTRG00002718, QMSTRG00003121, QMSTRG00003179, QMSTRG00003380, QMSTRG00003847, QMSTRG00003961, QMSTRG00004019, QMSTRG00004055, QMSTRG00004526, QMSTRG00004603, QMSTRG00004678, QMSTRG00004695, QMSTRG00004704, QMSTRG00004761, QMSTRG00004873,…
GO:0048584	BP	e	positive regulation of response to stimulus	143/4554	388/24229	5.20474e-17	4	143	5.00666e-15	QMSTRG00000512, QMSTRG00000620, QMSTRG00000632, QMSTRG00000983, QMSTRG00001204, QMSTRG00001250, QMSTRG00001736, QMSTRG00001873, QMSTRG00001887, QMSTRG00002087, QMSTRG00002160, QMSTRG00002753, QMSTRG00002947, QMSTRG00003018, QMSTRG00003237, QMSTRG00003293, QMSTRG00003371, QMSTRG00003668, QMSTRG00004055, QMSTRG00004267, QMSTRG00004373, QMSTRG00004403, QMSTRG00004762, QMSTRG00004948, QMSTRG00005644,…
GO:0009966	BP	e	regulation of signal transduction	233/4554	751/24229	3.53322e-16	5	233	3.36607e-14	QMSTRG00000459, QMSTRG00000512, QMSTRG00000620, QMSTRG00000621, QMSTRG00000632, QMSTRG00000972, QMSTRG00000983, QMSTRG00001152, QMSTRG00001204, QMSTRG00001206, QMSTRG00001250, QMSTRG00001391, QMSTRG00001514, QMSTRG00001835, QMSTRG00001873, QMSTRG00001887, QMSTRG00001952, QMSTRG00001975, QMSTRG00002087, QMSTRG00002160, QMSTRG00002571, QMSTRG00002701, QMSTRG00002800, QMSTRG00002810, QMSTRG00003018,…
GO:0022414	BP	e	reproductive process	218/4554	691/24229	3.759e-16	1	218	3.54707e-14	QMSTRG00000015, QMSTRG00000512, QMSTRG00000621, QMSTRG00000868, QMSTRG00001245, QMSTRG00001566, QMSTRG00001662, QMSTRG00001701, QMSTRG00001758, QMSTRG00001839, QMSTRG00001916, QMSTRG00001918, QMSTRG00001952, QMSTRG00001994, QMSTRG00002051, QMSTRG00002092, QMSTRG00002131, QMSTRG00002142, QMSTRG00002237, QMSTRG00002384, QMSTRG00002471, QMSTRG00002665, QMSTRG00002765, QMSTRG00002783, QMSTRG00002810,…
GO:0016570	BP	e	histone modification	83/4554	186/24229	5.55028e-16	6	83	5.18794e-14	QMSTRG00001306, QMSTRG00001445, QMSTRG00002781, QMSTRG00003121, QMSTRG00003290, QMSTRG00003380, QMSTRG00003554, QMSTRG00004055, QMSTRG00004371, QMSTRG00004373, QMSTRG00004374, QMSTRG00004384, QMSTRG00004387, QMSTRG00004403, QMSTRG00004408, QMSTRG00004410, QMSTRG00004415, QMSTRG00004418, QMSTRG00004419, QMSTRG00004428, QMSTRG00004458, QMSTRG00004464, QMSTRG00004470, QMSTRG00004504, QMSTRG00004508,…
GO:0022412	BP	e	cellular process involved in reproduction in multicellular organism	137/4554	376/24229	5.78507e-16	2	137	5.35687e-14	QMSTRG00000015, QMSTRG00000512, QMSTRG00000621, QMSTRG00001566, QMSTRG00001662, QMSTRG00001701, QMSTRG00001758, QMSTRG00001839, QMSTRG00001952, QMSTRG00001994, QMSTRG00002142, QMSTRG00002237, QMSTRG00002384, QMSTRG00002471, QMSTRG00002765, QMSTRG00002783, QMSTRG00002810, QMSTRG00002916, QMSTRG00002958, QMSTRG00003012, QMSTRG00003018, QMSTRG00003121, QMSTRG00003206, QMSTRG00003293, QMSTRG00003564,…
GO:0070727	BP	e	cellular macromolecule localization	262/4554	877/24229	6.54112e-16	3	262	6.00087e-14	QMSTRG00000015, QMSTRG00000459, QMSTRG00000512, QMSTRG00000632, QMSTRG00001375, QMSTRG00001445, QMSTRG00001615, QMSTRG00001782, QMSTRG00001839, QMSTRG00001975, QMSTRG00001980, QMSTRG00001994, QMSTRG00002008, QMSTRG00002087, QMSTRG00002131, QMSTRG00002160, QMSTRG00002539, QMSTRG00002836, QMSTRG00002953, QMSTRG00003001, QMSTRG00003018, QMSTRG00003243, QMSTRG00003371, QMSTRG00003372, QMSTRG00003374,…
GO:0033036	BP	e	macromolecule localization	263/4554	880/24229	6.96013e-16	2	263	6.3267e-14	QMSTRG00000015, QMSTRG00000459, QMSTRG00000512, QMSTRG00000632, QMSTRG00001375, QMSTRG00001445, QMSTRG00001615, QMSTRG00001782, QMSTRG00001839, QMSTRG00001975, QMSTRG00001980, QMSTRG00001994, QMSTRG00002008, QMSTRG00002087, QMSTRG00002131, QMSTRG00002160, QMSTRG00002539, QMSTRG00002836, QMSTRG00002953, QMSTRG00003001, QMSTRG00003018, QMSTRG00003243, QMSTRG00003371, QMSTRG00003372, QMSTRG00003374,…
GO:2001141	BP	e	regulation of RNA biosynthetic process	423/4554	1581/24229	9.94453e-16	7	423	8.79735e-14	QMSTRG00000443, QMSTRG00000512, QMSTRG00000708, QMSTRG00000922, QMSTRG00000989, QMSTRG00001253, QMSTRG00001306, QMSTRG00001333, QMSTRG00001405, QMSTRG00001445, QMSTRG00001519, QMSTRG00001662, QMSTRG00001670, QMSTRG00001672, QMSTRG00001686, QMSTRG00001690, QMSTRG00001695, QMSTRG00001731, QMSTRG00001732, QMSTRG00001877, QMSTRG00001994, QMSTRG00002008, QMSTRG00002010, QMSTRG00002051, QMSTRG00002052,…
GO:0006355	BP	e	regulation of DNA-templated transcription	423/4554	1581/24229	9.94453e-16	9	423	8.79735e-14	QMSTRG00000443, QMSTRG00000512, QMSTRG00000708, QMSTRG00000922, QMSTRG00000989, QMSTRG00001253, QMSTRG00001306, QMSTRG00001333, QMSTRG00001405, QMSTRG00001445, QMSTRG00001519, QMSTRG00001662, QMSTRG00001670, QMSTRG00001672, QMSTRG00001686, QMSTRG00001690, QMSTRG00001695, QMSTRG00001731, QMSTRG00001732, QMSTRG00001877, QMSTRG00001994, QMSTRG00002008, QMSTRG00002010, QMSTRG00002051, QMSTRG00002052,…
GO:1903506	BP	e	regulation of nucleic acid-templated transcription	423/4554	1581/24229	9.94453e-16	8	423	8.79735e-14	QMSTRG00000443, QMSTRG00000512, QMSTRG00000708, QMSTRG00000922, QMSTRG00000989, QMSTRG00001253, QMSTRG00001306, QMSTRG00001333, QMSTRG00001405, QMSTRG00001445, QMSTRG00001519, QMSTRG00001662, QMSTRG00001670, QMSTRG00001672, QMSTRG00001686, QMSTRG00001690, QMSTRG00001695, QMSTRG00001731, QMSTRG00001732, QMSTRG00001877, QMSTRG00001994, QMSTRG00002008, QMSTRG00002010, QMSTRG00002051, QMSTRG00002052,…
GO:0006357	BP	e	regulation of transcription by RNA polymerase II	156/4554	453/24229	1.68105e-15	10	156	1.47397e-13	QMSTRG00000708, QMSTRG00000922, QMSTRG00001306, QMSTRG00001994, QMSTRG00002010, QMSTRG00002051, QMSTRG00002057, QMSTRG00002143, QMSTRG00002161, QMSTRG00002347, QMSTRG00002442, QMSTRG00002539, QMSTRG00002578, QMSTRG00003018, QMSTRG00003121, QMSTRG00003847, QMSTRG00003921, QMSTRG00004001, QMSTRG00004019, QMSTRG00004166, QMSTRG00004470, QMSTRG00004526, QMSTRG00004541, QMSTRG00004603, QMSTRG00004729,…
GO:0045935	BP	e	positive regulation of nucleobase-containing compound metabolic process	124/4554	333/24229	1.89124e-15	6	124	1.64372e-13	QMSTRG00000922, QMSTRG00001306, QMSTRG00001798, QMSTRG00001994, QMSTRG00002010, QMSTRG00002057, QMSTRG00002161, QMSTRG00002347, QMSTRG00002442, QMSTRG00002539, QMSTRG00002578, QMSTRG00003012, QMSTRG00003018, QMSTRG00003121, QMSTRG00003847, QMSTRG00004019, QMSTRG00004029, QMSTRG00004166, QMSTRG00004408, QMSTRG00004603, QMSTRG00004695, QMSTRG00004873, QMSTRG00004909, QMSTRG00004975, QMSTRG00004979,…
GO:0051276	BP	e	chromosome organization	110/4554	285/24229	4.49763e-15	5	110	3.875e-13	QMSTRG00001391, QMSTRG00001405, QMSTRG00001839, QMSTRG00002051, QMSTRG00002056, QMSTRG00002142, QMSTRG00002201, QMSTRG00002202, QMSTRG00002219, QMSTRG00002224, QMSTRG00002230, QMSTRG00002236, QMSTRG00002237, QMSTRG00002243, QMSTRG00002256, QMSTRG00002279, QMSTRG00002280, QMSTRG00002282, QMSTRG00002471, QMSTRG00002539, QMSTRG00002765, QMSTRG00002781, QMSTRG00002783, QMSTRG00002916, QMSTRG00003012,…
GO:0009891	BP	e	positive regulation of biosynthetic process	134/4554	374/24229	5.12436e-15	5	134	4.37691e-13	QMSTRG00000702, QMSTRG00000922, QMSTRG00001306, QMSTRG00001994, QMSTRG00002010, QMSTRG00002057, QMSTRG00002161, QMSTRG00002347, QMSTRG00002442, QMSTRG00002539, QMSTRG00002578, QMSTRG00002836, QMSTRG00003018, QMSTRG00003121, QMSTRG00003847, QMSTRG00004019, QMSTRG00004029, QMSTRG00004166, QMSTRG00004408, QMSTRG00004603, QMSTRG00004873, QMSTRG00004909, QMSTRG00004975, QMSTRG00004979, QMSTRG00005267,…
GO:0008104	BP	e	protein localization	255/4554	862/24229	6.74055e-15	4	255	5.70815e-13	QMSTRG00000015, QMSTRG00000459, QMSTRG00000512, QMSTRG00000632, QMSTRG00001375, QMSTRG00001445, QMSTRG00001615, QMSTRG00001782, QMSTRG00001839, QMSTRG00001975, QMSTRG00001980, QMSTRG00001994, QMSTRG00002008, QMSTRG00002087, QMSTRG00002131, QMSTRG00002160, QMSTRG00002539, QMSTRG00002836, QMSTRG00002953, QMSTRG00003001, QMSTRG00003018, QMSTRG00003243, QMSTRG00003371, QMSTRG00003372, QMSTRG00003374,…
GO:0006793	BP	e	phosphorus metabolic process	542/4554	2143/24229	6.95651e-15	3	542	5.84111e-13	QMSTRG00000009, QMSTRG00000021, QMSTRG00000022, QMSTRG00000068, QMSTRG00000077, QMSTRG00000114, QMSTRG00000171, QMSTRG00000193, QMSTRG00000363, QMSTRG00000375, QMSTRG00000459, QMSTRG00000462, QMSTRG00000512, QMSTRG00000620, QMSTRG00000621, QMSTRG00000622, QMSTRG00000704, QMSTRG00000716, QMSTRG00000737, QMSTRG00000786, QMSTRG00000940, QMSTRG00001129, QMSTRG00001131, QMSTRG00001152, QMSTRG00001167,…
GO:0006796	BP	e	phosphate-containing compound metabolic process	540/4554	2135/24229	7.88225e-15	4	540	6.5628e-13	QMSTRG00000009, QMSTRG00000021, QMSTRG00000022, QMSTRG00000068, QMSTRG00000077, QMSTRG00000114, QMSTRG00000171, QMSTRG00000193, QMSTRG00000363, QMSTRG00000375, QMSTRG00000459, QMSTRG00000462, QMSTRG00000512, QMSTRG00000620, QMSTRG00000621, QMSTRG00000622, QMSTRG00000704, QMSTRG00000716, QMSTRG00000737, QMSTRG00000786, QMSTRG00000940, QMSTRG00001129, QMSTRG00001131, QMSTRG00001152, QMSTRG00001167,…
GO:0051726	BP	e	regulation of cell cycle	108/4554	280/24229	8.90749e-15	4	108	7.35462e-13	QMSTRG00000620, QMSTRG00001405, QMSTRG00001701, QMSTRG00001758, QMSTRG00001815, QMSTRG00001886, QMSTRG00001887, QMSTRG00001952, QMSTRG00002051, QMSTRG00002056, QMSTRG00002471, QMSTRG00002616, QMSTRG00002622, QMSTRG00002624, QMSTRG00002765, QMSTRG00002850, QMSTRG00002904, QMSTRG00003012, QMSTRG00003018, QMSTRG00003237, QMSTRG00004233, QMSTRG00004408, QMSTRG00004526, QMSTRG00004765, QMSTRG00004813,…
GO:0031328	BP	e	positive regulation of cellular biosynthetic process	132/4554	369/24229	9.85544e-15	6	132	8.07006e-13	QMSTRG00000702, QMSTRG00000922, QMSTRG00001306, QMSTRG00001994, QMSTRG00002010, QMSTRG00002057, QMSTRG00002161, QMSTRG00002347, QMSTRG00002442, QMSTRG00002539, QMSTRG00002578, QMSTRG00002836, QMSTRG00003018, QMSTRG00003121, QMSTRG00003847, QMSTRG00004019, QMSTRG00004029, QMSTRG00004166, QMSTRG00004408, QMSTRG00004603, QMSTRG00004873, QMSTRG00004909, QMSTRG00004975, QMSTRG00004979, QMSTRG00005267,…
GO:0071826	BP	e	ribonucleoprotein complex subunit organization	69/4554	148/24229	1.04767e-14	5	69	8.50846e-13	QMSTRG00000312, QMSTRG00001779, QMSTRG00002142, QMSTRG00002148, QMSTRG00002230, QMSTRG00002563, QMSTRG00002665, QMSTRG00003172, QMSTRG00003239, QMSTRG00003388, QMSTRG00003961, QMSTRG00004331, QMSTRG00004408, QMSTRG00004410, QMSTRG00004508, QMSTRG00004530, QMSTRG00004537, QMSTRG00004586, QMSTRG00005664, QMSTRG00005714, QMSTRG00005946, QMSTRG00005947, QMSTRG00005963, QMSTRG00005992, QMSTRG00006077,…
GO:0022618	BP	e	ribonucleoprotein complex assembly	67/4554	143/24229	1.87456e-14	6	67	1.51001e-12	QMSTRG00000312, QMSTRG00001779, QMSTRG00002148, QMSTRG00002230, QMSTRG00002563, QMSTRG00002665, QMSTRG00003172, QMSTRG00003239, QMSTRG00003388, QMSTRG00003961, QMSTRG00004331, QMSTRG00004410, QMSTRG00004508, QMSTRG00004530, QMSTRG00004537, QMSTRG00004586, QMSTRG00005664, QMSTRG00005714, QMSTRG00005946, QMSTRG00005947, QMSTRG00005963, QMSTRG00005992, QMSTRG00006077, QMSTRG00006632, QMSTRG00006756,…
GO:0023051	BP	e	regulation of signaling	261/4554	895/24229	2.0865e-14	3	261	1.66718e-12	QMSTRG00000459, QMSTRG00000512, QMSTRG00000620, QMSTRG00000621, QMSTRG00000632, QMSTRG00000972, QMSTRG00000983, QMSTRG00001152, QMSTRG00001204, QMSTRG00001206, QMSTRG00001250, QMSTRG00001391, QMSTRG00001468, QMSTRG00001514, QMSTRG00001673, QMSTRG00001835, QMSTRG00001873, QMSTRG00001887, QMSTRG00001952, QMSTRG00001975, QMSTRG00002087, QMSTRG00002160, QMSTRG00002571, QMSTRG00002701, QMSTRG00002800,…
GO:0010646	BP	e	regulation of cell communication	261/4554	896/24229	2.19673e-14	4	261	1.74121e-12	QMSTRG00000459, QMSTRG00000512, QMSTRG00000620, QMSTRG00000621, QMSTRG00000632, QMSTRG00000972, QMSTRG00000983, QMSTRG00001152, QMSTRG00001204, QMSTRG00001206, QMSTRG00001250, QMSTRG00001391, QMSTRG00001468, QMSTRG00001514, QMSTRG00001673, QMSTRG00001835, QMSTRG00001873, QMSTRG00001887, QMSTRG00001952, QMSTRG00001975, QMSTRG00002087, QMSTRG00002160, QMSTRG00002571, QMSTRG00002701, QMSTRG00002800,…
GO:0010557	BP	e	positive regulation of macromolecule biosynthetic process	120/4554	328/24229	2.36876e-14	6	120	1.86267e-12	QMSTRG00000922, QMSTRG00001306, QMSTRG00001994, QMSTRG00002010, QMSTRG00002057, QMSTRG00002161, QMSTRG00002347, QMSTRG00002442, QMSTRG00002539, QMSTRG00002578, QMSTRG00003018, QMSTRG00003121, QMSTRG00003847, QMSTRG00004019, QMSTRG00004166, QMSTRG00004408, QMSTRG00004603, QMSTRG00004873, QMSTRG00004909, QMSTRG00004975, QMSTRG00004979, QMSTRG00005267, QMSTRG00005843, QMSTRG00005989, QMSTRG00006027,…
GO:0006260	BP	e	DNA replication	240/4554	811/24229	4.04539e-14	7	240	3.15604e-12	QMSTRG00000767, QMSTRG00001405, QMSTRG00001896, QMSTRG00002149, QMSTRG00002201, QMSTRG00002202, QMSTRG00002219, QMSTRG00002224, QMSTRG00002230, QMSTRG00002236, QMSTRG00002237, QMSTRG00002243, QMSTRG00002256, QMSTRG00002279, QMSTRG00002280, QMSTRG00002282, QMSTRG00002307, QMSTRG00002325, QMSTRG00002327, QMSTRG00002332, QMSTRG00002340, QMSTRG00002347, QMSTRG00002358, QMSTRG00002379, QMSTRG00002384,…
GO:1901575	BP	e	organic substance catabolic process	481/4554	1881/24229	4.24565e-14	3	481	3.2864e-12	QMSTRG00000171, QMSTRG00000193, QMSTRG00000363, QMSTRG00000375, QMSTRG00000451, QMSTRG00000512, QMSTRG00000621, QMSTRG00000622, QMSTRG00000649, QMSTRG00000674, QMSTRG00000737, QMSTRG00000825, QMSTRG00001129, QMSTRG00001131, QMSTRG00001152, QMSTRG00001306, QMSTRG00001422, QMSTRG00001424, QMSTRG00001436, QMSTRG00001468, QMSTRG00001566, QMSTRG00001690, QMSTRG00001720, QMSTRG00001737, QMSTRG00001739,…
GO:0010564	BP	e	regulation of cell cycle process	81/4554	191/24229	4.40441e-14	5	81	3.38286e-12	QMSTRG00001405, QMSTRG00001701, QMSTRG00001758, QMSTRG00002051, QMSTRG00002471, QMSTRG00002624, QMSTRG00002765, QMSTRG00002850, QMSTRG00002904, QMSTRG00003012, QMSTRG00003018, QMSTRG00003237, QMSTRG00004233, QMSTRG00004408, QMSTRG00004526, QMSTRG00004765, QMSTRG00004899, QMSTRG00005033, QMSTRG00005131, QMSTRG00005573, QMSTRG00005713, QMSTRG00005782, QMSTRG00005843, QMSTRG00005989, QMSTRG00006027,…
GO:0006338	BP	e	chromatin remodeling	124/4554	346/24229	6.31464e-14	5	124	4.81273e-12	QMSTRG00002051, QMSTRG00002263, QMSTRG00002471, QMSTRG00002484, QMSTRG00002765, QMSTRG00003018, QMSTRG00003121, QMSTRG00003329, QMSTRG00003462, QMSTRG00004055, QMSTRG00004603, QMSTRG00004924, QMSTRG00005371, QMSTRG00005374, QMSTRG00005656, QMSTRG00005927, QMSTRG00005989, QMSTRG00006791, QMSTRG00006892, QMSTRG00007367, QMSTRG00007939, QMSTRG00008156, QMSTRG00008226, QMSTRG00009293, QMSTRG00010041,…
GO:0045934	BP	e	negative regulation of nucleobase-containing compound metabolic process	92/4554	232/24229	1.29366e-13	6	92	9.7844e-12	QMSTRG00001306, QMSTRG00001877, QMSTRG00001994, QMSTRG00002051, QMSTRG00002201, QMSTRG00002347, QMSTRG00002442, QMSTRG00003121, QMSTRG00003380, QMSTRG00003847, QMSTRG00004019, QMSTRG00004055, QMSTRG00004526, QMSTRG00004603, QMSTRG00004678, QMSTRG00004761, QMSTRG00004873, QMSTRG00004909, QMSTRG00005657, QMSTRG00005781, QMSTRG00007056, QMSTRG00007080, QMSTRG00007463, QMSTRG00007557, QMSTRG00008047,…
GO:1903047	BP	e	mitotic cell cycle process	92/4554	233/24229	1.58839e-13	3	92	1.19225e-11	QMSTRG00001391, QMSTRG00001615, QMSTRG00001701, QMSTRG00001873, QMSTRG00002471, QMSTRG00002765, QMSTRG00002783, QMSTRG00002904, QMSTRG00003018, QMSTRG00004408, QMSTRG00004526, QMSTRG00004762, QMSTRG00004875, QMSTRG00005033, QMSTRG00005131, QMSTRG00005283, QMSTRG00005484, QMSTRG00005496, QMSTRG00005573, QMSTRG00005782, QMSTRG00005961, QMSTRG00005981, QMSTRG00006519, QMSTRG00006788, QMSTRG00007072,…
GO:0050896	BP	e	response to stimulus	669/4554	2779/24229	1.72926e-13	1	669	1.28823e-11	QMSTRG00000009, QMSTRG00000015, QMSTRG00000021, QMSTRG00000022, QMSTRG00000068, QMSTRG00000077, QMSTRG00000114, QMSTRG00000171, QMSTRG00000193, QMSTRG00000363, QMSTRG00000375, QMSTRG00000459, QMSTRG00000512, QMSTRG00000519, QMSTRG00000620, QMSTRG00000621, QMSTRG00000649, QMSTRG00000765, QMSTRG00000766, QMSTRG00000825, QMSTRG00000940, QMSTRG00001050, QMSTRG00001060, QMSTRG00001204, QMSTRG00001250,…
GO:0009894	BP	e	regulation of catabolic process	88/4554	219/24229	1.77462e-13	4	88	1.31216e-11	QMSTRG00000620, QMSTRG00001391, QMSTRG00001662, QMSTRG00001758, QMSTRG00001815, QMSTRG00001839, QMSTRG00001854, QMSTRG00001887, QMSTRG00002092, QMSTRG00002237, QMSTRG00002539, QMSTRG00002718, QMSTRG00002766, QMSTRG00003179, QMSTRG00003624, QMSTRG00003825, QMSTRG00003974, QMSTRG00004291, QMSTRG00004373, QMSTRG00004695, QMSTRG00004762, QMSTRG00005055, QMSTRG00005736, QMSTRG00005781, QMSTRG00005843,…
GO:0071824	BP	e	protein-DNA complex subunit organization	108/4554	292/24229	2.3269e-13	5	108	1.70777e-11	QMSTRG00000708, QMSTRG00002010, QMSTRG00002484, QMSTRG00002904, QMSTRG00002916, QMSTRG00003462, QMSTRG00003921, QMSTRG00003945, QMSTRG00004603, QMSTRG00004924, QMSTRG00006518, QMSTRG00006892, QMSTRG00007367, QMSTRG00008006, QMSTRG00008525, QMSTRG00009152, QMSTRG00010041, QMSTRG00011176, QMSTRG00011452, QMSTRG00012011, QMSTRG00012681, QMSTRG00014385, QMSTRG00014634, QMSTRG00014741, QMSTRG00014814,…
GO:0050793	BP	e	regulation of developmental process	183/4554	586/24229	2.76341e-13	3	183	2.01323e-11	QMSTRG00000015, QMSTRG00000512, QMSTRG00000621, QMSTRG00001204, QMSTRG00001313, QMSTRG00001514, QMSTRG00001662, QMSTRG00001827, QMSTRG00001839, QMSTRG00001854, QMSTRG00001873, QMSTRG00001887, QMSTRG00002092, QMSTRG00002143, QMSTRG00002160, QMSTRG00002172, QMSTRG00002237, QMSTRG00002520, QMSTRG00002800, QMSTRG00003121, QMSTRG00003238, QMSTRG00003293, QMSTRG00003309, QMSTRG00003371, QMSTRG00003652,…
GO:0009056	BP	e	catabolic process	497/4554	1980/24229	4.08068e-13	2	497	2.95119e-11	QMSTRG00000171, QMSTRG00000193, QMSTRG00000363, QMSTRG00000375, QMSTRG00000451, QMSTRG00000512, QMSTRG00000621, QMSTRG00000622, QMSTRG00000649, QMSTRG00000674, QMSTRG00000737, QMSTRG00000825, QMSTRG00001129, QMSTRG00001131, QMSTRG00001152, QMSTRG00001306, QMSTRG00001422, QMSTRG00001424, QMSTRG00001436, QMSTRG00001468, QMSTRG00001566, QMSTRG00001662, QMSTRG00001690, QMSTRG00001720, QMSTRG00001737,…
GO:0044248	BP	e	cellular catabolic process	358/4554	1346/24229	5.50281e-13	3	358	3.95086e-11	QMSTRG00000451, QMSTRG00000621, QMSTRG00000622, QMSTRG00000649, QMSTRG00000737, QMSTRG00000825, QMSTRG00001306, QMSTRG00001422, QMSTRG00001424, QMSTRG00001436, QMSTRG00001468, QMSTRG00001566, QMSTRG00001662, QMSTRG00001690, QMSTRG00001720, QMSTRG00001737, QMSTRG00001807, QMSTRG00001815, QMSTRG00001818, QMSTRG00001839, QMSTRG00001916, QMSTRG00001918, QMSTRG00002263, QMSTRG00002563, QMSTRG00002578,…
GO:0051246	BP	e	regulation of protein metabolic process	171/4554	541/24229	5.6771e-13	5	171	4.04667e-11	QMSTRG00000312, QMSTRG00000512, QMSTRG00000620, QMSTRG00000786, QMSTRG00001306, QMSTRG00001391, QMSTRG00001758, QMSTRG00001815, QMSTRG00001887, QMSTRG00002236, QMSTRG00002237, QMSTRG00002332, QMSTRG00002347, QMSTRG00002718, QMSTRG00002766, QMSTRG00002800, QMSTRG00002836, QMSTRG00003121, QMSTRG00003179, QMSTRG00003380, QMSTRG00003624, QMSTRG00003847, QMSTRG00003935, QMSTRG00003961, QMSTRG00003974,…
GO:0022613	BP	e	ribonucleoprotein complex biogenesis	42/4554	75/24229	7.47759e-13	4	42	5.292e-11	QMSTRG00001619, QMSTRG00002010, QMSTRG00002219, QMSTRG00002664, QMSTRG00002665, QMSTRG00003111, QMSTRG00005855, QMSTRG00006601, QMSTRG00006632, QMSTRG00006723, QMSTRG00007675, QMSTRG00007899, QMSTRG00008115, QMSTRG00008413, QMSTRG00009019, QMSTRG00009787, QMSTRG00010422, QMSTRG00010795, QMSTRG00011457, QMSTRG00011458, QMSTRG00011652, QMSTRG00011660, QMSTRG00011946, QMSTRG00012459, QMSTRG00012842,…
GO:0044085	BP	e	cellular component biogenesis	44/4554	81/24229	9.02713e-13	3	44	6.34332e-11	QMSTRG00001619, QMSTRG00002010, QMSTRG00002219, QMSTRG00002664, QMSTRG00002665, QMSTRG00003111, QMSTRG00004408, QMSTRG00005855, QMSTRG00006601, QMSTRG00006632, QMSTRG00006723, QMSTRG00007675, QMSTRG00007899, QMSTRG00008115, QMSTRG00008413, QMSTRG00009019, QMSTRG00009787, QMSTRG00010422, QMSTRG00010795, QMSTRG00011457, QMSTRG00011458, QMSTRG00011652, QMSTRG00011660, QMSTRG00011946, QMSTRG00012459,…
GO:0051128	BP	e	regulation of cellular component organization	186/4554	606/24229	1.02288e-12	4	186	7.13714e-11	QMSTRG00000015, QMSTRG00000459, QMSTRG00000512, QMSTRG00000621, QMSTRG00000622, QMSTRG00001204, QMSTRG00001313, QMSTRG00001514, QMSTRG00001701, QMSTRG00001730, QMSTRG00001758, QMSTRG00001854, QMSTRG00001873, QMSTRG00001887, QMSTRG00002051, QMSTRG00002087, QMSTRG00002092, QMSTRG00002172, QMSTRG00002201, QMSTRG00002237, QMSTRG00002397, QMSTRG00002399, QMSTRG00002471, QMSTRG00002539, QMSTRG00003018,…
GO:0051254	BP	e	positive regulation of RNA metabolic process	106/4554	290/24229	1.10736e-12	7	106	7.6341e-11	QMSTRG00000922, QMSTRG00001306, QMSTRG00001798, QMSTRG00001994, QMSTRG00002010, QMSTRG00002057, QMSTRG00002161, QMSTRG00002347, QMSTRG00002442, QMSTRG00002539, QMSTRG00002578, QMSTRG00003018, QMSTRG00003121, QMSTRG00003847, QMSTRG00004019, QMSTRG00004166, QMSTRG00004408, QMSTRG00004603, QMSTRG00004695, QMSTRG00004873, QMSTRG00004909, QMSTRG00004975, QMSTRG00004979, QMSTRG00005267, QMSTRG00005843,…
GO:0006950	BP	e	response to stress	580/4554	2380/24229	1.10952e-12	2	580	7.6341e-11	QMSTRG00000009, QMSTRG00000015, QMSTRG00000021, QMSTRG00000022, QMSTRG00000068, QMSTRG00000077, QMSTRG00000114, QMSTRG00000171, QMSTRG00000193, QMSTRG00000363, QMSTRG00000375, QMSTRG00000459, QMSTRG00000512, QMSTRG00000519, QMSTRG00000649, QMSTRG00000765, QMSTRG00000766, QMSTRG00000825, QMSTRG00001050, QMSTRG00001060, QMSTRG00001306, QMSTRG00001405, QMSTRG00001455, QMSTRG00001487, QMSTRG00001559,…
GO:0000278	BP	e	mitotic cell cycle	57/4554	121/24229	1.22876e-12	3	57	8.39622e-11	QMSTRG00000649, QMSTRG00001391, QMSTRG00001612, QMSTRG00001758, QMSTRG00002765, QMSTRG00002904, QMSTRG00003380, QMSTRG00004408, QMSTRG00004631, QMSTRG00005131, QMSTRG00005283, QMSTRG00005573, QMSTRG00005577, QMSTRG00005843, QMSTRG00005961, QMSTRG00005979, QMSTRG00006031, QMSTRG00007072, QMSTRG00008457, QMSTRG00008835, QMSTRG00009327, QMSTRG00010086, QMSTRG00010841, QMSTRG00010845, QMSTRG00011068,…
GO:0018205	BP	e	peptidyl-lysine modification	69/4554	160/24229	1.25216e-12	7	69	8.49754e-11	QMSTRG00000868, QMSTRG00001445, QMSTRG00001646, QMSTRG00001839, QMSTRG00002236, QMSTRG00002539, QMSTRG00002622, QMSTRG00003216, QMSTRG00003380, QMSTRG00003554, QMSTRG00004055, QMSTRG00004371, QMSTRG00004373, QMSTRG00004374, QMSTRG00004384, QMSTRG00004387, QMSTRG00004403, QMSTRG00004408, QMSTRG00004410, QMSTRG00004415, QMSTRG00004418, QMSTRG00004419, QMSTRG00004428, QMSTRG00004458, QMSTRG00004464,…
GO:0010558	BP	e	negative regulation of macromolecule biosynthetic process	90/4554	233/24229	1.2709e-12	6	90	8.56602e-11	QMSTRG00001306, QMSTRG00001877, QMSTRG00001994, QMSTRG00002051, QMSTRG00002347, QMSTRG00002442, QMSTRG00003121, QMSTRG00003380, QMSTRG00003847, QMSTRG00003961, QMSTRG00004019, QMSTRG00004055, QMSTRG00004526, QMSTRG00004603, QMSTRG00004678, QMSTRG00004695, QMSTRG00004704, QMSTRG00004761, QMSTRG00004873, QMSTRG00004875, QMSTRG00004909, QMSTRG00005657, QMSTRG00005781, QMSTRG00007056, QMSTRG00007080,…
GO:0070647	BP	e	protein modification by small protein conjugation or removal	136/4554	407/24229	1.48417e-12	6	136	9.93591e-11	QMSTRG00001306, QMSTRG00001839, QMSTRG00002089, QMSTRG00002092, QMSTRG00002096, QMSTRG00002097, QMSTRG00002140, QMSTRG00002146, QMSTRG00002230, QMSTRG00002236, QMSTRG00002325, QMSTRG00002327, QMSTRG00002539, QMSTRG00002609, QMSTRG00002654, QMSTRG00002702, QMSTRG00002766, QMSTRG00002947, QMSTRG00002952, QMSTRG00003058, QMSTRG00003170, QMSTRG00003172, QMSTRG00003179, QMSTRG00003189, QMSTRG00003193,…
GO:0009967	BP	e	positive regulation of signal transduction	103/4554	281/24229	1.57097e-12	6	103	1.04464e-10	QMSTRG00000620, QMSTRG00000632, QMSTRG00000983, QMSTRG00001204, QMSTRG00001250, QMSTRG00001873, QMSTRG00001887, QMSTRG00002087, QMSTRG00002160, QMSTRG00003018, QMSTRG00003237, QMSTRG00003293, QMSTRG00004373, QMSTRG00004762, QMSTRG00004948, QMSTRG00005644, QMSTRG00005651, QMSTRG00005655, QMSTRG00005657, QMSTRG00005713, QMSTRG00005736, QMSTRG00005802, QMSTRG00006077, QMSTRG00006504, QMSTRG00007125,…
GO:0051052	BP	e	regulation of DNA metabolic process	50/4554	100/24229	1.73599e-12	6	50	1.14668e-10	QMSTRG00001306, QMSTRG00002149, QMSTRG00002201, QMSTRG00003012, QMSTRG00005496, QMSTRG00005657, QMSTRG00005781, QMSTRG00006336, QMSTRG00006518, QMSTRG00007004, QMSTRG00007056, QMSTRG00007068, QMSTRG00007306, QMSTRG00007557, QMSTRG00007672, QMSTRG00007818, QMSTRG00008047, QMSTRG00008891, QMSTRG00009019, QMSTRG00009125, QMSTRG00009152, QMSTRG00009947, QMSTRG00010294, QMSTRG00010816, QMSTRG00011452,…
GO:0048869	BP	e	cellular developmental process	268/4554	960/24229	1.98088e-12	2	268	1.29977e-10	QMSTRG00000015, QMSTRG00000512, QMSTRG00000620, QMSTRG00000755, QMSTRG00000912, QMSTRG00001167, QMSTRG00001313, QMSTRG00001455, QMSTRG00001468, QMSTRG00001566, QMSTRG00001662, QMSTRG00001690, QMSTRG00001788, QMSTRG00001835, QMSTRG00001839, QMSTRG00001854, QMSTRG00001873, QMSTRG00001994, QMSTRG00002142, QMSTRG00002153, QMSTRG00002172, QMSTRG00002237, QMSTRG00002384, QMSTRG00002539, QMSTRG00002810,…
GO:0031327	BP	e	negative regulation of cellular biosynthetic process	91/4554	240/24229	3.14662e-12	6	91	2.03769e-10	QMSTRG00001306, QMSTRG00001877, QMSTRG00001994, QMSTRG00002051, QMSTRG00002347, QMSTRG00002442, QMSTRG00002718, QMSTRG00003121, QMSTRG00003380, QMSTRG00003847, QMSTRG00003961, QMSTRG00004019, QMSTRG00004055, QMSTRG00004526, QMSTRG00004603, QMSTRG00004678, QMSTRG00004695, QMSTRG00004704, QMSTRG00004761, QMSTRG00004873, QMSTRG00004875, QMSTRG00004909, QMSTRG00005657, QMSTRG00005781, QMSTRG00007056,…
GO:0009057	BP	e	macromolecule catabolic process	237/4554	830/24229	3.41259e-12	4	237	2.19558e-10	QMSTRG00000451, QMSTRG00000512, QMSTRG00000622, QMSTRG00000649, QMSTRG00000674, QMSTRG00000825, QMSTRG00001306, QMSTRG00001720, QMSTRG00001739, QMSTRG00001815, QMSTRG00001818, QMSTRG00001846, QMSTRG00001854, QMSTRG00001861, QMSTRG00001865, QMSTRG00001871, QMSTRG00001872, QMSTRG00001874, QMSTRG00001886, QMSTRG00001887, QMSTRG00001896, QMSTRG00002263, QMSTRG00002563, QMSTRG00002578, QMSTRG00002613,…
GO:0044265	BP	e	cellular macromolecule catabolic process	168/4554	541/24229	4.56419e-12	5	168	2.89885e-10	QMSTRG00000451, QMSTRG00000622, QMSTRG00000649, QMSTRG00000825, QMSTRG00001306, QMSTRG00001720, QMSTRG00001815, QMSTRG00001818, QMSTRG00002263, QMSTRG00002563, QMSTRG00002578, QMSTRG00002766, QMSTRG00002952, QMSTRG00003404, QMSTRG00003624, QMSTRG00003742, QMSTRG00004635, QMSTRG00004695, QMSTRG00004981, QMSTRG00005055, QMSTRG00005284, QMSTRG00005353, QMSTRG00005518, QMSTRG00005538, QMSTRG00005894,…
GO:0009890	BP	e	negative regulation of biosynthetic process	91/4554	241/24229	5.62451e-12	5	91	3.54953e-10	QMSTRG00001306, QMSTRG00001877, QMSTRG00001994, QMSTRG00002051, QMSTRG00002347, QMSTRG00002442, QMSTRG00002718, QMSTRG00003121, QMSTRG00003380, QMSTRG00003847, QMSTRG00003961, QMSTRG00004019, QMSTRG00004055, QMSTRG00004526, QMSTRG00004603, QMSTRG00004678, QMSTRG00004695, QMSTRG00004704, QMSTRG00004761, QMSTRG00004873, QMSTRG00004875, QMSTRG00004909, QMSTRG00005657, QMSTRG00005781, QMSTRG00007056,…
GO:1902680	BP	e	positive regulation of RNA biosynthetic process	99/4554	272/24229	6.94324e-12	8	99	4.2996e-10	QMSTRG00000922, QMSTRG00001306, QMSTRG00001994, QMSTRG00002010, QMSTRG00002057, QMSTRG00002161, QMSTRG00002347, QMSTRG00002442, QMSTRG00002539, QMSTRG00002578, QMSTRG00003018, QMSTRG00003121, QMSTRG00003847, QMSTRG00004019, QMSTRG00004166, QMSTRG00004408, QMSTRG00004603, QMSTRG00004873, QMSTRG00004909, QMSTRG00004975, QMSTRG00004979, QMSTRG00005267, QMSTRG00005843, QMSTRG00005989, QMSTRG00006027,…
GO:1903508	BP	e	positive regulation of nucleic acid-templated transcription	99/4554	272/24229	6.94324e-12	9	99	4.2996e-10	QMSTRG00000922, QMSTRG00001306, QMSTRG00001994, QMSTRG00002010, QMSTRG00002057, QMSTRG00002161, QMSTRG00002347, QMSTRG00002442, QMSTRG00002539, QMSTRG00002578, QMSTRG00003018, QMSTRG00003121, QMSTRG00003847, QMSTRG00004019, QMSTRG00004166, QMSTRG00004408, QMSTRG00004603, QMSTRG00004873, QMSTRG00004909, QMSTRG00004975, QMSTRG00004979, QMSTRG00005267, QMSTRG00005843, QMSTRG00005989, QMSTRG00006027,…
GO:0045893	BP	e	positive regulation of DNA-templated transcription	99/4554	272/24229	6.94324e-12	10	99	4.2996e-10	QMSTRG00000922, QMSTRG00001306, QMSTRG00001994, QMSTRG00002010, QMSTRG00002057, QMSTRG00002161, QMSTRG00002347, QMSTRG00002442, QMSTRG00002539, QMSTRG00002578, QMSTRG00003018, QMSTRG00003121, QMSTRG00003847, QMSTRG00004019, QMSTRG00004166, QMSTRG00004408, QMSTRG00004603, QMSTRG00004873, QMSTRG00004909, QMSTRG00004975, QMSTRG00004979, QMSTRG00005267, QMSTRG00005843, QMSTRG00005989, QMSTRG00006027,…
GO:0010647	BP	e	positive regulation of cell communication	113/4554	327/24229	1.01275e-11	5	113	6.23251e-10	QMSTRG00000512, QMSTRG00000620, QMSTRG00000632, QMSTRG00000983, QMSTRG00001204, QMSTRG00001250, QMSTRG00001873, QMSTRG00001887, QMSTRG00002087, QMSTRG00002160, QMSTRG00003018, QMSTRG00003237, QMSTRG00003293, QMSTRG00004373, QMSTRG00004408, QMSTRG00004762, QMSTRG00004948, QMSTRG00005644, QMSTRG00005651, QMSTRG00005655, QMSTRG00005657, QMSTRG00005713, QMSTRG00005736, QMSTRG00005802, QMSTRG00006077,…
GO:0007165	BP	e	signal transduction	829/4554	3611/24229	1.0704e-11	4	829	6.54659e-10	QMSTRG00000015, QMSTRG00000363, QMSTRG00000375, QMSTRG00000443, QMSTRG00000459, QMSTRG00000462, QMSTRG00000512, QMSTRG00000597, QMSTRG00000601, QMSTRG00000620, QMSTRG00000621, QMSTRG00000622, QMSTRG00000632, QMSTRG00000638, QMSTRG00000649, QMSTRG00000674, QMSTRG00000699, QMSTRG00000704, QMSTRG00000708, QMSTRG00000716, QMSTRG00000737, QMSTRG00000765, QMSTRG00000766, QMSTRG00000786, QMSTRG00000799,…
GO:0023056	BP	e	positive regulation of signaling	112/4554	323/24229	1.13736e-11	4	112	6.9135e-10	QMSTRG00000512, QMSTRG00000620, QMSTRG00000632, QMSTRG00000983, QMSTRG00001204, QMSTRG00001250, QMSTRG00001873, QMSTRG00001887, QMSTRG00002087, QMSTRG00002160, QMSTRG00003018, QMSTRG00003237, QMSTRG00003293, QMSTRG00004373, QMSTRG00004408, QMSTRG00004762, QMSTRG00004948, QMSTRG00005644, QMSTRG00005651, QMSTRG00005655, QMSTRG00005657, QMSTRG00005713, QMSTRG00005736, QMSTRG00005802, QMSTRG00006077,…
GO:0051179	BP	e	localization	803/4554	3485/24229	1.19258e-11	1	803	7.20494e-10	QMSTRG00000008, QMSTRG00000015, QMSTRG00000391, QMSTRG00000403, QMSTRG00000451, QMSTRG00000459, QMSTRG00000512, QMSTRG00000621, QMSTRG00000632, QMSTRG00000638, QMSTRG00000699, QMSTRG00000708, QMSTRG00000716, QMSTRG00000737, QMSTRG00000765, QMSTRG00000766, QMSTRG00000786, QMSTRG00000799, QMSTRG00000823, QMSTRG00000825, QMSTRG00000837, QMSTRG00000843, QMSTRG00000868, QMSTRG00000896, QMSTRG00000912,…
GO:0071705	BP	e	nitrogen compound transport	258/4554	931/24229	1.4253e-11	4	258	8.55872e-10	QMSTRG00000015, QMSTRG00000451, QMSTRG00000459, QMSTRG00000632, QMSTRG00000912, QMSTRG00000958, QMSTRG00000969, QMSTRG00001353, QMSTRG00001375, QMSTRG00001615, QMSTRG00001701, QMSTRG00001729, QMSTRG00001731, QMSTRG00001782, QMSTRG00001839, QMSTRG00001975, QMSTRG00001980, QMSTRG00002008, QMSTRG00002131, QMSTRG00002539, QMSTRG00002953, QMSTRG00003001, QMSTRG00003018, QMSTRG00003243, QMSTRG00003247,…
GO:0065004	BP	e	protein-DNA complex assembly	101/4554	282/24229	1.67751e-11	6	101	1.00125e-09	QMSTRG00000708, QMSTRG00002010, QMSTRG00002484, QMSTRG00002904, QMSTRG00002916, QMSTRG00003462, QMSTRG00003921, QMSTRG00003945, QMSTRG00004603, QMSTRG00004924, QMSTRG00006518, QMSTRG00006892, QMSTRG00008006, QMSTRG00008525, QMSTRG00009152, QMSTRG00010041, QMSTRG00011176, QMSTRG00012681, QMSTRG00014385, QMSTRG00014634, QMSTRG00014741, QMSTRG00014814, QMSTRG00014849, QMSTRG00014935, QMSTRG00015261,…
GO:0003006	BP	e	developmental process involved in reproduction	137/4554	424/24229	2.53104e-11	2	137	1.50165e-09	QMSTRG00000015, QMSTRG00000512, QMSTRG00000868, QMSTRG00001245, QMSTRG00001566, QMSTRG00001662, QMSTRG00001758, QMSTRG00001839, QMSTRG00001916, QMSTRG00001918, QMSTRG00001994, QMSTRG00002051, QMSTRG00002092, QMSTRG00002142, QMSTRG00002237, QMSTRG00002384, QMSTRG00002471, QMSTRG00002810, QMSTRG00002916, QMSTRG00002958, QMSTRG00003121, QMSTRG00003206, QMSTRG00003293, QMSTRG00003374, QMSTRG00003404,…
GO:0045184	BP	e	establishment of protein localization	205/4554	709/24229	3.294e-11	5	205	1.94268e-09	QMSTRG00000015, QMSTRG00000459, QMSTRG00000512, QMSTRG00000632, QMSTRG00001375, QMSTRG00001615, QMSTRG00001782, QMSTRG00001839, QMSTRG00001975, QMSTRG00001980, QMSTRG00002008, QMSTRG00002131, QMSTRG00002539, QMSTRG00002953, QMSTRG00003001, QMSTRG00003018, QMSTRG00003243, QMSTRG00003371, QMSTRG00003372, QMSTRG00003374, QMSTRG00003404, QMSTRG00003431, QMSTRG00003440, QMSTRG00003458, QMSTRG00003459,…
GO:0090407	BP	e	organophosphate biosynthetic process	178/4554	598/24229	5.03786e-11	5	178	2.95356e-09	QMSTRG00000068, QMSTRG00000114, QMSTRG00000621, QMSTRG00000704, QMSTRG00000716, QMSTRG00000737, QMSTRG00000940, QMSTRG00001694, QMSTRG00001701, QMSTRG00001708, QMSTRG00001720, QMSTRG00001835, QMSTRG00001886, QMSTRG00001887, QMSTRG00001896, QMSTRG00002609, QMSTRG00002696, QMSTRG00002701, QMSTRG00002702, QMSTRG00002718, QMSTRG00002741, QMSTRG00003724, QMSTRG00003935, QMSTRG00004131, QMSTRG00004356,…
GO:1901987	BP	e	regulation of cell cycle phase transition	56/4554	127/24229	5.43455e-11	6	56	3.16738e-09	QMSTRG00001405, QMSTRG00002471, QMSTRG00002624, QMSTRG00002765, QMSTRG00002904, QMSTRG00003012, QMSTRG00003018, QMSTRG00004233, QMSTRG00004408, QMSTRG00004526, QMSTRG00004765, QMSTRG00004899, QMSTRG00005033, QMSTRG00005131, QMSTRG00005573, QMSTRG00005713, QMSTRG00005782, QMSTRG00005843, QMSTRG00005989, QMSTRG00006027, QMSTRG00006788, QMSTRG00007068, QMSTRG00007128, QMSTRG00007306, QMSTRG00007359,…
GO:0006302	BP	e	double-strand break repair	51/4554	111/24229	5.85172e-11	8	51	3.39058e-09	QMSTRG00001405, QMSTRG00002056, QMSTRG00002149, QMSTRG00002953, QMSTRG00003012, QMSTRG00005033, QMSTRG00006518, QMSTRG00006519, QMSTRG00006788, QMSTRG00007557, QMSTRG00007909, QMSTRG00008047, QMSTRG00008525, QMSTRG00008860, QMSTRG00009101, QMSTRG00009152, QMSTRG00009210, QMSTRG00009800, QMSTRG00011363, QMSTRG00012105, QMSTRG00012176, QMSTRG00012492, QMSTRG00012737, QMSTRG00012757, QMSTRG00013066,…
GO:0015031	BP	e	protein transport	199/4554	689/24229	6.87534e-11	6	199	3.96051e-09	QMSTRG00000015, QMSTRG00000459, QMSTRG00000632, QMSTRG00001375, QMSTRG00001615, QMSTRG00001782, QMSTRG00001839, QMSTRG00001975, QMSTRG00001980, QMSTRG00002008, QMSTRG00002131, QMSTRG00002539, QMSTRG00002953, QMSTRG00003001, QMSTRG00003018, QMSTRG00003243, QMSTRG00003371, QMSTRG00003372, QMSTRG00003374, QMSTRG00003404, QMSTRG00003431, QMSTRG00003440, QMSTRG00003458, QMSTRG00003459, QMSTRG00003461,…
GO:0010948	BP	e	negative regulation of cell cycle process	45/4554	93/24229	9.0856e-11	6	45	5.20347e-09	QMSTRG00002051, QMSTRG00002765, QMSTRG00002904, QMSTRG00003018, QMSTRG00004233, QMSTRG00004408, QMSTRG00004765, QMSTRG00005033, QMSTRG00005131, QMSTRG00005573, QMSTRG00005782, QMSTRG00005989, QMSTRG00006788, QMSTRG00007068, QMSTRG00007128, QMSTRG00007306, QMSTRG00007359, QMSTRG00007909, QMSTRG00008047, QMSTRG00009101, QMSTRG00009294, QMSTRG00011176, QMSTRG00011261, QMSTRG00011452, QMSTRG00011549,…
GO:0000725	BP	e	recombinational repair	32/4554	55/24229	1.02244e-10	8	32	5.78876e-09	QMSTRG00001405, QMSTRG00002056, QMSTRG00002149, QMSTRG00002953, QMSTRG00003012, QMSTRG00005033, QMSTRG00006518, QMSTRG00007557, QMSTRG00008047, QMSTRG00008860, QMSTRG00009152, QMSTRG00009210, QMSTRG00011363, QMSTRG00012176, QMSTRG00012492, QMSTRG00013066, QMSTRG00013080, QMSTRG00013081, QMSTRG00014814, QMSTRG00014935, QMSTRG00014936, QMSTRG00015304, QMSTRG00016250, QMSTRG00016292, QMSTRG00016325,…
GO:0000724	BP	e	double-strand break repair via homologous recombination	32/4554	55/24229	1.02244e-10	9	32	5.78876e-09	QMSTRG00001405, QMSTRG00002056, QMSTRG00002149, QMSTRG00002953, QMSTRG00003012, QMSTRG00005033, QMSTRG00006518, QMSTRG00007557, QMSTRG00008047, QMSTRG00008860, QMSTRG00009152, QMSTRG00009210, QMSTRG00011363, QMSTRG00012176, QMSTRG00012492, QMSTRG00013066, QMSTRG00013080, QMSTRG00013081, QMSTRG00014814, QMSTRG00014935, QMSTRG00014936, QMSTRG00015304, QMSTRG00016250, QMSTRG00016292, QMSTRG00016325,…
GO:1901988	BP	e	negative regulation of cell cycle phase transition	41/4554	81/24229	1.03484e-10	7	41	5.82566e-09	QMSTRG00002765, QMSTRG00002904, QMSTRG00003018, QMSTRG00004233, QMSTRG00004408, QMSTRG00004765, QMSTRG00005033, QMSTRG00005131, QMSTRG00005573, QMSTRG00005782, QMSTRG00005989, QMSTRG00006788, QMSTRG00007068, QMSTRG00007128, QMSTRG00007306, QMSTRG00007359, QMSTRG00007909, QMSTRG00008047, QMSTRG00009101, QMSTRG00009294, QMSTRG00011176, QMSTRG00011261, QMSTRG00011452, QMSTRG00011549, QMSTRG00012737,…
GO:0031329	BP	e	regulation of cellular catabolic process	69/4554	173/24229	1.08444e-10	5	69	6.07041e-09	QMSTRG00000620, QMSTRG00001391, QMSTRG00001662, QMSTRG00001815, QMSTRG00001854, QMSTRG00001887, QMSTRG00002092, QMSTRG00002237, QMSTRG00002766, QMSTRG00003624, QMSTRG00003825, QMSTRG00003974, QMSTRG00004291, QMSTRG00004373, QMSTRG00004695, QMSTRG00004762, QMSTRG00005055, QMSTRG00005736, QMSTRG00005781, QMSTRG00005927, QMSTRG00006504, QMSTRG00007307, QMSTRG00007818, QMSTRG00007917, QMSTRG00007957,…
GO:0045786	BP	e	negative regulation of cell cycle	50/4554	110/24229	1.44972e-10	5	50	8.06959e-09	QMSTRG00001952, QMSTRG00002051, QMSTRG00002765, QMSTRG00002904, QMSTRG00003018, QMSTRG00004233, QMSTRG00004408, QMSTRG00004765, QMSTRG00005033, QMSTRG00005131, QMSTRG00005573, QMSTRG00005782, QMSTRG00005989, QMSTRG00006788, QMSTRG00007068, QMSTRG00007128, QMSTRG00007306, QMSTRG00007359, QMSTRG00007909, QMSTRG00008047, QMSTRG00008580, QMSTRG00009101, QMSTRG00009294, QMSTRG00010048, QMSTRG00011176,…
GO:1902531	BP	e	regulation of intracellular signal transduction	140/4554	449/24229	2.17008e-10	6	140	1.20118e-08	QMSTRG00000459, QMSTRG00000621, QMSTRG00000983, QMSTRG00001204, QMSTRG00001206, QMSTRG00001391, QMSTRG00001873, QMSTRG00001952, QMSTRG00002160, QMSTRG00002701, QMSTRG00002800, QMSTRG00003018, QMSTRG00003302, QMSTRG00003371, QMSTRG00003414, QMSTRG00003844, QMSTRG00004373, QMSTRG00004678, QMSTRG00004762, QMSTRG00004948, QMSTRG00005267, QMSTRG00005644, QMSTRG00005651, QMSTRG00005655, QMSTRG00005657,…
GO:0051253	BP	e	negative regulation of RNA metabolic process	76/4554	200/24229	2.1825e-10	7	76	1.20134e-08	QMSTRG00001306, QMSTRG00001877, QMSTRG00001994, QMSTRG00002051, QMSTRG00002347, QMSTRG00002442, QMSTRG00003121, QMSTRG00003380, QMSTRG00003847, QMSTRG00004019, QMSTRG00004055, QMSTRG00004526, QMSTRG00004603, QMSTRG00004678, QMSTRG00004761, QMSTRG00004873, QMSTRG00004909, QMSTRG00005781, QMSTRG00007056, QMSTRG00007080, QMSTRG00007463, QMSTRG00008082, QMSTRG00008236, QMSTRG00008514, QMSTRG00008563,…
GO:1901137	BP	e	carbohydrate derivative biosynthetic process	134/4554	425/24229	2.35059e-10	4	134	1.28672e-08	QMSTRG00000068, QMSTRG00000114, QMSTRG00000512, QMSTRG00000704, QMSTRG00000716, QMSTRG00000737, QMSTRG00000940, QMSTRG00001455, QMSTRG00001694, QMSTRG00001701, QMSTRG00001708, QMSTRG00001720, QMSTRG00001835, QMSTRG00001886, QMSTRG00002696, QMSTRG00002701, QMSTRG00002702, QMSTRG00003011, QMSTRG00003921, QMSTRG00003935, QMSTRG00003936, QMSTRG00003940, QMSTRG00003945, QMSTRG00004415, QMSTRG00004526,…
GO:0009165	BP	e	nucleotide biosynthetic process	121/4554	376/24229	3.8632e-10	8	121	2.07467e-08	QMSTRG00000068, QMSTRG00000114, QMSTRG00000716, QMSTRG00000940, QMSTRG00001694, QMSTRG00001701, QMSTRG00001708, QMSTRG00001720, QMSTRG00001835, QMSTRG00001886, QMSTRG00001887, QMSTRG00001896, QMSTRG00002696, QMSTRG00002701, QMSTRG00002702, QMSTRG00003935, QMSTRG00004797, QMSTRG00004875, QMSTRG00004916, QMSTRG00004975, QMSTRG00005326, QMSTRG00005462, QMSTRG00005473, QMSTRG00005474, QMSTRG00005477,…
GO:1902679	BP	e	negative regulation of RNA biosynthetic process	72/4554	188/24229	3.87378e-10	8	72	2.07467e-08	QMSTRG00001306, QMSTRG00001877, QMSTRG00001994, QMSTRG00002051, QMSTRG00002347, QMSTRG00002442, QMSTRG00003121, QMSTRG00003380, QMSTRG00003847, QMSTRG00004019, QMSTRG00004055, QMSTRG00004526, QMSTRG00004603, QMSTRG00004678, QMSTRG00004761, QMSTRG00004873, QMSTRG00004909, QMSTRG00005781, QMSTRG00007056, QMSTRG00007080, QMSTRG00007463, QMSTRG00008082, QMSTRG00008236, QMSTRG00008514, QMSTRG00008563,…
GO:0045892	BP	e	negative regulation of DNA-templated transcription	72/4554	188/24229	3.87378e-10	10	72	2.07467e-08	QMSTRG00001306, QMSTRG00001877, QMSTRG00001994, QMSTRG00002051, QMSTRG00002347, QMSTRG00002442, QMSTRG00003121, QMSTRG00003380, QMSTRG00003847, QMSTRG00004019, QMSTRG00004055, QMSTRG00004526, QMSTRG00004603, QMSTRG00004678, QMSTRG00004761, QMSTRG00004873, QMSTRG00004909, QMSTRG00005781, QMSTRG00007056, QMSTRG00007080, QMSTRG00007463, QMSTRG00008082, QMSTRG00008236, QMSTRG00008514, QMSTRG00008563,…
GO:1903507	BP	e	negative regulation of nucleic acid-templated transcription	72/4554	188/24229	3.87378e-10	9	72	2.07467e-08	QMSTRG00001306, QMSTRG00001877, QMSTRG00001994, QMSTRG00002051, QMSTRG00002347, QMSTRG00002442, QMSTRG00003121, QMSTRG00003380, QMSTRG00003847, QMSTRG00004019, QMSTRG00004055, QMSTRG00004526, QMSTRG00004603, QMSTRG00004678, QMSTRG00004761, QMSTRG00004873, QMSTRG00004909, QMSTRG00005781, QMSTRG00007056, QMSTRG00007080, QMSTRG00007463, QMSTRG00008082, QMSTRG00008236, QMSTRG00008514, QMSTRG00008563,…
GO:0048468	BP	e	cell development	116/4554	356/24229	4.50918e-10	3	116	2.40199e-08	QMSTRG00000015, QMSTRG00000512, QMSTRG00000620, QMSTRG00001566, QMSTRG00001839, QMSTRG00001994, QMSTRG00002142, QMSTRG00002237, QMSTRG00002384, QMSTRG00002539, QMSTRG00002810, QMSTRG00002904, QMSTRG00002916, QMSTRG00003121, QMSTRG00003206, QMSTRG00003293, QMSTRG00003749, QMSTRG00003830, QMSTRG00003961, QMSTRG00003988, QMSTRG00004142, QMSTRG00004267, QMSTRG00004387, QMSTRG00004408, QMSTRG00004418,…
GO:0000075	BP	e	cell cycle checkpoint signaling	36/4554	69/24229	4.72747e-10	8	36	2.5048e-08	QMSTRG00002765, QMSTRG00002904, QMSTRG00003018, QMSTRG00004233, QMSTRG00004408, QMSTRG00004765, QMSTRG00005033, QMSTRG00005131, QMSTRG00005573, QMSTRG00005782, QMSTRG00006788, QMSTRG00007068, QMSTRG00007128, QMSTRG00007306, QMSTRG00007359, QMSTRG00007909, QMSTRG00008047, QMSTRG00009101, QMSTRG00011176, QMSTRG00011261, QMSTRG00011549, QMSTRG00012737, QMSTRG00012757, QMSTRG00012998, QMSTRG00013069,…
GO:1903046	BP	e	meiotic cell cycle process	54/4554	126/24229	5.25334e-10	3	54	2.76862e-08	QMSTRG00000015, QMSTRG00000512, QMSTRG00001701, QMSTRG00001758, QMSTRG00001839, QMSTRG00002765, QMSTRG00002783, QMSTRG00002916, QMSTRG00002958, QMSTRG00003293, QMSTRG00003403, QMSTRG00004408, QMSTRG00004992, QMSTRG00005033, QMSTRG00005131, QMSTRG00005283, QMSTRG00005781, QMSTRG00006788, QMSTRG00007072, QMSTRG00007306, QMSTRG00007359, QMSTRG00008047, QMSTRG00008514, QMSTRG00008525, QMSTRG00009101,…
GO:0007346	BP	e	regulation of mitotic cell cycle	61/4554	151/24229	7.18351e-10	5	61	3.76583e-08	QMSTRG00000620, QMSTRG00001405, QMSTRG00001886, QMSTRG00001887, QMSTRG00001952, QMSTRG00002471, QMSTRG00002765, QMSTRG00003012, QMSTRG00003018, QMSTRG00004408, QMSTRG00004526, QMSTRG00004899, QMSTRG00005033, QMSTRG00005573, QMSTRG00005782, QMSTRG00005843, QMSTRG00005989, QMSTRG00006027, QMSTRG00006788, QMSTRG00007128, QMSTRG00007306, QMSTRG00007909, QMSTRG00008047, QMSTRG00008055, QMSTRG00009101,…
GO:0051168	BP	e	nuclear export	34/4554	64/24229	7.61625e-10	7	34	3.97167e-08	QMSTRG00001729, QMSTRG00001731, QMSTRG00001839, QMSTRG00002539, QMSTRG00002953, QMSTRG00003243, QMSTRG00003247, QMSTRG00004673, QMSTRG00006765, QMSTRG00006791, QMSTRG00007203, QMSTRG00007462, QMSTRG00007675, QMSTRG00007899, QMSTRG00008570, QMSTRG00009019, QMSTRG00009576, QMSTRG00010583, QMSTRG00010795, QMSTRG00011480, QMSTRG00012492, QMSTRG00012551, QMSTRG00012906, QMSTRG00013066, QMSTRG00014390,…
GO:0045595	BP	e	regulation of cell differentiation	89/4554	255/24229	1.23696e-09	4	89	6.41662e-08	QMSTRG00000512, QMSTRG00000621, QMSTRG00001662, QMSTRG00001839, QMSTRG00001887, QMSTRG00002143, QMSTRG00002800, QMSTRG00003121, QMSTRG00003293, QMSTRG00003309, QMSTRG00003371, QMSTRG00004403, QMSTRG00004646, QMSTRG00004761, QMSTRG00004762, QMSTRG00004909, QMSTRG00005703, QMSTRG00005736, QMSTRG00005843, QMSTRG00005979, QMSTRG00005989, QMSTRG00006077, QMSTRG00006519, QMSTRG00007056, QMSTRG00007072,…
GO:0010629	BP	e	negative regulation of gene expression	98/4554	291/24229	1.3837e-09	6	98	7.14047e-08	QMSTRG00000622, QMSTRG00001445, QMSTRG00001720, QMSTRG00002384, QMSTRG00002563, QMSTRG00002765, QMSTRG00003121, QMSTRG00003859, QMSTRG00003961, QMSTRG00004695, QMSTRG00004704, QMSTRG00004875, QMSTRG00004981, QMSTRG00005657, QMSTRG00005843, QMSTRG00006006, QMSTRG00006328, QMSTRG00006510, QMSTRG00007056, QMSTRG00007125, QMSTRG00007307, QMSTRG00007667, QMSTRG00007668, QMSTRG00007672, QMSTRG00007675,…
GO:0043414	BP	e	macromolecule methylation	56/4554	136/24229	1.4587e-09	5	56	7.48852e-08	QMSTRG00000114, QMSTRG00001646, QMSTRG00001739, QMSTRG00001909, QMSTRG00002622, QMSTRG00002781, QMSTRG00003054, QMSTRG00003202, QMSTRG00003240, QMSTRG00003290, QMSTRG00003380, QMSTRG00005713, QMSTRG00005747, QMSTRG00005771, QMSTRG00005781, QMSTRG00005927, QMSTRG00005997, QMSTRG00006077, QMSTRG00006084, QMSTRG00006091, QMSTRG00006093, QMSTRG00006406, QMSTRG00008091, QMSTRG00009328, QMSTRG00012499,…
GO:1901293	BP	e	nucleoside phosphate biosynthetic process	124/4554	395/24229	1.52534e-09	7	124	7.79025e-08	QMSTRG00000068, QMSTRG00000114, QMSTRG00000716, QMSTRG00000940, QMSTRG00001694, QMSTRG00001701, QMSTRG00001708, QMSTRG00001720, QMSTRG00001835, QMSTRG00001886, QMSTRG00001887, QMSTRG00001896, QMSTRG00002696, QMSTRG00002701, QMSTRG00002702, QMSTRG00003935, QMSTRG00004797, QMSTRG00004875, QMSTRG00004916, QMSTRG00004975, QMSTRG00005326, QMSTRG00005462, QMSTRG00005473, QMSTRG00005474, QMSTRG00005477,…
GO:0007276	BP	e	gamete generation	65/4554	169/24229	2.12924e-09	3	65	1.08187e-07	QMSTRG00001839, QMSTRG00001994, QMSTRG00002051, QMSTRG00002142, QMSTRG00002384, QMSTRG00002810, QMSTRG00002916, QMSTRG00003121, QMSTRG00003206, QMSTRG00003293, QMSTRG00003374, QMSTRG00003859, QMSTRG00004267, QMSTRG00004387, QMSTRG00004418, QMSTRG00004603, QMSTRG00005283, QMSTRG00005736, QMSTRG00005843, QMSTRG00005989, QMSTRG00006336, QMSTRG00006819, QMSTRG00006977, QMSTRG00007072, QMSTRG00007545,…
GO:0051234	BP	e	establishment of localization	763/4554	3376/24229	2.42139e-09	2	763	1.22404e-07	QMSTRG00000008, QMSTRG00000015, QMSTRG00000391, QMSTRG00000403, QMSTRG00000451, QMSTRG00000459, QMSTRG00000512, QMSTRG00000621, QMSTRG00000632, QMSTRG00000638, QMSTRG00000699, QMSTRG00000708, QMSTRG00000716, QMSTRG00000737, QMSTRG00000765, QMSTRG00000766, QMSTRG00000786, QMSTRG00000799, QMSTRG00000823, QMSTRG00000825, QMSTRG00000837, QMSTRG00000843, QMSTRG00000868, QMSTRG00000896, QMSTRG00000912,…
GO:0043484	BP	e	regulation of RNA splicing	30/4554	55/24229	3.28631e-09	7	30	1.65283e-07	QMSTRG00002142, QMSTRG00002230, QMSTRG00002539, QMSTRG00003008, QMSTRG00003206, QMSTRG00003323, QMSTRG00003463, QMSTRG00003726, QMSTRG00004008, QMSTRG00005202, QMSTRG00006765, QMSTRG00006791, QMSTRG00007100, QMSTRG00009947, QMSTRG00010100, QMSTRG00012105, QMSTRG00012993, QMSTRG00013274, QMSTRG00013961, QMSTRG00014092, QMSTRG00014997, QMSTRG00015143, QMSTRG00016884, QMSTRG00016893, QMSTRG00017538,…
GO:0006479	BP	e	protein methylation	32/4554	61/24229	3.62538e-09	7	32	1.80504e-07	QMSTRG00001646, QMSTRG00002622, QMSTRG00002781, QMSTRG00003054, QMSTRG00003290, QMSTRG00003380, QMSTRG00005713, QMSTRG00005781, QMSTRG00005927, QMSTRG00006077, QMSTRG00006084, QMSTRG00006091, QMSTRG00006093, QMSTRG00009328, QMSTRG00013238, QMSTRG00013680, QMSTRG00014062, QMSTRG00014991, QMSTRG00017216, QMSTRG00017583, QMSTRG00017588, QMSTRG00017591, QMSTRG00017604, QMSTRG00017609, QMSTRG00018015,…
GO:0008213	BP	e	protein alkylation	32/4554	61/24229	3.62538e-09	6	32	1.80504e-07	QMSTRG00001646, QMSTRG00002622, QMSTRG00002781, QMSTRG00003054, QMSTRG00003290, QMSTRG00003380, QMSTRG00005713, QMSTRG00005781, QMSTRG00005927, QMSTRG00006077, QMSTRG00006084, QMSTRG00006091, QMSTRG00006093, QMSTRG00009328, QMSTRG00013238, QMSTRG00013680, QMSTRG00014062, QMSTRG00014991, QMSTRG00017216, QMSTRG00017583, QMSTRG00017588, QMSTRG00017591, QMSTRG00017604, QMSTRG00017609, QMSTRG00018015,…
GO:0032543	BP	e	mitochondrial translation	40/4554	86/24229	4.27078e-09	8	40	2.11575e-07	QMSTRG00001424, QMSTRG00002499, QMSTRG00003092, QMSTRG00003745, QMSTRG00003846, QMSTRG00003879, QMSTRG00004225, QMSTRG00004361, QMSTRG00004588, QMSTRG00005588, QMSTRG00006072, QMSTRG00006936, QMSTRG00007109, QMSTRG00007955, QMSTRG00008098, QMSTRG00008244, QMSTRG00008459, QMSTRG00008474, QMSTRG00008657, QMSTRG00008959, QMSTRG00009449, QMSTRG00009528, QMSTRG00009550, QMSTRG00010817, QMSTRG00011101,…
GO:0033554	BP	e	cellular response to stress	472/4554	1976/24229	4.35732e-09	3	472	2.14788e-07	QMSTRG00000009, QMSTRG00000021, QMSTRG00000022, QMSTRG00000068, QMSTRG00000077, QMSTRG00000114, QMSTRG00000171, QMSTRG00000193, QMSTRG00000363, QMSTRG00000375, QMSTRG00000459, QMSTRG00000825, QMSTRG00001050, QMSTRG00001060, QMSTRG00001306, QMSTRG00001405, QMSTRG00001455, QMSTRG00001559, QMSTRG00001566, QMSTRG00001611, QMSTRG00001612, QMSTRG00001615, QMSTRG00001638, QMSTRG00001815, QMSTRG00001942,…
GO:0006810	BP	e	transport	755/4554	3351/24229	5.16555e-09	3	755	2.53368e-07	QMSTRG00000008, QMSTRG00000015, QMSTRG00000391, QMSTRG00000403, QMSTRG00000451, QMSTRG00000459, QMSTRG00000512, QMSTRG00000621, QMSTRG00000632, QMSTRG00000638, QMSTRG00000699, QMSTRG00000708, QMSTRG00000716, QMSTRG00000737, QMSTRG00000765, QMSTRG00000766, QMSTRG00000786, QMSTRG00000799, QMSTRG00000823, QMSTRG00000825, QMSTRG00000837, QMSTRG00000843, QMSTRG00000868, QMSTRG00000896, QMSTRG00000912,…
GO:0042254	BP	e	ribosome biogenesis	29/4554	53/24229	5.44455e-09	5	29	2.65737e-07	QMSTRG00001619, QMSTRG00002010, QMSTRG00002219, QMSTRG00002664, QMSTRG00002665, QMSTRG00005855, QMSTRG00006601, QMSTRG00006632, QMSTRG00007675, QMSTRG00008115, QMSTRG00008413, QMSTRG00009019, QMSTRG00009787, QMSTRG00011652, QMSTRG00013914, QMSTRG00013950, QMSTRG00014130, QMSTRG00014606, QMSTRG00015497, QMSTRG00016443, QMSTRG00016507, QMSTRG00017178, QMSTRG00018015, QMSTRG00018493, QMSTRG00018494,…
GO:0045930	BP	e	negative regulation of mitotic cell cycle	36/4554	74/24229	5.60133e-09	6	36	2.72049e-07	QMSTRG00001952, QMSTRG00002765, QMSTRG00003018, QMSTRG00004408, QMSTRG00005033, QMSTRG00005573, QMSTRG00005782, QMSTRG00005989, QMSTRG00006788, QMSTRG00007128, QMSTRG00007306, QMSTRG00007909, QMSTRG00008047, QMSTRG00009101, QMSTRG00009294, QMSTRG00010048, QMSTRG00011176, QMSTRG00011261, QMSTRG00011452, QMSTRG00011455, QMSTRG00011549, QMSTRG00012737, QMSTRG00012757, QMSTRG00013069, QMSTRG00016325,…
GO:0006508	BP	e	proteolysis	440/4554	1830/24229	6.64122e-09	5	440	3.20982e-07	QMSTRG00000009, QMSTRG00000021, QMSTRG00000022, QMSTRG00000363, QMSTRG00000391, QMSTRG00000403, QMSTRG00000451, QMSTRG00000649, QMSTRG00000674, QMSTRG00000704, QMSTRG00000766, QMSTRG00000825, QMSTRG00001193, QMSTRG00001250, QMSTRG00001275, QMSTRG00001306, QMSTRG00001394, QMSTRG00001405, QMSTRG00001646, QMSTRG00001815, QMSTRG00001818, QMSTRG00001833, QMSTRG00001839, QMSTRG00001861, QMSTRG00001865,…
GO:1903311	BP	e	regulation of mRNA metabolic process	38/4554	81/24229	7.68022e-09	7	38	3.69396e-07	QMSTRG00002142, QMSTRG00002230, QMSTRG00002539, QMSTRG00003206, QMSTRG00003323, QMSTRG00003463, QMSTRG00003624, QMSTRG00003726, QMSTRG00004008, QMSTRG00004695, QMSTRG00005202, QMSTRG00006765, QMSTRG00006791, QMSTRG00007100, QMSTRG00007957, QMSTRG00008854, QMSTRG00009947, QMSTRG00013274, QMSTRG00013961, QMSTRG00014064, QMSTRG00014092, QMSTRG00014836, QMSTRG00015143, QMSTRG00015261, QMSTRG00016825,…
GO:0048513	BP	e	animal organ development	133/4554	442/24229	8.07745e-09	3	133	3.86625e-07	QMSTRG00000015, QMSTRG00000512, QMSTRG00000632, QMSTRG00001306, QMSTRG00001313, QMSTRG00001514, QMSTRG00001736, QMSTRG00001839, QMSTRG00001994, QMSTRG00002092, QMSTRG00002142, QMSTRG00002237, QMSTRG00002471, QMSTRG00002539, QMSTRG00003238, QMSTRG00003468, QMSTRG00003564, QMSTRG00003749, QMSTRG00003830, QMSTRG00004239, QMSTRG00004267, QMSTRG00004408, QMSTRG00004458, QMSTRG00004678, QMSTRG00004875,…
GO:0016573	BP	e	histone acetylation	47/4554	110/24229	8.99942e-09	10	47	4.28684e-07	QMSTRG00001445, QMSTRG00003554, QMSTRG00004055, QMSTRG00004371, QMSTRG00004373, QMSTRG00004374, QMSTRG00004384, QMSTRG00004387, QMSTRG00004403, QMSTRG00004408, QMSTRG00004410, QMSTRG00004415, QMSTRG00004418, QMSTRG00004419, QMSTRG00004428, QMSTRG00004458, QMSTRG00004464, QMSTRG00004470, QMSTRG00004504, QMSTRG00004508, QMSTRG00005927, QMSTRG00005989, QMSTRG00008006, QMSTRG00008608, QMSTRG00008779,…
GO:0051716	BP	e	cellular response to stimulus	499/4554	2118/24229	1.09174e-08	2	499	5.17559e-07	QMSTRG00000009, QMSTRG00000021, QMSTRG00000022, QMSTRG00000068, QMSTRG00000077, QMSTRG00000114, QMSTRG00000171, QMSTRG00000193, QMSTRG00000363, QMSTRG00000375, QMSTRG00000459, QMSTRG00000825, QMSTRG00001050, QMSTRG00001060, QMSTRG00001306, QMSTRG00001391, QMSTRG00001405, QMSTRG00001455, QMSTRG00001526, QMSTRG00001559, QMSTRG00001566, QMSTRG00001611, QMSTRG00001612, QMSTRG00001615, QMSTRG00001638,…
GO:0018394	BP	e	peptidyl-lysine acetylation	47/4554	111/24229	1.10671e-08	8	47	5.19684e-07	QMSTRG00001445, QMSTRG00003554, QMSTRG00004055, QMSTRG00004371, QMSTRG00004373, QMSTRG00004374, QMSTRG00004384, QMSTRG00004387, QMSTRG00004403, QMSTRG00004408, QMSTRG00004410, QMSTRG00004415, QMSTRG00004418, QMSTRG00004419, QMSTRG00004428, QMSTRG00004458, QMSTRG00004464, QMSTRG00004470, QMSTRG00004504, QMSTRG00004508, QMSTRG00005927, QMSTRG00005989, QMSTRG00008006, QMSTRG00008608, QMSTRG00008779,…
GO:0018393	BP	e	internal peptidyl-lysine acetylation	47/4554	111/24229	1.10671e-08	9	47	5.19684e-07	QMSTRG00001445, QMSTRG00003554, QMSTRG00004055, QMSTRG00004371, QMSTRG00004373, QMSTRG00004374, QMSTRG00004384, QMSTRG00004387, QMSTRG00004403, QMSTRG00004408, QMSTRG00004410, QMSTRG00004415, QMSTRG00004418, QMSTRG00004419, QMSTRG00004428, QMSTRG00004458, QMSTRG00004464, QMSTRG00004470, QMSTRG00004504, QMSTRG00004508, QMSTRG00005927, QMSTRG00005989, QMSTRG00008006, QMSTRG00008608, QMSTRG00008779,…
GO:0015931	BP	e	nucleobase-containing compound transport	68/4554	185/24229	1.17308e-08	5	68	5.48248e-07	QMSTRG00000451, QMSTRG00000969, QMSTRG00001701, QMSTRG00001729, QMSTRG00001731, QMSTRG00001839, QMSTRG00002539, QMSTRG00002953, QMSTRG00003247, QMSTRG00004239, QMSTRG00004408, QMSTRG00004585, QMSTRG00004590, QMSTRG00004673, QMSTRG00004874, QMSTRG00005016, QMSTRG00005851, QMSTRG00006765, QMSTRG00006791, QMSTRG00007462, QMSTRG00008570, QMSTRG00008596, QMSTRG00008608, QMSTRG00008620, QMSTRG00008657,…
GO:0019637	BP	e	organophosphate metabolic process	279/4554	1088/24229	1.22467e-08	4	279	5.69675e-07	QMSTRG00000068, QMSTRG00000114, QMSTRG00000171, QMSTRG00000193, QMSTRG00000363, QMSTRG00000375, QMSTRG00000621, QMSTRG00000704, QMSTRG00000716, QMSTRG00000737, QMSTRG00000940, QMSTRG00001129, QMSTRG00001131, QMSTRG00001152, QMSTRG00001694, QMSTRG00001701, QMSTRG00001708, QMSTRG00001720, QMSTRG00001737, QMSTRG00001835, QMSTRG00001886, QMSTRG00001887, QMSTRG00001896, QMSTRG00001942, QMSTRG00002471,…
GO:0051603	BP	e	proteolysis involved in protein catabolic process	178/4554	638/24229	1.34322e-08	6	178	6.21898e-07	QMSTRG00000009, QMSTRG00000021, QMSTRG00000022, QMSTRG00000451, QMSTRG00000825, QMSTRG00001306, QMSTRG00001815, QMSTRG00001818, QMSTRG00002613, QMSTRG00002766, QMSTRG00002952, QMSTRG00003624, QMSTRG00003742, QMSTRG00004635, QMSTRG00005055, QMSTRG00005284, QMSTRG00005353, QMSTRG00005357, QMSTRG00005371, QMSTRG00005373, QMSTRG00005382, QMSTRG00005433, QMSTRG00005462, QMSTRG00005469, QMSTRG00005473,…
GO:0006475	BP	e	internal protein amino acid acetylation	47/4554	112/24229	1.42326e-08	8	47	6.55893e-07	QMSTRG00001445, QMSTRG00003554, QMSTRG00004055, QMSTRG00004371, QMSTRG00004373, QMSTRG00004374, QMSTRG00004384, QMSTRG00004387, QMSTRG00004403, QMSTRG00004408, QMSTRG00004410, QMSTRG00004415, QMSTRG00004418, QMSTRG00004419, QMSTRG00004428, QMSTRG00004458, QMSTRG00004464, QMSTRG00004470, QMSTRG00004504, QMSTRG00004508, QMSTRG00005927, QMSTRG00005989, QMSTRG00008006, QMSTRG00008608, QMSTRG00008779,…
GO:0040007	BP	e	growth	68/4554	187/24229	1.47011e-08	1	68	6.74345e-07	QMSTRG00000015, QMSTRG00000512, QMSTRG00000868, QMSTRG00000912, QMSTRG00001204, QMSTRG00001789, QMSTRG00001798, QMSTRG00001807, QMSTRG00001815, QMSTRG00001818, QMSTRG00001821, QMSTRG00001825, QMSTRG00001827, QMSTRG00001839, QMSTRG00001854, QMSTRG00001994, QMSTRG00002520, QMSTRG00002904, QMSTRG00003404, QMSTRG00003830, QMSTRG00003935, QMSTRG00004267, QMSTRG00004408, QMSTRG00004867, QMSTRG00004875,…
GO:0070646	BP	e	protein modification by small protein removal	43/4554	99/24229	1.59305e-08	7	43	7.2737e-07	QMSTRG00003058, QMSTRG00003459, QMSTRG00003624, QMSTRG00003742, QMSTRG00004635, QMSTRG00005326, QMSTRG00005946, QMSTRG00006333, QMSTRG00006335, QMSTRG00006336, QMSTRG00006341, QMSTRG00006345, QMSTRG00006351, QMSTRG00006357, QMSTRG00006359, QMSTRG00007500, QMSTRG00007818, QMSTRG00007937, QMSTRG00008055, QMSTRG00008226, QMSTRG00008308, QMSTRG00009120, QMSTRG00009149, QMSTRG00010422, QMSTRG00011068,…
GO:0051239	BP	e	regulation of multicellular organismal process	148/4554	511/24229	1.66529e-08	3	148	7.56867e-07	QMSTRG00000015, QMSTRG00000512, QMSTRG00000621, QMSTRG00000786, QMSTRG00001152, QMSTRG00001204, QMSTRG00001514, QMSTRG00001662, QMSTRG00001736, QMSTRG00001807, QMSTRG00001827, QMSTRG00001839, QMSTRG00001854, QMSTRG00001873, QMSTRG00001887, QMSTRG00002131, QMSTRG00002143, QMSTRG00002160, QMSTRG00002800, QMSTRG00002810, QMSTRG00003121, QMSTRG00003238, QMSTRG00003293, QMSTRG00003309, QMSTRG00003371,…
GO:0009117	BP	e	nucleotide metabolic process	191/4554	696/24229	1.67713e-08	7	191	7.58767e-07	QMSTRG00000068, QMSTRG00000114, QMSTRG00000171, QMSTRG00000193, QMSTRG00000363, QMSTRG00000375, QMSTRG00000716, QMSTRG00000737, QMSTRG00000940, QMSTRG00001129, QMSTRG00001131, QMSTRG00001152, QMSTRG00001694, QMSTRG00001701, QMSTRG00001708, QMSTRG00001720, QMSTRG00001835, QMSTRG00001886, QMSTRG00001887, QMSTRG00001896, QMSTRG00001942, QMSTRG00002471, QMSTRG00002696, QMSTRG00002701, QMSTRG00002702,…
GO:0050684	BP	e	regulation of mRNA processing	30/4554	58/24229	1.70779e-08	8	30	7.67017e-07	QMSTRG00002142, QMSTRG00002230, QMSTRG00002539, QMSTRG00003206, QMSTRG00003323, QMSTRG00003463, QMSTRG00003726, QMSTRG00004008, QMSTRG00005202, QMSTRG00006765, QMSTRG00006791, QMSTRG00007100, QMSTRG00008854, QMSTRG00009947, QMSTRG00013274, QMSTRG00013961, QMSTRG00014064, QMSTRG00014092, QMSTRG00015143, QMSTRG00015261, QMSTRG00016825, QMSTRG00016884, QMSTRG00016893, QMSTRG00017538, QMSTRG00017898,…
GO:0042127	BP	e	regulation of cell population proliferation	82/4554	241/24229	1.71085e-08	4	82	7.67017e-07	QMSTRG00000512, QMSTRG00001167, QMSTRG00001306, QMSTRG00001662, QMSTRG00001827, QMSTRG00001839, QMSTRG00001886, QMSTRG00001887, QMSTRG00002143, QMSTRG00002172, QMSTRG00002237, QMSTRG00003012, QMSTRG00003121, QMSTRG00003309, QMSTRG00003380, QMSTRG00003889, QMSTRG00004403, QMSTRG00004408, QMSTRG00004526, QMSTRG00004909, QMSTRG00005657, QMSTRG00005703, QMSTRG00005736, QMSTRG00005843, QMSTRG00005979,…
GO:0009653	BP	e	anatomical structure morphogenesis	172/4554	615/24229	1.87896e-08	2	172	8.38593e-07	QMSTRG00000015, QMSTRG00000512, QMSTRG00000620, QMSTRG00000632, QMSTRG00000755, QMSTRG00000912, QMSTRG00001193, QMSTRG00001204, QMSTRG00001250, QMSTRG00001313, QMSTRG00001514, QMSTRG00001662, QMSTRG00001788, QMSTRG00001835, QMSTRG00001854, QMSTRG00001873, QMSTRG00001916, QMSTRG00001918, QMSTRG00001994, QMSTRG00002172, QMSTRG00002237, QMSTRG00002358, QMSTRG00002606, QMSTRG00002862, QMSTRG00003206,…
GO:0007010	BP	e	cytoskeleton organization	133/4554	448/24229	2.11102e-08	5	133	9.37937e-07	QMSTRG00000015, QMSTRG00000512, QMSTRG00001204, QMSTRG00001313, QMSTRG00001701, QMSTRG00001730, QMSTRG00001758, QMSTRG00001839, QMSTRG00001873, QMSTRG00001887, QMSTRG00002051, QMSTRG00002149, QMSTRG00002471, QMSTRG00002958, QMSTRG00003018, QMSTRG00003293, QMSTRG00003564, QMSTRG00003668, QMSTRG00003673, QMSTRG00003701, QMSTRG00003712, QMSTRG00003718, QMSTRG00003719, QMSTRG00003726, QMSTRG00003742,…
GO:0006913	BP	e	nucleocytoplasmic transport	46/4554	110/24229	2.28252e-08	6	46	1.00961e-06	QMSTRG00001619, QMSTRG00001729, QMSTRG00001731, QMSTRG00001839, QMSTRG00002008, QMSTRG00002539, QMSTRG00002800, QMSTRG00002953, QMSTRG00003018, QMSTRG00003243, QMSTRG00003247, QMSTRG00003463, QMSTRG00004673, QMSTRG00005700, QMSTRG00006765, QMSTRG00006791, QMSTRG00007203, QMSTRG00007462, QMSTRG00007675, QMSTRG00007899, QMSTRG00008535, QMSTRG00008570, QMSTRG00009019, QMSTRG00009576, QMSTRG00010583,…
GO:0071702	BP	e	organic substance transport	314/4554	1255/24229	2.38178e-08	4	314	1.04883e-06	QMSTRG00000008, QMSTRG00000015, QMSTRG00000451, QMSTRG00000459, QMSTRG00000632, QMSTRG00000912, QMSTRG00000958, QMSTRG00000969, QMSTRG00001353, QMSTRG00001375, QMSTRG00001455, QMSTRG00001615, QMSTRG00001701, QMSTRG00001729, QMSTRG00001731, QMSTRG00001782, QMSTRG00001839, QMSTRG00001922, QMSTRG00001975, QMSTRG00001980, QMSTRG00002008, QMSTRG00002131, QMSTRG00002539, QMSTRG00002900, QMSTRG00002953,…
GO:2000026	BP	e	regulation of multicellular organismal development	83/4554	247/24229	2.63477e-08	4	83	1.1551e-06	QMSTRG00000015, QMSTRG00000512, QMSTRG00001204, QMSTRG00001514, QMSTRG00001662, QMSTRG00001873, QMSTRG00002143, QMSTRG00002800, QMSTRG00003121, QMSTRG00003238, QMSTRG00003293, QMSTRG00003309, QMSTRG00004403, QMSTRG00004408, QMSTRG00004646, QMSTRG00004762, QMSTRG00004909, QMSTRG00005264, QMSTRG00005266, QMSTRG00005781, QMSTRG00005843, QMSTRG00005979, QMSTRG00005989, QMSTRG00006061, QMSTRG00006102,…
GO:0033043	BP	e	regulation of organelle organization	91/4554	279/24229	2.98245e-08	5	91	1.30177e-06	QMSTRG00000622, QMSTRG00001701, QMSTRG00001730, QMSTRG00001758, QMSTRG00002051, QMSTRG00002172, QMSTRG00002201, QMSTRG00002397, QMSTRG00002399, QMSTRG00002471, QMSTRG00002539, QMSTRG00003018, QMSTRG00003237, QMSTRG00003293, QMSTRG00003371, QMSTRG00003372, QMSTRG00003374, QMSTRG00003380, QMSTRG00004356, QMSTRG00004408, QMSTRG00004762, QMSTRG00005283, QMSTRG00005573, QMSTRG00005657, QMSTRG00005781,…
GO:0051169	BP	e	nuclear transport	46/4554	111/24229	3.02644e-08	5	46	1.31517e-06	QMSTRG00001619, QMSTRG00001729, QMSTRG00001731, QMSTRG00001839, QMSTRG00002008, QMSTRG00002539, QMSTRG00002800, QMSTRG00002953, QMSTRG00003018, QMSTRG00003243, QMSTRG00003247, QMSTRG00003463, QMSTRG00004673, QMSTRG00005700, QMSTRG00006765, QMSTRG00006791, QMSTRG00007203, QMSTRG00007462, QMSTRG00007675, QMSTRG00007899, QMSTRG00008535, QMSTRG00008570, QMSTRG00009019, QMSTRG00009576, QMSTRG00010583,…
GO:0030261	BP	e	chromosome condensation	23/4554	39/24229	3.09473e-08	6	23	1.33842e-06	QMSTRG00001391, QMSTRG00001405, QMSTRG00002051, QMSTRG00002142, QMSTRG00002471, QMSTRG00002765, QMSTRG00002783, QMSTRG00003121, QMSTRG00003936, QMSTRG00005131, QMSTRG00007085, QMSTRG00008047, QMSTRG00009458, QMSTRG00010869, QMSTRG00014515, QMSTRG00014814, QMSTRG00016110, QMSTRG00016503, QMSTRG00017087, QMSTRG00020187, QMSTRG00020359, QMSTRG00021039, QMSTRG00021770
GO:0035556	BP	e	intracellular signal transduction	217/4554	817/24229	3.10695e-08	5	217	1.33842e-06	QMSTRG00000015, QMSTRG00000512, QMSTRG00000621, QMSTRG00000799, QMSTRG00001204, QMSTRG00001313, QMSTRG00001514, QMSTRG00001519, QMSTRG00001526, QMSTRG00001539, QMSTRG00001550, QMSTRG00001559, QMSTRG00001566, QMSTRG00001611, QMSTRG00001612, QMSTRG00001615, QMSTRG00001619, QMSTRG00001638, QMSTRG00001646, QMSTRG00001694, QMSTRG00001730, QMSTRG00001854, QMSTRG00001886, QMSTRG00001887, QMSTRG00001909,…
GO:0006468	BP	e	protein phosphorylation	179/4554	649/24229	3.19463e-08	6	179	1.37023e-06	QMSTRG00000459, QMSTRG00000512, QMSTRG00000620, QMSTRG00000622, QMSTRG00000786, QMSTRG00001167, QMSTRG00001204, QMSTRG00001206, QMSTRG00001313, QMSTRG00001391, QMSTRG00001392, QMSTRG00001514, QMSTRG00001519, QMSTRG00001526, QMSTRG00001720, QMSTRG00001758, QMSTRG00001846, QMSTRG00001854, QMSTRG00001886, QMSTRG00001887, QMSTRG00002952, QMSTRG00002959, QMSTRG00003206, QMSTRG00003274, QMSTRG00003293,…
GO:0006753	BP	e	nucleoside phosphate metabolic process	194/4554	715/24229	3.41541e-08	6	194	1.45862e-06	QMSTRG00000068, QMSTRG00000114, QMSTRG00000171, QMSTRG00000193, QMSTRG00000363, QMSTRG00000375, QMSTRG00000716, QMSTRG00000737, QMSTRG00000940, QMSTRG00001129, QMSTRG00001131, QMSTRG00001152, QMSTRG00001694, QMSTRG00001701, QMSTRG00001708, QMSTRG00001720, QMSTRG00001835, QMSTRG00001886, QMSTRG00001887, QMSTRG00001896, QMSTRG00001942, QMSTRG00002471, QMSTRG00002696, QMSTRG00002701, QMSTRG00002702,…
GO:0080134	BP	e	regulation of response to stress	88/4554	268/24229	3.7838e-08	4	88	1.60901e-06	QMSTRG00000512, QMSTRG00000983, QMSTRG00001391, QMSTRG00001736, QMSTRG00001789, QMSTRG00001839, QMSTRG00002149, QMSTRG00002201, QMSTRG00002539, QMSTRG00002753, QMSTRG00002947, QMSTRG00003371, QMSTRG00003668, QMSTRG00003825, QMSTRG00003961, QMSTRG00004055, QMSTRG00004267, QMSTRG00004373, QMSTRG00004403, QMSTRG00004408, QMSTRG00004678, QMSTRG00004948, QMSTRG00005055, QMSTRG00005657, QMSTRG00005731,…
GO:0006886	BP	e	intracellular protein transport	132/4554	449/24229	4.47873e-08	7	132	1.89638e-06	QMSTRG00000015, QMSTRG00000632, QMSTRG00001375, QMSTRG00001615, QMSTRG00001839, QMSTRG00001975, QMSTRG00001980, QMSTRG00002008, QMSTRG00002131, QMSTRG00002539, QMSTRG00002953, QMSTRG00003001, QMSTRG00003018, QMSTRG00003372, QMSTRG00003404, QMSTRG00003431, QMSTRG00003440, QMSTRG00003458, QMSTRG00003459, QMSTRG00003461, QMSTRG00003462, QMSTRG00003463, QMSTRG00003816, QMSTRG00004176, QMSTRG00004291,…
GO:0051236	BP	e	establishment of RNA localization	62/4554	170/24229	5.47193e-08	3	62	2.30706e-06	QMSTRG00000969, QMSTRG00001701, QMSTRG00001729, QMSTRG00001731, QMSTRG00001839, QMSTRG00002539, QMSTRG00002953, QMSTRG00003247, QMSTRG00004239, QMSTRG00004408, QMSTRG00004585, QMSTRG00004673, QMSTRG00004874, QMSTRG00005016, QMSTRG00006765, QMSTRG00006791, QMSTRG00007462, QMSTRG00008047, QMSTRG00008570, QMSTRG00008596, QMSTRG00008608, QMSTRG00008620, QMSTRG00008657, QMSTRG00008676, QMSTRG00008687,…
GO:0006974	BP	e	cellular response to DNA damage stimulus	419/4554	1761/24229	5.79237e-08	4	419	2.43181e-06	QMSTRG00000009, QMSTRG00000021, QMSTRG00000022, QMSTRG00000068, QMSTRG00000077, QMSTRG00000114, QMSTRG00000171, QMSTRG00000193, QMSTRG00000363, QMSTRG00000375, QMSTRG00001050, QMSTRG00001060, QMSTRG00001306, QMSTRG00001405, QMSTRG00001559, QMSTRG00001566, QMSTRG00001611, QMSTRG00001612, QMSTRG00001615, QMSTRG00001638, QMSTRG00001815, QMSTRG00002052, QMSTRG00002056, QMSTRG00002057, QMSTRG00002149,…
GO:0006473	BP	e	protein acetylation	48/4554	120/24229	5.89522e-08	7	48	2.46455e-06	QMSTRG00001445, QMSTRG00003554, QMSTRG00004055, QMSTRG00004371, QMSTRG00004373, QMSTRG00004374, QMSTRG00004384, QMSTRG00004387, QMSTRG00004403, QMSTRG00004408, QMSTRG00004410, QMSTRG00004415, QMSTRG00004418, QMSTRG00004419, QMSTRG00004428, QMSTRG00004458, QMSTRG00004464, QMSTRG00004470, QMSTRG00004504, QMSTRG00004508, QMSTRG00005327, QMSTRG00005927, QMSTRG00005989, QMSTRG00008006, QMSTRG00008608,…
GO:0048511	BP	e	rhythmic process	39/4554	89/24229	5.97937e-08	1	39	2.48923e-06	QMSTRG00003847, QMSTRG00004762, QMSTRG00004875, QMSTRG00005736, QMSTRG00007432, QMSTRG00007917, QMSTRG00008054, QMSTRG00008580, QMSTRG00008754, QMSTRG00008936, QMSTRG00009149, QMSTRG00009831, QMSTRG00010143, QMSTRG00011176, QMSTRG00011466, QMSTRG00012590, QMSTRG00012905, QMSTRG00013107, QMSTRG00013234, QMSTRG00013681, QMSTRG00013947, QMSTRG00013990, QMSTRG00014216, QMSTRG00014416, QMSTRG00014601,…
GO:0055086	BP	e	nucleobase-containing small molecule metabolic process	218/4554	828/24229	6.36909e-08	5	218	2.64037e-06	QMSTRG00000068, QMSTRG00000114, QMSTRG00000171, QMSTRG00000193, QMSTRG00000363, QMSTRG00000375, QMSTRG00000716, QMSTRG00000737, QMSTRG00000940, QMSTRG00001129, QMSTRG00001131, QMSTRG00001152, QMSTRG00001694, QMSTRG00001701, QMSTRG00001708, QMSTRG00001720, QMSTRG00001833, QMSTRG00001835, QMSTRG00001839, QMSTRG00001861, QMSTRG00001886, QMSTRG00001887, QMSTRG00001896, QMSTRG00001942, QMSTRG00002471,…
GO:0048589	BP	e	developmental growth	66/4554	185/24229	6.63099e-08	2	66	2.73749e-06	QMSTRG00000015, QMSTRG00000512, QMSTRG00000868, QMSTRG00000912, QMSTRG00001204, QMSTRG00001789, QMSTRG00001798, QMSTRG00001807, QMSTRG00001815, QMSTRG00001818, QMSTRG00001821, QMSTRG00001825, QMSTRG00001827, QMSTRG00001839, QMSTRG00001854, QMSTRG00001994, QMSTRG00002520, QMSTRG00002904, QMSTRG00003404, QMSTRG00003830, QMSTRG00003935, QMSTRG00004267, QMSTRG00004408, QMSTRG00004867, QMSTRG00004875,…
GO:0044087	BP	e	regulation of cellular component biogenesis	90/4554	278/24229	6.69928e-08	4	90	2.75421e-06	QMSTRG00000015, QMSTRG00000512, QMSTRG00000622, QMSTRG00001204, QMSTRG00001514, QMSTRG00001701, QMSTRG00001758, QMSTRG00001873, QMSTRG00002201, QMSTRG00002397, QMSTRG00002399, QMSTRG00002539, QMSTRG00003018, QMSTRG00003237, QMSTRG00003238, QMSTRG00003293, QMSTRG00003371, QMSTRG00003372, QMSTRG00003374, QMSTRG00003380, QMSTRG00004267, QMSTRG00004403, QMSTRG00004408, QMSTRG00004762, QMSTRG00005283,…
GO:0034728	BP	e	nucleosome organization	84/4554	255/24229	6.85314e-08	6	84	2.80582e-06	QMSTRG00002484, QMSTRG00003462, QMSTRG00004603, QMSTRG00004924, QMSTRG00006892, QMSTRG00007367, QMSTRG00010041, QMSTRG00011176, QMSTRG00012681, QMSTRG00014385, QMSTRG00015273, QMSTRG00016460, QMSTRG00016482, QMSTRG00016486, QMSTRG00016503, QMSTRG00016504, QMSTRG00016505, QMSTRG00016507, QMSTRG00016509, QMSTRG00016521, QMSTRG00016524, QMSTRG00016535, QMSTRG00016548, QMSTRG00016549, QMSTRG00016555,…
GO:0045944	BP	e	positive regulation of transcription by RNA polymerase II	73/4554	212/24229	6.95306e-08	11	73	2.83502e-06	QMSTRG00000922, QMSTRG00001306, QMSTRG00001994, QMSTRG00002010, QMSTRG00002057, QMSTRG00002161, QMSTRG00002347, QMSTRG00002442, QMSTRG00002539, QMSTRG00002578, QMSTRG00003018, QMSTRG00003121, QMSTRG00004019, QMSTRG00004166, QMSTRG00004603, QMSTRG00004873, QMSTRG00004909, QMSTRG00004975, QMSTRG00005267, QMSTRG00005843, QMSTRG00005989, QMSTRG00006027, QMSTRG00006523, QMSTRG00006649, QMSTRG00006660,…
GO:0048609	BP	e	multicellular organismal reproductive process	66/4554	186/24229	7.41548e-08	2	66	3.01117e-06	QMSTRG00001839, QMSTRG00001994, QMSTRG00002051, QMSTRG00002142, QMSTRG00002384, QMSTRG00002810, QMSTRG00002916, QMSTRG00003121, QMSTRG00003206, QMSTRG00003293, QMSTRG00003374, QMSTRG00003859, QMSTRG00004267, QMSTRG00004387, QMSTRG00004418, QMSTRG00004603, QMSTRG00005283, QMSTRG00005736, QMSTRG00005843, QMSTRG00005989, QMSTRG00006336, QMSTRG00006819, QMSTRG00006977, QMSTRG00007072, QMSTRG00007545,…
GO:0007093	BP	e	mitotic cell cycle checkpoint signaling	27/4554	52/24229	7.93736e-08	9	27	3.20993e-06	QMSTRG00002765, QMSTRG00003018, QMSTRG00004408, QMSTRG00005033, QMSTRG00005573, QMSTRG00005782, QMSTRG00006788, QMSTRG00007128, QMSTRG00007306, QMSTRG00007909, QMSTRG00008047, QMSTRG00009101, QMSTRG00011176, QMSTRG00011261, QMSTRG00011549, QMSTRG00012737, QMSTRG00012757, QMSTRG00013069, QMSTRG00016325, QMSTRG00018039, QMSTRG00019194, QMSTRG00020187, QMSTRG00020692, QMSTRG00020889, QMSTRG00021092,…
GO:0050657	BP	e	nucleic acid transport	61/4554	168/24229	8.26205e-08	6	61	3.31419e-06	QMSTRG00000969, QMSTRG00001701, QMSTRG00001729, QMSTRG00001731, QMSTRG00001839, QMSTRG00002539, QMSTRG00002953, QMSTRG00003247, QMSTRG00004239, QMSTRG00004408, QMSTRG00004585, QMSTRG00004673, QMSTRG00004874, QMSTRG00005016, QMSTRG00006765, QMSTRG00006791, QMSTRG00007462, QMSTRG00008570, QMSTRG00008596, QMSTRG00008608, QMSTRG00008620, QMSTRG00008657, QMSTRG00008676, QMSTRG00008687, QMSTRG00008701,…
GO:0050658	BP	e	RNA transport	61/4554	168/24229	8.26205e-08	7	61	3.31419e-06	QMSTRG00000969, QMSTRG00001701, QMSTRG00001729, QMSTRG00001731, QMSTRG00001839, QMSTRG00002539, QMSTRG00002953, QMSTRG00003247, QMSTRG00004239, QMSTRG00004408, QMSTRG00004585, QMSTRG00004673, QMSTRG00004874, QMSTRG00005016, QMSTRG00006765, QMSTRG00006791, QMSTRG00007462, QMSTRG00008570, QMSTRG00008596, QMSTRG00008608, QMSTRG00008620, QMSTRG00008657, QMSTRG00008676, QMSTRG00008687, QMSTRG00008701,…
GO:0016192	BP	e	vesicle-mediated transport	164/4554	592/24229	8.59835e-08	4	164	3.43518e-06	QMSTRG00000015, QMSTRG00000459, QMSTRG00000512, QMSTRG00000632, QMSTRG00000638, QMSTRG00001375, QMSTRG00001392, QMSTRG00001427, QMSTRG00001615, QMSTRG00001728, QMSTRG00001782, QMSTRG00001788, QMSTRG00001896, QMSTRG00002087, QMSTRG00002131, QMSTRG00002160, QMSTRG00002850, QMSTRG00002958, QMSTRG00003001, QMSTRG00003117, QMSTRG00003238, QMSTRG00003371, QMSTRG00003404, QMSTRG00003431, QMSTRG00003745,…
GO:0008033	BP	e	tRNA processing	73/4554	214/24229	8.78912e-08	9	73	3.49729e-06	QMSTRG00001735, QMSTRG00001798, QMSTRG00001874, QMSTRG00002056, QMSTRG00002140, QMSTRG00002202, QMSTRG00002609, QMSTRG00002691, QMSTRG00002702, QMSTRG00002919, QMSTRG00003038, QMSTRG00003042, QMSTRG00003054, QMSTRG00003210, QMSTRG00003940, QMSTRG00004541, QMSTRG00005644, QMSTRG00005771, QMSTRG00007394, QMSTRG00007949, QMSTRG00008709, QMSTRG00009623, QMSTRG00009914, QMSTRG00010441, QMSTRG00010472,…
GO:1901135	BP	e	carbohydrate derivative metabolic process	296/4554	1187/24229	8.87282e-08	3	296	3.51648e-06	QMSTRG00000068, QMSTRG00000114, QMSTRG00000171, QMSTRG00000193, QMSTRG00000363, QMSTRG00000375, QMSTRG00000512, QMSTRG00000674, QMSTRG00000704, QMSTRG00000716, QMSTRG00000737, QMSTRG00000825, QMSTRG00000940, QMSTRG00001129, QMSTRG00001131, QMSTRG00001152, QMSTRG00001179, QMSTRG00001445, QMSTRG00001455, QMSTRG00001468, QMSTRG00001694, QMSTRG00001701, QMSTRG00001708, QMSTRG00001720, QMSTRG00001835,…
GO:0009451	BP	e	RNA modification	65/4554	182/24229	8.96952e-08	7	65	3.54064e-06	QMSTRG00000114, QMSTRG00001708, QMSTRG00001739, QMSTRG00001909, QMSTRG00002140, QMSTRG00002202, QMSTRG00002609, QMSTRG00002691, QMSTRG00002702, QMSTRG00003054, QMSTRG00003202, QMSTRG00003210, QMSTRG00003240, QMSTRG00003940, QMSTRG00004541, QMSTRG00004678, QMSTRG00005644, QMSTRG00005747, QMSTRG00005771, QMSTRG00005997, QMSTRG00006406, QMSTRG00007949, QMSTRG00008091, QMSTRG00008709, QMSTRG00009623,…
GO:0000027	BP	e	ribosomal large subunit assembly	14/4554	18/24229	9.5901e-08	7	14	3.77058e-06	QMSTRG00002148, QMSTRG00005992, QMSTRG00006632, QMSTRG00006826, QMSTRG00009475, QMSTRG00009604, QMSTRG00012051, QMSTRG00014785, QMSTRG00016820, QMSTRG00017686, QMSTRG00018493, QMSTRG00019250, QMSTRG00019949, QMSTRG00021082
GO:0071103	BP	e	DNA conformation change	23/4554	41/24229	1.1201e-07	6	23	4.36927e-06	QMSTRG00001405, QMSTRG00002201, QMSTRG00002765, QMSTRG00002781, QMSTRG00002783, QMSTRG00003012, QMSTRG00006518, QMSTRG00008093, QMSTRG00009152, QMSTRG00009210, QMSTRG00011452, QMSTRG00014814, QMSTRG00014935, QMSTRG00015261, QMSTRG00015304, QMSTRG00016825, QMSTRG00017788, QMSTRG00017891, QMSTRG00020055, QMSTRG00020359, QMSTRG00020928, QMSTRG00020930, QMSTRG00021533
GO:0006405	BP	e	RNA export from nucleus	23/4554	41/24229	1.1201e-07	8	23	4.36927e-06	QMSTRG00001729, QMSTRG00001731, QMSTRG00001839, QMSTRG00002539, QMSTRG00002953, QMSTRG00003247, QMSTRG00004673, QMSTRG00006765, QMSTRG00006791, QMSTRG00007462, QMSTRG00008570, QMSTRG00009576, QMSTRG00011480, QMSTRG00012492, QMSTRG00012551, QMSTRG00013066, QMSTRG00014522, QMSTRG00014644, QMSTRG00015050, QMSTRG00017259, QMSTRG00017672, QMSTRG00021051, QMSTRG00022052
GO:0048024	BP	e	regulation of mRNA splicing, via spliceosome	25/4554	47/24229	1.29217e-07	9	25	5.02071e-06	QMSTRG00002142, QMSTRG00002230, QMSTRG00002539, QMSTRG00003206, QMSTRG00003323, QMSTRG00003463, QMSTRG00003726, QMSTRG00004008, QMSTRG00005202, QMSTRG00006765, QMSTRG00006791, QMSTRG00007100, QMSTRG00009947, QMSTRG00013274, QMSTRG00013961, QMSTRG00014092, QMSTRG00015143, QMSTRG00016884, QMSTRG00016893, QMSTRG00017538, QMSTRG00017898, QMSTRG00018578, QMSTRG00018587, QMSTRG00019388, QMSTRG00021066
GO:0090305	BP	e	nucleic acid phosphodiester bond hydrolysis	26/4554	50/24229	1.32569e-07	6	26	5.13084e-06	QMSTRG00000622, QMSTRG00001874, QMSTRG00002263, QMSTRG00002664, QMSTRG00003374, QMSTRG00004695, QMSTRG00005033, QMSTRG00006006, QMSTRG00006523, QMSTRG00006632, QMSTRG00007394, QMSTRG00007675, QMSTRG00009099, QMSTRG00010113, QMSTRG00011457, QMSTRG00014900, QMSTRG00015497, QMSTRG00016270, QMSTRG00017196, QMSTRG00018234, QMSTRG00018436, QMSTRG00018782, QMSTRG00020356, QMSTRG00020638, QMSTRG00020930,…
GO:0006383	BP	e	transcription by RNA polymerase III	21/4554	36/24229	1.60789e-07	10	21	6.19881e-06	QMSTRG00001736, QMSTRG00002613, QMSTRG00003098, QMSTRG00003115, QMSTRG00003945, QMSTRG00004419, QMSTRG00004694, QMSTRG00005483, QMSTRG00005735, QMSTRG00006024, QMSTRG00009367, QMSTRG00013950, QMSTRG00014601, QMSTRG00014606, QMSTRG00014638, QMSTRG00014849, QMSTRG00015303, QMSTRG00015725, QMSTRG00017194, QMSTRG00020177, QMSTRG00020482
GO:0010608	BP	e	post-transcriptional regulation of gene expression	64/4554	183/24229	1.89758e-07	6	64	7.25915e-06	QMSTRG00000312, QMSTRG00001445, QMSTRG00002236, QMSTRG00003624, QMSTRG00003961, QMSTRG00003974, QMSTRG00003982, QMSTRG00003988, QMSTRG00003995, QMSTRG00004410, QMSTRG00004695, QMSTRG00004704, QMSTRG00004875, QMSTRG00005657, QMSTRG00006328, QMSTRG00006510, QMSTRG00007754, QMSTRG00007904, QMSTRG00007957, QMSTRG00008188, QMSTRG00008854, QMSTRG00009123, QMSTRG00009458, QMSTRG00009528, QMSTRG00009604,…
GO:0043632	BP	e	modification-dependent macromolecule catabolic process	106/4554	351/24229	1.97577e-07	6	106	7.5292e-06	QMSTRG00000451, QMSTRG00000825, QMSTRG00001306, QMSTRG00001815, QMSTRG00001818, QMSTRG00002766, QMSTRG00002952, QMSTRG00003624, QMSTRG00003742, QMSTRG00004635, QMSTRG00004695, QMSTRG00005055, QMSTRG00005284, QMSTRG00005353, QMSTRG00005518, QMSTRG00006006, QMSTRG00006333, QMSTRG00006336, QMSTRG00007097, QMSTRG00007479, QMSTRG00007500, QMSTRG00007818, QMSTRG00007937, QMSTRG00008055, QMSTRG00008057,…
GO:0016579	BP	e	protein deubiquitination	39/4554	92/24229	2.54144e-07	8	39	9.63227e-06	QMSTRG00003459, QMSTRG00003624, QMSTRG00003742, QMSTRG00005946, QMSTRG00006333, QMSTRG00006335, QMSTRG00006336, QMSTRG00006341, QMSTRG00006345, QMSTRG00006351, QMSTRG00006357, QMSTRG00006359, QMSTRG00007500, QMSTRG00007818, QMSTRG00007937, QMSTRG00008055, QMSTRG00008226, QMSTRG00008308, QMSTRG00009120, QMSTRG00009149, QMSTRG00010422, QMSTRG00011068, QMSTRG00011372, QMSTRG00014508, QMSTRG00014840,…
GO:0007281	BP	e	germ cell development	49/4554	127/24229	2.54709e-07	4	49	9.63227e-06	QMSTRG00000015, QMSTRG00001839, QMSTRG00001994, QMSTRG00002142, QMSTRG00002384, QMSTRG00002810, QMSTRG00002916, QMSTRG00003121, QMSTRG00003206, QMSTRG00003293, QMSTRG00004267, QMSTRG00004387, QMSTRG00004418, QMSTRG00005264, QMSTRG00005266, QMSTRG00005283, QMSTRG00005781, QMSTRG00005843, QMSTRG00005989, QMSTRG00006336, QMSTRG00006601, QMSTRG00006819, QMSTRG00006977, QMSTRG00007545, QMSTRG00007580,…
GO:0006281	BP	e	DNA repair	401/4554	1699/24229	2.94209e-07	7	401	1.10837e-05	QMSTRG00000009, QMSTRG00000021, QMSTRG00000022, QMSTRG00000068, QMSTRG00000077, QMSTRG00000114, QMSTRG00000171, QMSTRG00000193, QMSTRG00000363, QMSTRG00000375, QMSTRG00001050, QMSTRG00001060, QMSTRG00001306, QMSTRG00001405, QMSTRG00001559, QMSTRG00001638, QMSTRG00001815, QMSTRG00002052, QMSTRG00002056, QMSTRG00002057, QMSTRG00002149, QMSTRG00002201, QMSTRG00002230, QMSTRG00002269, QMSTRG00002325,…
GO:0043543	BP	e	protein acylation	50/4554	133/24229	3.21717e-07	6	50	1.20741e-05	QMSTRG00001445, QMSTRG00003554, QMSTRG00003816, QMSTRG00004055, QMSTRG00004371, QMSTRG00004373, QMSTRG00004374, QMSTRG00004384, QMSTRG00004387, QMSTRG00004403, QMSTRG00004408, QMSTRG00004410, QMSTRG00004415, QMSTRG00004418, QMSTRG00004419, QMSTRG00004428, QMSTRG00004458, QMSTRG00004464, QMSTRG00004470, QMSTRG00004504, QMSTRG00004508, QMSTRG00005327, QMSTRG00005927, QMSTRG00005989, QMSTRG00008006,…
GO:0006366	BP	e	transcription by RNA polymerase II	34/4554	76/24229	3.27345e-07	10	34	1.2239e-05	QMSTRG00002010, QMSTRG00002143, QMSTRG00003945, QMSTRG00004470, QMSTRG00005735, QMSTRG00006335, QMSTRG00006796, QMSTRG00008236, QMSTRG00008373, QMSTRG00009367, QMSTRG00011261, QMSTRG00011452, QMSTRG00013950, QMSTRG00014592, QMSTRG00014741, QMSTRG00015303, QMSTRG00015725, QMSTRG00017194, QMSTRG00017475, QMSTRG00017546, QMSTRG00017851, QMSTRG00017859, QMSTRG00017861, QMSTRG00017865, QMSTRG00017866,…
GO:0009152	BP	e	purine ribonucleotide biosynthetic process	73/4554	220/24229	3.3974e-07	10	73	1.26547e-05	QMSTRG00000716, QMSTRG00000940, QMSTRG00001694, QMSTRG00001701, QMSTRG00001708, QMSTRG00001720, QMSTRG00001886, QMSTRG00002701, QMSTRG00002702, QMSTRG00004916, QMSTRG00005462, QMSTRG00005473, QMSTRG00005474, QMSTRG00005477, QMSTRG00005483, QMSTRG00005487, QMSTRG00005492, QMSTRG00005496, QMSTRG00005518, QMSTRG00005522, QMSTRG00005538, QMSTRG00005820, QMSTRG00005824, QMSTRG00005836, QMSTRG00006027,…
GO:0051321	BP	e	meiotic cell cycle	23/4554	43/24229	3.5965e-07	3	23	1.33461e-05	QMSTRG00001952, QMSTRG00002384, QMSTRG00002765, QMSTRG00002916, QMSTRG00003859, QMSTRG00004992, QMSTRG00005033, QMSTRG00008514, QMSTRG00008525, QMSTRG00009327, QMSTRG00010023, QMSTRG00011455, QMSTRG00014704, QMSTRG00014814, QMSTRG00014935, QMSTRG00016286, QMSTRG00016646, QMSTRG00019194, QMSTRG00020187, QMSTRG00020193, QMSTRG00020810, QMSTRG00020928, QMSTRG00020930
GO:0006334	BP	e	nucleosome assembly	81/4554	252/24229	3.62794e-07	7	81	1.34126e-05	QMSTRG00002484, QMSTRG00003462, QMSTRG00004603, QMSTRG00004924, QMSTRG00006892, QMSTRG00010041, QMSTRG00011176, QMSTRG00012681, QMSTRG00014385, QMSTRG00016460, QMSTRG00016482, QMSTRG00016486, QMSTRG00016503, QMSTRG00016504, QMSTRG00016505, QMSTRG00016507, QMSTRG00016509, QMSTRG00016521, QMSTRG00016524, QMSTRG00016535, QMSTRG00016548, QMSTRG00016549, QMSTRG00016555, QMSTRG00016563, QMSTRG00016575,…
GO:0009142	BP	e	nucleoside triphosphate biosynthetic process	40/4554	98/24229	3.86782e-07	8	40	1.42462e-05	QMSTRG00000068, QMSTRG00000716, QMSTRG00001835, QMSTRG00002696, QMSTRG00002701, QMSTRG00002702, QMSTRG00004875, QMSTRG00004916, QMSTRG00005780, QMSTRG00005820, QMSTRG00006027, QMSTRG00006031, QMSTRG00006036, QMSTRG00009239, QMSTRG00009244, QMSTRG00010736, QMSTRG00012681, QMSTRG00014038, QMSTRG00014256, QMSTRG00014269, QMSTRG00014272, QMSTRG00014277, QMSTRG00014363, QMSTRG00014366, QMSTRG00014530,…
GO:0072522	BP	e	purine-containing compound biosynthetic process	88/4554	281/24229	4.44663e-07	5	88	1.63175e-05	QMSTRG00000716, QMSTRG00000940, QMSTRG00001694, QMSTRG00001701, QMSTRG00001708, QMSTRG00001720, QMSTRG00001886, QMSTRG00002701, QMSTRG00002702, QMSTRG00004415, QMSTRG00004797, QMSTRG00004916, QMSTRG00005462, QMSTRG00005473, QMSTRG00005474, QMSTRG00005477, QMSTRG00005483, QMSTRG00005487, QMSTRG00005492, QMSTRG00005496, QMSTRG00005518, QMSTRG00005522, QMSTRG00005538, QMSTRG00005820, QMSTRG00005824,…
GO:0046390	BP	e	ribose phosphate biosynthetic process	82/4554	257/24229	4.68662e-07	6	82	1.71347e-05	QMSTRG00000114, QMSTRG00000716, QMSTRG00000940, QMSTRG00001694, QMSTRG00001701, QMSTRG00001708, QMSTRG00001720, QMSTRG00001835, QMSTRG00001886, QMSTRG00002696, QMSTRG00002701, QMSTRG00002702, QMSTRG00004916, QMSTRG00005462, QMSTRG00005473, QMSTRG00005474, QMSTRG00005477, QMSTRG00005483, QMSTRG00005487, QMSTRG00005492, QMSTRG00005496, QMSTRG00005518, QMSTRG00005522, QMSTRG00005538, QMSTRG00005820,…
GO:0032392	BP	e	DNA geometric change	17/4554	27/24229	5.38888e-07	7	17	1.95579e-05	QMSTRG00001405, QMSTRG00002201, QMSTRG00003012, QMSTRG00006518, QMSTRG00009152, QMSTRG00009210, QMSTRG00011452, QMSTRG00014814, QMSTRG00014935, QMSTRG00015261, QMSTRG00015304, QMSTRG00016825, QMSTRG00020055, QMSTRG00020359, QMSTRG00020928, QMSTRG00020930, QMSTRG00021533
GO:0051247	BP	e	positive regulation of protein metabolic process	84/4554	267/24229	5.51763e-07	6	84	1.99521e-05	QMSTRG00000512, QMSTRG00000620, QMSTRG00000786, QMSTRG00001306, QMSTRG00001758, QMSTRG00001815, QMSTRG00001887, QMSTRG00002237, QMSTRG00002332, QMSTRG00002347, QMSTRG00002718, QMSTRG00002766, QMSTRG00002836, QMSTRG00003380, QMSTRG00003935, QMSTRG00004408, QMSTRG00004526, QMSTRG00005496, QMSTRG00005657, QMSTRG00005802, QMSTRG00005927, QMSTRG00006649, QMSTRG00007125, QMSTRG00007307, QMSTRG00007904,…
GO:0030490	BP	e	maturation of SSU-rRNA	15/4554	22/24229	5.60568e-07	10	15	2.01882e-05	QMSTRG00002979, QMSTRG00003290, QMSTRG00003309, QMSTRG00003742, QMSTRG00004331, QMSTRG00006514, QMSTRG00009449, QMSTRG00011457, QMSTRG00011652, QMSTRG00014630, QMSTRG00014900, QMSTRG00016034, QMSTRG00017618, QMSTRG00017785, QMSTRG00021941
GO:0000381	BP	e	regulation of alternative mRNA splicing, via spliceosome	21/4554	38/24229	5.62369e-07	10	21	2.01882e-05	QMSTRG00002142, QMSTRG00002230, QMSTRG00003206, QMSTRG00003323, QMSTRG00003726, QMSTRG00004008, QMSTRG00006765, QMSTRG00006791, QMSTRG00007100, QMSTRG00009947, QMSTRG00013274, QMSTRG00013961, QMSTRG00014092, QMSTRG00016884, QMSTRG00016893, QMSTRG00017538, QMSTRG00017898, QMSTRG00018578, QMSTRG00018587, QMSTRG00019388, QMSTRG00021066
GO:0007292	BP	e	female gamete generation	38/4554	92/24229	5.85791e-07	4	38	2.09531e-05	QMSTRG00001839, QMSTRG00001994, QMSTRG00002142, QMSTRG00002384, QMSTRG00002810, QMSTRG00002916, QMSTRG00003121, QMSTRG00003206, QMSTRG00003293, QMSTRG00004267, QMSTRG00004387, QMSTRG00004418, QMSTRG00005283, QMSTRG00005843, QMSTRG00005989, QMSTRG00006336, QMSTRG00006819, QMSTRG00006977, QMSTRG00007545, QMSTRG00007580, QMSTRG00008525, QMSTRG00008536, QMSTRG00008936, QMSTRG00009101, QMSTRG00009458,…
GO:0031570	BP	e	DNA integrity checkpoint signaling	23/4554	44/24229	6.19478e-07	9	23	2.20784e-05	QMSTRG00002765, QMSTRG00002904, QMSTRG00004233, QMSTRG00004765, QMSTRG00005033, QMSTRG00005131, QMSTRG00006788, QMSTRG00007068, QMSTRG00007306, QMSTRG00007359, QMSTRG00007909, QMSTRG00008047, QMSTRG00011176, QMSTRG00012737, QMSTRG00012757, QMSTRG00012998, QMSTRG00014463, QMSTRG00016325, QMSTRG00018039, QMSTRG00019194, QMSTRG00020889, QMSTRG00021617, QMSTRG00021659
GO:0009260	BP	e	ribonucleotide biosynthetic process	81/4554	255/24229	6.54819e-07	9	81	2.32543e-05	QMSTRG00000114, QMSTRG00000716, QMSTRG00000940, QMSTRG00001694, QMSTRG00001701, QMSTRG00001708, QMSTRG00001720, QMSTRG00001835, QMSTRG00001886, QMSTRG00002696, QMSTRG00002701, QMSTRG00002702, QMSTRG00004916, QMSTRG00005462, QMSTRG00005473, QMSTRG00005474, QMSTRG00005477, QMSTRG00005483, QMSTRG00005487, QMSTRG00005492, QMSTRG00005496, QMSTRG00005518, QMSTRG00005522, QMSTRG00005538, QMSTRG00005820,…
GO:2000112	BP	e	regulation of cellular macromolecule biosynthetic process	60/4554	173/24229	6.83318e-07	6	60	2.41797e-05	QMSTRG00000312, QMSTRG00002236, QMSTRG00003624, QMSTRG00003961, QMSTRG00003974, QMSTRG00003982, QMSTRG00003988, QMSTRG00003995, QMSTRG00004410, QMSTRG00004695, QMSTRG00004704, QMSTRG00004875, QMSTRG00005657, QMSTRG00007307, QMSTRG00007754, QMSTRG00007904, QMSTRG00007957, QMSTRG00008188, QMSTRG00009123, QMSTRG00009458, QMSTRG00009528, QMSTRG00009604, QMSTRG00009691, QMSTRG00010113, QMSTRG00010817,…
GO:0009201	BP	e	ribonucleoside triphosphate biosynthetic process	37/4554	89/24229	7.47543e-07	9	37	2.63582e-05	QMSTRG00000716, QMSTRG00001835, QMSTRG00002696, QMSTRG00002701, QMSTRG00002702, QMSTRG00004916, QMSTRG00005820, QMSTRG00006027, QMSTRG00006031, QMSTRG00006036, QMSTRG00009239, QMSTRG00009244, QMSTRG00010736, QMSTRG00012681, QMSTRG00014038, QMSTRG00014256, QMSTRG00014269, QMSTRG00014272, QMSTRG00014277, QMSTRG00014363, QMSTRG00014366, QMSTRG00014530, QMSTRG00015969, QMSTRG00016419, QMSTRG00016422,…
GO:0016049	BP	e	cell growth	38/4554	93/24229	7.53447e-07	2	38	2.64722e-05	QMSTRG00000015, QMSTRG00000512, QMSTRG00000912, QMSTRG00001204, QMSTRG00001789, QMSTRG00001798, QMSTRG00001807, QMSTRG00001815, QMSTRG00001818, QMSTRG00001821, QMSTRG00001825, QMSTRG00001827, QMSTRG00001839, QMSTRG00001994, QMSTRG00002520, QMSTRG00002904, QMSTRG00003830, QMSTRG00004408, QMSTRG00004975, QMSTRG00006336, QMSTRG00008166, QMSTRG00008550, QMSTRG00009241, QMSTRG00009287, QMSTRG00010352,…
GO:0000122	BP	e	negative regulation of transcription by RNA polymerase II	44/4554	114/24229	7.75887e-07	11	44	2.71324e-05	QMSTRG00001306, QMSTRG00001994, QMSTRG00002051, QMSTRG00003121, QMSTRG00003847, QMSTRG00004526, QMSTRG00004761, QMSTRG00005781, QMSTRG00007056, QMSTRG00007463, QMSTRG00008563, QMSTRG00008746, QMSTRG00009294, QMSTRG00009348, QMSTRG00010048, QMSTRG00010438, QMSTRG00011278, QMSTRG00011360, QMSTRG00011797, QMSTRG00013024, QMSTRG00013914, QMSTRG00013950, QMSTRG00014062, QMSTRG00014228, QMSTRG00014515,…
GO:1901605	BP	e	alpha-amino acid metabolic process	106/4554	359/24229	7.77714e-07	7	106	2.71324e-05	QMSTRG00000702, QMSTRG00000708, QMSTRG00000799, QMSTRG00000868, QMSTRG00000972, QMSTRG00001131, QMSTRG00001473, QMSTRG00001833, QMSTRG00001835, QMSTRG00001839, QMSTRG00001846, QMSTRG00001854, QMSTRG00001861, QMSTRG00001865, QMSTRG00001871, QMSTRG00001872, QMSTRG00001874, QMSTRG00001886, QMSTRG00001887, QMSTRG00001896, QMSTRG00001909, QMSTRG00001916, QMSTRG00001918, QMSTRG00001922, QMSTRG00001937,…
GO:0006401	BP	e	RNA catabolic process	59/4554	169/24229	8.05181e-07	7	59	2.7992e-05	QMSTRG00000622, QMSTRG00000649, QMSTRG00001720, QMSTRG00002563, QMSTRG00004695, QMSTRG00004981, QMSTRG00005894, QMSTRG00006006, QMSTRG00007068, QMSTRG00007667, QMSTRG00007668, QMSTRG00007672, QMSTRG00007675, QMSTRG00007681, QMSTRG00007683, QMSTRG00007689, QMSTRG00007699, QMSTRG00007707, QMSTRG00007736, QMSTRG00007753, QMSTRG00007754, QMSTRG00007762, QMSTRG00007765, QMSTRG00007785, QMSTRG00007786,…
GO:0016073	BP	e	snRNA metabolic process	19/4554	33/24229	8.32224e-07	8	19	2.8831e-05	QMSTRG00001708, QMSTRG00003008, QMSTRG00004695, QMSTRG00006006, QMSTRG00008535, QMSTRG00009120, QMSTRG00010441, QMSTRG00011261, QMSTRG00011886, QMSTRG00012253, QMSTRG00012833, QMSTRG00012998, QMSTRG00014130, QMSTRG00014368, QMSTRG00015303, QMSTRG00015497, QMSTRG00017546, QMSTRG00018436, QMSTRG00021281
GO:0065009	BP	e	regulation of molecular function	137/4554	492/24229	8.36993e-07	2	137	2.88952e-05	QMSTRG00000512, QMSTRG00001306, QMSTRG00001566, QMSTRG00001952, QMSTRG00001975, QMSTRG00001980, QMSTRG00002092, QMSTRG00002160, QMSTRG00002236, QMSTRG00002237, QMSTRG00002471, QMSTRG00002800, QMSTRG00003371, QMSTRG00003468, QMSTRG00003483, QMSTRG00003724, QMSTRG00003847, QMSTRG00003935, QMSTRG00004373, QMSTRG00004408, QMSTRG00004526, QMSTRG00004759, QMSTRG00004762, QMSTRG00004765, QMSTRG00004975,…
GO:0032508	BP	e	DNA duplex unwinding	16/4554	25/24229	8.50815e-07	8	16	2.92704e-05	QMSTRG00001405, QMSTRG00002201, QMSTRG00003012, QMSTRG00006518, QMSTRG00009152, QMSTRG00009210, QMSTRG00011452, QMSTRG00014814, QMSTRG00014935, QMSTRG00015261, QMSTRG00015304, QMSTRG00020055, QMSTRG00020359, QMSTRG00020928, QMSTRG00020930, QMSTRG00021533
GO:0032446	BP	e	protein modification by small protein conjugation	95/4554	314/24229	8.8028e-07	7	95	3.01793e-05	QMSTRG00001306, QMSTRG00001839, QMSTRG00002089, QMSTRG00002092, QMSTRG00002096, QMSTRG00002097, QMSTRG00002140, QMSTRG00002146, QMSTRG00002230, QMSTRG00002236, QMSTRG00002325, QMSTRG00002327, QMSTRG00002539, QMSTRG00002609, QMSTRG00002654, QMSTRG00002702, QMSTRG00002766, QMSTRG00002947, QMSTRG00002952, QMSTRG00003170, QMSTRG00003172, QMSTRG00003179, QMSTRG00003189, QMSTRG00003193, QMSTRG00003204,…
GO:0032259	BP	e	methylation	59/4554	170/24229	8.88561e-07	2	59	3.03581e-05	QMSTRG00000114, QMSTRG00001559, QMSTRG00001646, QMSTRG00001739, QMSTRG00001909, QMSTRG00002622, QMSTRG00002781, QMSTRG00003054, QMSTRG00003202, QMSTRG00003240, QMSTRG00003290, QMSTRG00003380, QMSTRG00005713, QMSTRG00005747, QMSTRG00005771, QMSTRG00005781, QMSTRG00005927, QMSTRG00005997, QMSTRG00006077, QMSTRG00006084, QMSTRG00006091, QMSTRG00006093, QMSTRG00006406, QMSTRG00006521, QMSTRG00008091,…
GO:0006352	BP	e	DNA-templated transcription initiation	56/4554	158/24229	9.66591e-07	8	56	3.29106e-05	QMSTRG00000708, QMSTRG00001193, QMSTRG00001333, QMSTRG00001445, QMSTRG00001473, QMSTRG00001501, QMSTRG00002010, QMSTRG00002979, QMSTRG00002983, QMSTRG00003001, QMSTRG00003098, QMSTRG00003921, QMSTRG00003945, QMSTRG00004166, QMSTRG00004909, QMSTRG00006335, QMSTRG00006660, QMSTRG00007939, QMSTRG00008006, QMSTRG00008709, QMSTRG00011381, QMSTRG00011452, QMSTRG00012011, QMSTRG00012046, QMSTRG00013950,…
GO:0051093	BP	e	negative regulation of developmental process	59/4554	171/24229	1.00807e-06	4	59	3.42052e-05	QMSTRG00000015, QMSTRG00000512, QMSTRG00000621, QMSTRG00001662, QMSTRG00001873, QMSTRG00002143, QMSTRG00003121, QMSTRG00003293, QMSTRG00004403, QMSTRG00004646, QMSTRG00004761, QMSTRG00004762, QMSTRG00004909, QMSTRG00005843, QMSTRG00005979, QMSTRG00005989, QMSTRG00006061, QMSTRG00006519, QMSTRG00007056, QMSTRG00007072, QMSTRG00007367, QMSTRG00008563, QMSTRG00008824, QMSTRG00008936, QMSTRG00009498,…
GO:0034248	BP	e	regulation of amide metabolic process	61/4554	179/24229	1.08949e-06	5	61	3.68417e-05	QMSTRG00000312, QMSTRG00002236, QMSTRG00003624, QMSTRG00003961, QMSTRG00003974, QMSTRG00003982, QMSTRG00003988, QMSTRG00003995, QMSTRG00004410, QMSTRG00004695, QMSTRG00004704, QMSTRG00004875, QMSTRG00005657, QMSTRG00007754, QMSTRG00007904, QMSTRG00007957, QMSTRG00008188, QMSTRG00009123, QMSTRG00009458, QMSTRG00009528, QMSTRG00009604, QMSTRG00009691, QMSTRG00010113, QMSTRG00010817, QMSTRG00011903,…
GO:0006164	BP	e	purine nucleotide biosynthetic process	81/4554	257/24229	1.09874e-06	9	81	3.70283e-05	QMSTRG00000716, QMSTRG00000940, QMSTRG00001694, QMSTRG00001701, QMSTRG00001708, QMSTRG00001720, QMSTRG00001886, QMSTRG00002701, QMSTRG00002702, QMSTRG00004797, QMSTRG00004916, QMSTRG00005462, QMSTRG00005473, QMSTRG00005474, QMSTRG00005477, QMSTRG00005483, QMSTRG00005487, QMSTRG00005492, QMSTRG00005496, QMSTRG00005518, QMSTRG00005522, QMSTRG00005538, QMSTRG00005820, QMSTRG00005824, QMSTRG00005836,…
GO:0051129	BP	e	negative regulation of cellular component organization	54/4554	153/24229	1.22397e-06	5	54	4.11086e-05	QMSTRG00000015, QMSTRG00000512, QMSTRG00001873, QMSTRG00001887, QMSTRG00002051, QMSTRG00002201, QMSTRG00002397, QMSTRG00002399, QMSTRG00003018, QMSTRG00003121, QMSTRG00003293, QMSTRG00003371, QMSTRG00004403, QMSTRG00004408, QMSTRG00004646, QMSTRG00004762, QMSTRG00005573, QMSTRG00005781, QMSTRG00006061, QMSTRG00007072, QMSTRG00007128, QMSTRG00007307, QMSTRG00007359, QMSTRG00008166, QMSTRG00008869,…
GO:0031123	BP	e	RNA 3'-end processing	32/4554	74/24229	1.32805e-06	8	32	4.44536e-05	QMSTRG00000649, QMSTRG00002508, QMSTRG00002513, QMSTRG00002530, QMSTRG00002539, QMSTRG00002540, QMSTRG00003008, QMSTRG00003027, QMSTRG00003624, QMSTRG00004695, QMSTRG00006006, QMSTRG00006523, QMSTRG00008508, QMSTRG00008535, QMSTRG00009120, QMSTRG00010113, QMSTRG00010441, QMSTRG00010895, QMSTRG00011886, QMSTRG00012253, QMSTRG00012833, QMSTRG00012998, QMSTRG00013640, QMSTRG00013680, QMSTRG00014130,…
GO:0007623	BP	e	circadian rhythm	31/4554	70/24229	1.33948e-06	2	31	4.46596e-05	QMSTRG00003847, QMSTRG00004875, QMSTRG00005736, QMSTRG00007432, QMSTRG00007917, QMSTRG00008054, QMSTRG00008580, QMSTRG00008754, QMSTRG00008936, QMSTRG00009149, QMSTRG00009831, QMSTRG00011176, QMSTRG00011466, QMSTRG00012590, QMSTRG00013107, QMSTRG00013234, QMSTRG00013681, QMSTRG00013947, QMSTRG00013990, QMSTRG00014216, QMSTRG00014416, QMSTRG00014601, QMSTRG00015467, QMSTRG00015783, QMSTRG00016442,…
GO:0035295	BP	e	tube development	42/4554	108/24229	1.34321e-06	3	42	4.46596e-05	QMSTRG00000008, QMSTRG00000512, QMSTRG00000632, QMSTRG00001736, QMSTRG00001839, QMSTRG00002092, QMSTRG00002471, QMSTRG00004239, QMSTRG00004408, QMSTRG00004909, QMSTRG00005016, QMSTRG00005843, QMSTRG00007070, QMSTRG00007820, QMSTRG00008047, QMSTRG00008054, QMSTRG00009623, QMSTRG00009805, QMSTRG00010048, QMSTRG00011466, QMSTRG00011551, QMSTRG00012590, QMSTRG00012592, QMSTRG00012663, QMSTRG00013497,…
GO:0019941	BP	e	modification-dependent protein catabolic process	102/4554	346/24229	1.42003e-06	7	102	4.70558e-05	QMSTRG00000451, QMSTRG00000825, QMSTRG00001306, QMSTRG00001815, QMSTRG00001818, QMSTRG00002766, QMSTRG00002952, QMSTRG00003624, QMSTRG00003742, QMSTRG00004635, QMSTRG00005055, QMSTRG00005284, QMSTRG00005353, QMSTRG00005518, QMSTRG00006333, QMSTRG00006336, QMSTRG00007097, QMSTRG00007479, QMSTRG00007500, QMSTRG00007818, QMSTRG00007937, QMSTRG00008055, QMSTRG00008057, QMSTRG00008101, QMSTRG00008114,…
GO:0009605	BP	e	response to external stimulus	130/4554	466/24229	1.44517e-06	2	130	4.77291e-05	QMSTRG00000015, QMSTRG00000114, QMSTRG00000512, QMSTRG00000649, QMSTRG00001854, QMSTRG00001952, QMSTRG00002237, QMSTRG00002753, QMSTRG00002870, QMSTRG00002904, QMSTRG00003668, QMSTRG00003719, QMSTRG00003825, QMSTRG00003830, QMSTRG00003844, QMSTRG00003974, QMSTRG00004131, QMSTRG00004267, QMSTRG00004356, QMSTRG00004373, QMSTRG00004762, QMSTRG00004875, QMSTRG00005736, QMSTRG00005751, QMSTRG00005805,…
GO:0022616	BP	e	DNA strand elongation	12/4554	16/24229	1.63709e-06	7	12	5.38623e-05	QMSTRG00001405, QMSTRG00003102, QMSTRG00005131, QMSTRG00006518, QMSTRG00006519, QMSTRG00007557, QMSTRG00009152, QMSTRG00010922, QMSTRG00012254, QMSTRG00012815, QMSTRG00014529, QMSTRG00020930
GO:0030522	BP	e	intracellular receptor signaling pathway	290/4554	1196/24229	1.64175e-06	5	290	5.38623e-05	QMSTRG00001662, QMSTRG00001670, QMSTRG00001672, QMSTRG00001686, QMSTRG00001690, QMSTRG00001694, QMSTRG00001695, QMSTRG00001701, QMSTRG00001708, QMSTRG00001720, QMSTRG00004603, QMSTRG00017755, QMSTRG00017763, QMSTRG00017767, QMSTRG00017775, QMSTRG00017776, QMSTRG00017788, QMSTRG00017796, QMSTRG00017803, QMSTRG00017821, QMSTRG00017829, QMSTRG00017843, QMSTRG00017845, QMSTRG00017849, QMSTRG00017851,…
GO:0006511	BP	e	ubiquitin-dependent protein catabolic process	101/4554	343/24229	1.81692e-06	8	101	5.94125e-05	QMSTRG00000451, QMSTRG00000825, QMSTRG00001306, QMSTRG00001815, QMSTRG00001818, QMSTRG00002766, QMSTRG00002952, QMSTRG00003624, QMSTRG00003742, QMSTRG00004635, QMSTRG00005055, QMSTRG00005284, QMSTRG00005353, QMSTRG00005518, QMSTRG00006333, QMSTRG00006336, QMSTRG00007097, QMSTRG00007479, QMSTRG00007500, QMSTRG00007818, QMSTRG00007937, QMSTRG00008055, QMSTRG00008057, QMSTRG00008101, QMSTRG00008114,…
GO:0032535	BP	e	regulation of cellular component size	44/4554	116/24229	1.83124e-06	4	44	5.96838e-05	QMSTRG00000912, QMSTRG00001854, QMSTRG00001886, QMSTRG00001952, QMSTRG00002397, QMSTRG00002399, QMSTRG00002539, QMSTRG00003293, QMSTRG00003371, QMSTRG00003372, QMSTRG00003374, QMSTRG00003380, QMSTRG00003782, QMSTRG00003974, QMSTRG00004686, QMSTRG00006061, QMSTRG00006890, QMSTRG00007072, QMSTRG00007289, QMSTRG00008550, QMSTRG00008869, QMSTRG00008936, QMSTRG00009047, QMSTRG00011466, QMSTRG00012136,…
GO:0000469	BP	e	cleavage involved in rRNA processing	11/4554	14/24229	2.11845e-06	8	11	6.88184e-05	QMSTRG00004695, QMSTRG00006006, QMSTRG00007675, QMSTRG00010113, QMSTRG00011457, QMSTRG00014900, QMSTRG00015497, QMSTRG00017196, QMSTRG00018234, QMSTRG00018436, QMSTRG00021281
GO:0031056	BP	e	regulation of histone modification	17/4554	29/24229	2.25253e-06	7	17	7.29348e-05	QMSTRG00002332, QMSTRG00002347, QMSTRG00003121, QMSTRG00003380, QMSTRG00003847, QMSTRG00005781, QMSTRG00007056, QMSTRG00010816, QMSTRG00014064, QMSTRG00014699, QMSTRG00015783, QMSTRG00016984, QMSTRG00017861, QMSTRG00018411, QMSTRG00019787, QMSTRG00020848, QMSTRG00021959
GO:1902533	BP	e	positive regulation of intracellular signal transduction	49/4554	136/24229	2.31307e-06	7	49	7.46511e-05	QMSTRG00000983, QMSTRG00001204, QMSTRG00001873, QMSTRG00002160, QMSTRG00003018, QMSTRG00004373, QMSTRG00004762, QMSTRG00004948, QMSTRG00005644, QMSTRG00005651, QMSTRG00005655, QMSTRG00005657, QMSTRG00005736, QMSTRG00006504, QMSTRG00007125, QMSTRG00007900, QMSTRG00008047, QMSTRG00008057, QMSTRG00008166, QMSTRG00008936, QMSTRG00009710, QMSTRG00009805, QMSTRG00010817, QMSTRG00011466, QMSTRG00011551,…
GO:0006268	BP	e	DNA unwinding involved in DNA replication	9/4554	10/24229	2.41761e-06	9	9	7.76631e-05	QMSTRG00003012, QMSTRG00006518, QMSTRG00009152, QMSTRG00009210, QMSTRG00014814, QMSTRG00014935, QMSTRG00015304, QMSTRG00020359, QMSTRG00020928
GO:0016482	BP	e	cytosolic transport	32/4554	76/24229	2.42207e-06	5	32	7.76631e-05	QMSTRG00001427, QMSTRG00001782, QMSTRG00001788, QMSTRG00001839, QMSTRG00003564, QMSTRG00003863, QMSTRG00004408, QMSTRG00005894, QMSTRG00006242, QMSTRG00006359, QMSTRG00007458, QMSTRG00010794, QMSTRG00010816, QMSTRG00010817, QMSTRG00011750, QMSTRG00012152, QMSTRG00014178, QMSTRG00014217, QMSTRG00014290, QMSTRG00014392, QMSTRG00015431, QMSTRG00016442, QMSTRG00017539, QMSTRG00017579, QMSTRG00017614,…
GO:0051240	BP	e	positive regulation of multicellular organismal process	63/4554	191/24229	2.53495e-06	4	63	8.10203e-05	QMSTRG00000512, QMSTRG00001152, QMSTRG00001204, QMSTRG00001514, QMSTRG00001662, QMSTRG00001736, QMSTRG00001839, QMSTRG00001854, QMSTRG00001887, QMSTRG00002810, QMSTRG00003238, QMSTRG00003309, QMSTRG00003371, QMSTRG00003974, QMSTRG00004403, QMSTRG00004408, QMSTRG00004762, QMSTRG00005264, QMSTRG00005266, QMSTRG00005657, QMSTRG00005736, QMSTRG00005781, QMSTRG00005843, QMSTRG00007125, QMSTRG00007307,…
GO:0006629	BP	e	lipid metabolic process	245/4554	992/24229	2.59959e-06	3	245	8.26952e-05	QMSTRG00000512, QMSTRG00000621, QMSTRG00000649, QMSTRG00000704, QMSTRG00001422, QMSTRG00001424, QMSTRG00001436, QMSTRG00001445, QMSTRG00001468, QMSTRG00001566, QMSTRG00001690, QMSTRG00001737, QMSTRG00001854, QMSTRG00001916, QMSTRG00001918, QMSTRG00002172, QMSTRG00002384, QMSTRG00002613, QMSTRG00002718, QMSTRG00002735, QMSTRG00002741, QMSTRG00002810, QMSTRG00002837, QMSTRG00002956, QMSTRG00002983,…
GO:1901991	BP	e	negative regulation of mitotic cell cycle phase transition	24/4554	50/24229	2.60405e-06	8	24	8.26952e-05	QMSTRG00003018, QMSTRG00004408, QMSTRG00005033, QMSTRG00005573, QMSTRG00005989, QMSTRG00007128, QMSTRG00007306, QMSTRG00007909, QMSTRG00008047, QMSTRG00009101, QMSTRG00009294, QMSTRG00011176, QMSTRG00011452, QMSTRG00011549, QMSTRG00012757, QMSTRG00016325, QMSTRG00016791, QMSTRG00018039, QMSTRG00018622, QMSTRG00019194, QMSTRG00020187, QMSTRG00020692, QMSTRG00021615, QMSTRG00021617
GO:0033365	BP	e	protein localization to organelle	71/4554	223/24229	2.63188e-06	5	71	8.33122e-05	QMSTRG00001445, QMSTRG00001839, QMSTRG00002008, QMSTRG00002539, QMSTRG00002836, QMSTRG00002953, QMSTRG00003018, QMSTRG00003463, QMSTRG00004291, QMSTRG00004704, QMSTRG00004762, QMSTRG00004981, QMSTRG00005016, QMSTRG00005441, QMSTRG00005573, QMSTRG00005700, QMSTRG00006224, QMSTRG00006242, QMSTRG00006359, QMSTRG00007414, QMSTRG00007462, QMSTRG00007744, QMSTRG00008038, QMSTRG00008047, QMSTRG00008535,…
GO:0033044	BP	e	regulation of chromosome organization	28/4554	63/24229	2.70038e-06	6	28	8.49378e-05	QMSTRG00002051, QMSTRG00002201, QMSTRG00002471, QMSTRG00003018, QMSTRG00004408, QMSTRG00005573, QMSTRG00006027, QMSTRG00007056, QMSTRG00007072, QMSTRG00007128, QMSTRG00008457, QMSTRG00009101, QMSTRG00010880, QMSTRG00011549, QMSTRG00014216, QMSTRG00015261, QMSTRG00016825, QMSTRG00017953, QMSTRG00018622, QMSTRG00020187, QMSTRG00020359, QMSTRG00020692, QMSTRG00020848, QMSTRG00020930, QMSTRG00021533,…
GO:0016571	BP	e	histone methylation	19/4554	35/24229	2.79865e-06	8	19	8.775e-05	QMSTRG00002781, QMSTRG00003290, QMSTRG00003380, QMSTRG00005713, QMSTRG00005781, QMSTRG00005927, QMSTRG00006077, QMSTRG00009328, QMSTRG00013238, QMSTRG00013680, QMSTRG00014062, QMSTRG00014991, QMSTRG00017583, QMSTRG00018015, QMSTRG00018411, QMSTRG00019787, QMSTRG00020134, QMSTRG00020848, QMSTRG00022072
GO:0048585	BP	e	negative regulation of response to stimulus	93/4554	314/24229	2.82453e-06	4	93	8.82822e-05	QMSTRG00000512, QMSTRG00000621, QMSTRG00001152, QMSTRG00001250, QMSTRG00001391, QMSTRG00001514, QMSTRG00001873, QMSTRG00001952, QMSTRG00001975, QMSTRG00002701, QMSTRG00002810, QMSTRG00003121, QMSTRG00003825, QMSTRG00004373, QMSTRG00004508, QMSTRG00004646, QMSTRG00004678, QMSTRG00005657, QMSTRG00005731, QMSTRG00005736, QMSTRG00005843, QMSTRG00005961, QMSTRG00006336, QMSTRG00007125, QMSTRG00007275,…
GO:0006367	BP	e	transcription initiation at RNA polymerase II promoter	31/4554	73/24229	2.88556e-06	9	31	8.9906e-05	QMSTRG00000708, QMSTRG00001193, QMSTRG00001445, QMSTRG00002010, QMSTRG00002979, QMSTRG00002983, QMSTRG00003001, QMSTRG00003921, QMSTRG00004166, QMSTRG00004909, QMSTRG00006335, QMSTRG00006660, QMSTRG00008006, QMSTRG00008709, QMSTRG00011381, QMSTRG00011452, QMSTRG00012011, QMSTRG00012046, QMSTRG00013950, QMSTRG00014741, QMSTRG00015161, QMSTRG00016186, QMSTRG00017062, QMSTRG00017314, QMSTRG00017851,…
GO:0006261	BP	e	DNA-templated DNA replication	20/4554	38/24229	2.91047e-06	8	20	9.03978e-05	QMSTRG00002904, QMSTRG00003202, QMSTRG00004759, QMSTRG00005131, QMSTRG00005588, QMSTRG00006519, QMSTRG00007068, QMSTRG00007557, QMSTRG00012254, QMSTRG00012815, QMSTRG00014529, QMSTRG00014814, QMSTRG00015304, QMSTRG00016503, QMSTRG00017389, QMSTRG00018827, QMSTRG00020928, QMSTRG00021046, QMSTRG00021617, QMSTRG00021921
GO:0006402	BP	e	mRNA catabolic process	46/4554	126/24229	2.92024e-06	8	46	9.04179e-05	QMSTRG00000622, QMSTRG00001720, QMSTRG00002563, QMSTRG00004695, QMSTRG00004981, QMSTRG00006006, QMSTRG00007667, QMSTRG00007668, QMSTRG00007672, QMSTRG00007675, QMSTRG00007681, QMSTRG00007683, QMSTRG00007689, QMSTRG00007699, QMSTRG00007707, QMSTRG00007736, QMSTRG00007753, QMSTRG00007754, QMSTRG00007762, QMSTRG00007765, QMSTRG00007785, QMSTRG00007786, QMSTRG00007789, QMSTRG00007790, QMSTRG00007957,…
GO:0006417	BP	e	regulation of translation	55/4554	160/24229	3.30778e-06	7	55	0.000102098	QMSTRG00000312, QMSTRG00002236, QMSTRG00003624, QMSTRG00003961, QMSTRG00003974, QMSTRG00003982, QMSTRG00003988, QMSTRG00003995, QMSTRG00004410, QMSTRG00004695, QMSTRG00004704, QMSTRG00004875, QMSTRG00005657, QMSTRG00007754, QMSTRG00007904, QMSTRG00007957, QMSTRG00008188, QMSTRG00009123, QMSTRG00009458, QMSTRG00009528, QMSTRG00009604, QMSTRG00009691, QMSTRG00010113, QMSTRG00010817, QMSTRG00011946,…
GO:0009895	BP	e	negative regulation of catabolic process	26/4554	57/24229	3.36429e-06	5	26	0.00010352	QMSTRG00000620, QMSTRG00001391, QMSTRG00001887, QMSTRG00003179, QMSTRG00004291, QMSTRG00005736, QMSTRG00005781, QMSTRG00006902, QMSTRG00006904, QMSTRG00007818, QMSTRG00008936, QMSTRG00009805, QMSTRG00010794, QMSTRG00011466, QMSTRG00011519, QMSTRG00011653, QMSTRG00012136, QMSTRG00013107, QMSTRG00014084, QMSTRG00016825, QMSTRG00016941, QMSTRG00017544, QMSTRG00018228, QMSTRG00018614, QMSTRG00019902,…
GO:0009206	BP	e	purine ribonucleoside triphosphate biosynthetic process	29/4554	66/24229	3.44941e-06	10	29	0.000105484	QMSTRG00000716, QMSTRG00002701, QMSTRG00002702, QMSTRG00004916, QMSTRG00006027, QMSTRG00006031, QMSTRG00006036, QMSTRG00009239, QMSTRG00009244, QMSTRG00010736, QMSTRG00012681, QMSTRG00014038, QMSTRG00014256, QMSTRG00014269, QMSTRG00014272, QMSTRG00014277, QMSTRG00014363, QMSTRG00014366, QMSTRG00014530, QMSTRG00015969, QMSTRG00016419, QMSTRG00016422, QMSTRG00016426, QMSTRG00018226, QMSTRG00018760,…
GO:0009145	BP	e	purine nucleoside triphosphate biosynthetic process	29/4554	66/24229	3.44941e-06	9	29	0.000105484	QMSTRG00000716, QMSTRG00002701, QMSTRG00002702, QMSTRG00004916, QMSTRG00006027, QMSTRG00006031, QMSTRG00006036, QMSTRG00009239, QMSTRG00009244, QMSTRG00010736, QMSTRG00012681, QMSTRG00014038, QMSTRG00014256, QMSTRG00014269, QMSTRG00014272, QMSTRG00014277, QMSTRG00014363, QMSTRG00014366, QMSTRG00014530, QMSTRG00015969, QMSTRG00016419, QMSTRG00016422, QMSTRG00016426, QMSTRG00018226, QMSTRG00018760,…
GO:0022900	BP	e	electron transport chain	37/4554	94/24229	3.50823e-06	4	37	0.000106952	QMSTRG00001788, QMSTRG00001792, QMSTRG00002471, QMSTRG00002756, QMSTRG00004057, QMSTRG00004529, QMSTRG00004584, QMSTRG00005980, QMSTRG00006664, QMSTRG00007074, QMSTRG00007699, QMSTRG00009239, QMSTRG00009543, QMSTRG00009614, QMSTRG00009828, QMSTRG00009893, QMSTRG00010197, QMSTRG00010298, QMSTRG00010736, QMSTRG00010738, QMSTRG00010897, QMSTRG00012033, QMSTRG00012921, QMSTRG00013270, QMSTRG00016812,…
GO:0009615	BP	e	response to virus	17/4554	30/24229	4.28601e-06	5	17	0.000130263	QMSTRG00000649, QMSTRG00006006, QMSTRG00009474, QMSTRG00010571, QMSTRG00011176, QMSTRG00011466, QMSTRG00011653, QMSTRG00012574, QMSTRG00014463, QMSTRG00014638, QMSTRG00015604, QMSTRG00016825, QMSTRG00018842, QMSTRG00018953, QMSTRG00020482, QMSTRG00021355, QMSTRG00021852
GO:0044419	BP	e	biological process involved in interspecies interaction between organisms	82/4554	270/24229	4.47732e-06	1	82	0.000135382	QMSTRG00000015, QMSTRG00000512, QMSTRG00000649, QMSTRG00002237, QMSTRG00002539, QMSTRG00002753, QMSTRG00002870, QMSTRG00002904, QMSTRG00003668, QMSTRG00003825, QMSTRG00003844, QMSTRG00004267, QMSTRG00004373, QMSTRG00004875, QMSTRG00005843, QMSTRG00005961, QMSTRG00005997, QMSTRG00006006, QMSTRG00006208, QMSTRG00006336, QMSTRG00006510, QMSTRG00006611, QMSTRG00007275, QMSTRG00007949, QMSTRG00008166,…
GO:0016042	BP	e	lipid catabolic process	116/4554	415/24229	4.48177e-06	4	116	0.000135382	QMSTRG00000621, QMSTRG00001422, QMSTRG00001424, QMSTRG00001436, QMSTRG00001468, QMSTRG00001566, QMSTRG00001690, QMSTRG00001737, QMSTRG00001916, QMSTRG00001918, QMSTRG00002837, QMSTRG00002956, QMSTRG00003719, QMSTRG00004131, QMSTRG00004142, QMSTRG00004148, QMSTRG00004155, QMSTRG00004165, QMSTRG00004166, QMSTRG00004167, QMSTRG00004356, QMSTRG00004985, QMSTRG00005060, QMSTRG00005846, QMSTRG00007234,…
GO:0000462	BP	e	maturation of SSU-rRNA from tricistronic rRNA transcript (SSU-rRNA, 5.8S rRNA, LSU-rRNA)	12/4554	17/24229	4.6073e-06	11	12	0.000138751	QMSTRG00002979, QMSTRG00003290, QMSTRG00003742, QMSTRG00004331, QMSTRG00006514, QMSTRG00009449, QMSTRG00011652, QMSTRG00014630, QMSTRG00014900, QMSTRG00017618, QMSTRG00017785, QMSTRG00021941
GO:0070192	BP	e	chromosome organization involved in meiotic cell cycle	18/4554	33/24229	4.67912e-06	6	18	0.000140163	QMSTRG00001839, QMSTRG00002783, QMSTRG00002916, QMSTRG00003293, QMSTRG00003403, QMSTRG00004992, QMSTRG00005781, QMSTRG00008525, QMSTRG00009101, QMSTRG00009458, QMSTRG00014935, QMSTRG00015458, QMSTRG00015783, QMSTRG00017087, QMSTRG00020207, QMSTRG00020889, QMSTRG00020930, QMSTRG00021165
GO:0045787	BP	e	positive regulation of cell cycle	30/4554	71/24229	4.68246e-06	5	30	0.000140163	QMSTRG00001405, QMSTRG00001815, QMSTRG00001886, QMSTRG00001952, QMSTRG00002471, QMSTRG00002624, QMSTRG00003012, QMSTRG00003018, QMSTRG00003237, QMSTRG00004408, QMSTRG00004526, QMSTRG00004975, QMSTRG00005713, QMSTRG00005843, QMSTRG00007072, QMSTRG00008055, QMSTRG00010880, QMSTRG00011455, QMSTRG00013950, QMSTRG00016186, QMSTRG00016503, QMSTRG00018622, QMSTRG00018839, QMSTRG00018840, QMSTRG00020187,…
GO:0090501	BP	e	RNA phosphodiester bond hydrolysis	21/4554	42/24229	4.82223e-06	7	21	0.000143912	QMSTRG00000622, QMSTRG00001874, QMSTRG00002263, QMSTRG00002664, QMSTRG00003374, QMSTRG00004695, QMSTRG00006006, QMSTRG00006523, QMSTRG00007394, QMSTRG00007675, QMSTRG00010113, QMSTRG00011457, QMSTRG00014900, QMSTRG00015497, QMSTRG00016270, QMSTRG00017196, QMSTRG00018234, QMSTRG00018436, QMSTRG00018782, QMSTRG00020356, QMSTRG00021281
GO:0048477	BP	e	oogenesis	34/4554	85/24229	4.88633e-06	5	34	0.000145387	QMSTRG00001839, QMSTRG00001994, QMSTRG00002142, QMSTRG00002384, QMSTRG00002810, QMSTRG00003121, QMSTRG00003206, QMSTRG00003293, QMSTRG00004267, QMSTRG00004387, QMSTRG00004418, QMSTRG00005283, QMSTRG00005843, QMSTRG00005989, QMSTRG00006336, QMSTRG00006819, QMSTRG00006977, QMSTRG00007545, QMSTRG00007580, QMSTRG00008525, QMSTRG00008536, QMSTRG00008936, QMSTRG00009101, QMSTRG00009458, QMSTRG00011946,…
GO:0000077	BP	e	DNA damage checkpoint signaling	20/4554	39/24229	4.91889e-06	10	20	0.000145917	QMSTRG00004233, QMSTRG00004765, QMSTRG00005033, QMSTRG00005131, QMSTRG00006788, QMSTRG00007306, QMSTRG00007359, QMSTRG00007909, QMSTRG00008047, QMSTRG00011176, QMSTRG00012737, QMSTRG00012757, QMSTRG00012998, QMSTRG00014463, QMSTRG00016325, QMSTRG00018039, QMSTRG00019194, QMSTRG00020889, QMSTRG00021617, QMSTRG00021659
GO:0051248	BP	e	negative regulation of protein metabolic process	56/4554	167/24229	5.62547e-06	6	56	0.00016638	QMSTRG00000512, QMSTRG00001391, QMSTRG00001887, QMSTRG00003121, QMSTRG00003179, QMSTRG00003847, QMSTRG00003961, QMSTRG00004695, QMSTRG00004704, QMSTRG00004875, QMSTRG00004975, QMSTRG00005657, QMSTRG00005731, QMSTRG00005846, QMSTRG00006336, QMSTRG00006890, QMSTRG00007056, QMSTRG00007125, QMSTRG00007307, QMSTRG00007754, QMSTRG00007818, QMSTRG00007957, QMSTRG00009528, QMSTRG00009805, QMSTRG00010794,…
GO:0009896	BP	e	positive regulation of catabolic process	39/4554	103/24229	5.71219e-06	5	39	0.000168442	QMSTRG00001758, QMSTRG00001815, QMSTRG00001854, QMSTRG00002718, QMSTRG00002766, QMSTRG00003825, QMSTRG00004373, QMSTRG00004695, QMSTRG00005927, QMSTRG00007307, QMSTRG00007917, QMSTRG00007957, QMSTRG00009856, QMSTRG00010794, QMSTRG00010880, QMSTRG00012574, QMSTRG00012833, QMSTRG00012900, QMSTRG00013081, QMSTRG00013914, QMSTRG00013950, QMSTRG00014216, QMSTRG00014463, QMSTRG00014836, QMSTRG00015455,…
GO:0034655	BP	e	nucleobase-containing compound catabolic process	76/4554	248/24229	5.91416e-06	5	76	0.00017388	QMSTRG00000622, QMSTRG00000649, QMSTRG00001720, QMSTRG00002263, QMSTRG00002563, QMSTRG00002578, QMSTRG00003404, QMSTRG00003871, QMSTRG00003874, QMSTRG00004415, QMSTRG00004695, QMSTRG00004981, QMSTRG00005894, QMSTRG00006006, QMSTRG00007068, QMSTRG00007667, QMSTRG00007668, QMSTRG00007672, QMSTRG00007675, QMSTRG00007681, QMSTRG00007683, QMSTRG00007689, QMSTRG00007699, QMSTRG00007707, QMSTRG00007736,…
GO:0009060	BP	e	aerobic respiration	30/4554	72/24229	6.36945e-06	6	30	0.000186711	QMSTRG00000940, QMSTRG00002756, QMSTRG00004057, QMSTRG00004529, QMSTRG00004584, QMSTRG00005980, QMSTRG00006664, QMSTRG00007074, QMSTRG00008760, QMSTRG00009614, QMSTRG00009828, QMSTRG00009893, QMSTRG00010197, QMSTRG00010298, QMSTRG00010736, QMSTRG00010738, QMSTRG00010897, QMSTRG00012033, QMSTRG00012737, QMSTRG00012921, QMSTRG00013270, QMSTRG00014523, QMSTRG00016812, QMSTRG00016922, QMSTRG00018023,…
GO:0051028	BP	e	mRNA transport	49/4554	141/24229	6.62905e-06	8	49	0.000193748	QMSTRG00000969, QMSTRG00001701, QMSTRG00001729, QMSTRG00001731, QMSTRG00001839, QMSTRG00002539, QMSTRG00002953, QMSTRG00003247, QMSTRG00004408, QMSTRG00004585, QMSTRG00004673, QMSTRG00004874, QMSTRG00006791, QMSTRG00007462, QMSTRG00008570, QMSTRG00008596, QMSTRG00008608, QMSTRG00008620, QMSTRG00008657, QMSTRG00008676, QMSTRG00008687, QMSTRG00008701, QMSTRG00008711, QMSTRG00008714, QMSTRG00008718,…
GO:0032784	BP	e	regulation of DNA-templated transcription elongation	23/4554	49/24229	6.75367e-06	10	23	0.00019681	QMSTRG00001405, QMSTRG00002057, QMSTRG00003247, QMSTRG00006649, QMSTRG00006660, QMSTRG00006663, QMSTRG00007672, QMSTRG00009348, QMSTRG00009626, QMSTRG00010420, QMSTRG00015161, QMSTRG00015468, QMSTRG00016925, QMSTRG00017406, QMSTRG00017411, QMSTRG00017414, QMSTRG00017433, QMSTRG00018097, QMSTRG00020134, QMSTRG00021051, QMSTRG00021158, QMSTRG00021165, QMSTRG00021168
GO:0045596	BP	e	negative regulation of cell differentiation	41/4554	111/24229	7.19641e-06	5	41	0.000209097	QMSTRG00000512, QMSTRG00000621, QMSTRG00001662, QMSTRG00002143, QMSTRG00003121, QMSTRG00004403, QMSTRG00004646, QMSTRG00004761, QMSTRG00004909, QMSTRG00005843, QMSTRG00005979, QMSTRG00005989, QMSTRG00006519, QMSTRG00007056, QMSTRG00007072, QMSTRG00007367, QMSTRG00008563, QMSTRG00008824, QMSTRG00009893, QMSTRG00010048, QMSTRG00012455, QMSTRG00012560, QMSTRG00013914, QMSTRG00013950, QMSTRG00014216,…
GO:0042770	BP	e	signal transduction in response to DNA damage	21/4554	43/24229	7.75837e-06	6	21	0.000224766	QMSTRG00004233, QMSTRG00004765, QMSTRG00005033, QMSTRG00005131, QMSTRG00006788, QMSTRG00007125, QMSTRG00007306, QMSTRG00007359, QMSTRG00007909, QMSTRG00008047, QMSTRG00011176, QMSTRG00012737, QMSTRG00012757, QMSTRG00012998, QMSTRG00014463, QMSTRG00016325, QMSTRG00018039, QMSTRG00019194, QMSTRG00020889, QMSTRG00021617, QMSTRG00021659
GO:0000226	BP	e	microtubule cytoskeleton organization	73/4554	237/24229	7.81529e-06	6	73	0.000225755	QMSTRG00001701, QMSTRG00001730, QMSTRG00001758, QMSTRG00001839, QMSTRG00001873, QMSTRG00002051, QMSTRG00002149, QMSTRG00002471, QMSTRG00002958, QMSTRG00003018, QMSTRG00003564, QMSTRG00004288, QMSTRG00004408, QMSTRG00004631, QMSTRG00005283, QMSTRG00005573, QMSTRG00005657, QMSTRG00006327, QMSTRG00006329, QMSTRG00006602, QMSTRG00007699, QMSTRG00007765, QMSTRG00007949, QMSTRG00008628, QMSTRG00008975,…
GO:0006275	BP	e	regulation of DNA replication	20/4554	40/24229	8.10125e-06	7	20	0.000233335	QMSTRG00003012, QMSTRG00005496, QMSTRG00005781, QMSTRG00006518, QMSTRG00007068, QMSTRG00007306, QMSTRG00008047, QMSTRG00009152, QMSTRG00012254, QMSTRG00012815, QMSTRG00014814, QMSTRG00016015, QMSTRG00016325, QMSTRG00018622, QMSTRG00019194, QMSTRG00020237, QMSTRG00020804, QMSTRG00021046, QMSTRG00021617, QMSTRG00021659
GO:0010628	BP	e	positive regulation of gene expression	51/4554	150/24229	8.31824e-06	6	51	0.00023889	QMSTRG00001736, QMSTRG00001798, QMSTRG00002539, QMSTRG00003371, QMSTRG00004055, QMSTRG00004537, QMSTRG00005657, QMSTRG00005843, QMSTRG00007125, QMSTRG00007904, QMSTRG00007939, QMSTRG00009123, QMSTRG00009458, QMSTRG00009604, QMSTRG00009691, QMSTRG00010794, QMSTRG00011639, QMSTRG00011903, QMSTRG00012105, QMSTRG00012136, QMSTRG00012737, QMSTRG00012758, QMSTRG00012900, QMSTRG00014100, QMSTRG00014463,…
GO:0022603	BP	e	regulation of anatomical structure morphogenesis	55/4554	166/24229	9.19105e-06	4	55	0.000263193	QMSTRG00000015, QMSTRG00000512, QMSTRG00001204, QMSTRG00001313, QMSTRG00002172, QMSTRG00002237, QMSTRG00003121, QMSTRG00003652, QMSTRG00003830, QMSTRG00003961, QMSTRG00003988, QMSTRG00004403, QMSTRG00004408, QMSTRG00004646, QMSTRG00004762, QMSTRG00004909, QMSTRG00005264, QMSTRG00005266, QMSTRG00006102, QMSTRG00006819, QMSTRG00007072, QMSTRG00008047, QMSTRG00008166, QMSTRG00008550, QMSTRG00009047,…
GO:0045333	BP	e	cellular respiration	32/4554	80/24229	9.56105e-06	5	32	0.000273	QMSTRG00000940, QMSTRG00002756, QMSTRG00004057, QMSTRG00004529, QMSTRG00004584, QMSTRG00005980, QMSTRG00006664, QMSTRG00007074, QMSTRG00008760, QMSTRG00009614, QMSTRG00009828, QMSTRG00009893, QMSTRG00010197, QMSTRG00010298, QMSTRG00010736, QMSTRG00010738, QMSTRG00010897, QMSTRG00012033, QMSTRG00012737, QMSTRG00012921, QMSTRG00013270, QMSTRG00014523, QMSTRG00016578, QMSTRG00016812, QMSTRG00016922,…
GO:0006952	BP	e	defense response	74/4554	242/24229	9.61017e-06	3	74	0.000273614	QMSTRG00000015, QMSTRG00000512, QMSTRG00000649, QMSTRG00001306, QMSTRG00002237, QMSTRG00002753, QMSTRG00002870, QMSTRG00002904, QMSTRG00003668, QMSTRG00003825, QMSTRG00004267, QMSTRG00004373, QMSTRG00004403, QMSTRG00005433, QMSTRG00005843, QMSTRG00005961, QMSTRG00005997, QMSTRG00006006, QMSTRG00006208, QMSTRG00006336, QMSTRG00006510, QMSTRG00006611, QMSTRG00006695, QMSTRG00007275, QMSTRG00007949,…
GO:0032990	BP	e	cell part morphogenesis	43/4554	120/24229	1.00124e-05	5	43	0.000283436	QMSTRG00000512, QMSTRG00000620, QMSTRG00000755, QMSTRG00000912, QMSTRG00001313, QMSTRG00001788, QMSTRG00001835, QMSTRG00001854, QMSTRG00001873, QMSTRG00002172, QMSTRG00002237, QMSTRG00003238, QMSTRG00003372, QMSTRG00004408, QMSTRG00004539, QMSTRG00004678, QMSTRG00004695, QMSTRG00004762, QMSTRG00005793, QMSTRG00005989, QMSTRG00007545, QMSTRG00008166, QMSTRG00009241, QMSTRG00010377, QMSTRG00010841,…
GO:0032989	BP	e	cellular component morphogenesis	43/4554	120/24229	1.00124e-05	4	43	0.000283436	QMSTRG00000512, QMSTRG00000620, QMSTRG00000755, QMSTRG00000912, QMSTRG00001313, QMSTRG00001788, QMSTRG00001835, QMSTRG00001854, QMSTRG00001873, QMSTRG00002172, QMSTRG00002237, QMSTRG00003238, QMSTRG00003372, QMSTRG00004408, QMSTRG00004539, QMSTRG00004678, QMSTRG00004695, QMSTRG00004762, QMSTRG00005793, QMSTRG00005989, QMSTRG00007545, QMSTRG00008166, QMSTRG00009241, QMSTRG00010377, QMSTRG00010841,…
GO:0008064	BP	e	regulation of actin polymerization or depolymerization	23/4554	50/24229	1.02885e-05	9	23	0.000289599	QMSTRG00002397, QMSTRG00002399, QMSTRG00002539, QMSTRG00003293, QMSTRG00003371, QMSTRG00003372, QMSTRG00003374, QMSTRG00003380, QMSTRG00006061, QMSTRG00006890, QMSTRG00007072, QMSTRG00007289, QMSTRG00008550, QMSTRG00008869, QMSTRG00009047, QMSTRG00016548, QMSTRG00016947, QMSTRG00017604, QMSTRG00018840, QMSTRG00020178, QMSTRG00021150, QMSTRG00021966, QMSTRG00021971
GO:0030832	BP	e	regulation of actin filament length	23/4554	50/24229	1.02885e-05	8	23	0.000289599	QMSTRG00002397, QMSTRG00002399, QMSTRG00002539, QMSTRG00003293, QMSTRG00003371, QMSTRG00003372, QMSTRG00003374, QMSTRG00003380, QMSTRG00006061, QMSTRG00006890, QMSTRG00007072, QMSTRG00007289, QMSTRG00008550, QMSTRG00008869, QMSTRG00009047, QMSTRG00016548, QMSTRG00016947, QMSTRG00017604, QMSTRG00018840, QMSTRG00020178, QMSTRG00021150, QMSTRG00021966, QMSTRG00021971
GO:0051707	BP	e	response to other organism	74/4554	243/24229	1.03442e-05	4	74	0.000290342	QMSTRG00000015, QMSTRG00000512, QMSTRG00000649, QMSTRG00002237, QMSTRG00002753, QMSTRG00002870, QMSTRG00002904, QMSTRG00003668, QMSTRG00003825, QMSTRG00003844, QMSTRG00004267, QMSTRG00004373, QMSTRG00005843, QMSTRG00005961, QMSTRG00005997, QMSTRG00006006, QMSTRG00006208, QMSTRG00006336, QMSTRG00006510, QMSTRG00006611, QMSTRG00007275, QMSTRG00007949, QMSTRG00008166, QMSTRG00009152, QMSTRG00009241,…
GO:1901990	BP	e	regulation of mitotic cell cycle phase transition	35/4554	91/24229	1.05695e-05	7	35	0.000295825	QMSTRG00001405, QMSTRG00002471, QMSTRG00003012, QMSTRG00003018, QMSTRG00004408, QMSTRG00004526, QMSTRG00004899, QMSTRG00005033, QMSTRG00005573, QMSTRG00005843, QMSTRG00005989, QMSTRG00006027, QMSTRG00007128, QMSTRG00007306, QMSTRG00007909, QMSTRG00008047, QMSTRG00009101, QMSTRG00009294, QMSTRG00010880, QMSTRG00011176, QMSTRG00011452, QMSTRG00011549, QMSTRG00012757, QMSTRG00016325, QMSTRG00016450,…
GO:0098542	BP	e	defense response to other organism	64/4554	202/24229	1.11871e-05	5	64	0.000311352	QMSTRG00000015, QMSTRG00000512, QMSTRG00000649, QMSTRG00002237, QMSTRG00002753, QMSTRG00002870, QMSTRG00002904, QMSTRG00003668, QMSTRG00003825, QMSTRG00004267, QMSTRG00004373, QMSTRG00005843, QMSTRG00005961, QMSTRG00005997, QMSTRG00006006, QMSTRG00006208, QMSTRG00006336, QMSTRG00006510, QMSTRG00006611, QMSTRG00007275, QMSTRG00007949, QMSTRG00008166, QMSTRG00009241, QMSTRG00009654, QMSTRG00009696,…
GO:0051094	BP	e	positive regulation of developmental process	64/4554	202/24229	1.11871e-05	4	64	0.000311352	QMSTRG00000512, QMSTRG00001204, QMSTRG00001514, QMSTRG00001662, QMSTRG00001854, QMSTRG00001887, QMSTRG00002172, QMSTRG00002237, QMSTRG00002520, QMSTRG00002800, QMSTRG00003238, QMSTRG00003309, QMSTRG00003371, QMSTRG00003974, QMSTRG00004403, QMSTRG00004408, QMSTRG00004762, QMSTRG00005264, QMSTRG00005266, QMSTRG00005736, QMSTRG00005843, QMSTRG00005981, QMSTRG00008057, QMSTRG00008166, QMSTRG00008550,…
GO:0048232	BP	e	male gamete generation	37/4554	98/24229	1.14071e-05	4	37	0.000316586	QMSTRG00001839, QMSTRG00002051, QMSTRG00002810, QMSTRG00002916, QMSTRG00003374, QMSTRG00003859, QMSTRG00004603, QMSTRG00005736, QMSTRG00007072, QMSTRG00008514, QMSTRG00008525, QMSTRG00009101, QMSTRG00009706, QMSTRG00009800, QMSTRG00010023, QMSTRG00010442, QMSTRG00013681, QMSTRG00013914, QMSTRG00013950, QMSTRG00013961, QMSTRG00014287, QMSTRG00014423, QMSTRG00014704, QMSTRG00015604, QMSTRG00015783,…
GO:0000018	BP	e	regulation of DNA recombination	12/4554	18/24229	1.14442e-05	7	12	0.000316729	QMSTRG00002149, QMSTRG00002201, QMSTRG00007004, QMSTRG00007557, QMSTRG00008891, QMSTRG00009947, QMSTRG00011452, QMSTRG00012737, QMSTRG00014935, QMSTRG00020237, QMSTRG00020930, QMSTRG00021659
GO:0051123	BP	e	RNA polymerase II preinitiation complex assembly	8/4554	9/24229	1.16216e-05	8	8	0.000320742	QMSTRG00000708, QMSTRG00002010, QMSTRG00003921, QMSTRG00008006, QMSTRG00014634, QMSTRG00014741, QMSTRG00017314, QMSTRG00020058
GO:0043207	BP	e	response to external biotic stimulus	79/4554	265/24229	1.21081e-05	3	79	0.000333242	QMSTRG00000015, QMSTRG00000512, QMSTRG00000649, QMSTRG00002237, QMSTRG00002753, QMSTRG00002870, QMSTRG00002904, QMSTRG00003668, QMSTRG00003825, QMSTRG00003830, QMSTRG00003844, QMSTRG00004267, QMSTRG00004373, QMSTRG00005843, QMSTRG00005961, QMSTRG00005997, QMSTRG00006006, QMSTRG00006208, QMSTRG00006336, QMSTRG00006510, QMSTRG00006611, QMSTRG00007275, QMSTRG00007949, QMSTRG00008166, QMSTRG00009152,…
GO:0031347	BP	e	regulation of defense response	45/4554	129/24229	1.32859e-05	5	45	0.000363649	QMSTRG00000512, QMSTRG00001391, QMSTRG00001736, QMSTRG00002539, QMSTRG00002753, QMSTRG00002947, QMSTRG00003668, QMSTRG00003825, QMSTRG00003961, QMSTRG00004055, QMSTRG00004267, QMSTRG00004373, QMSTRG00004408, QMSTRG00005989, QMSTRG00006336, QMSTRG00006510, QMSTRG00006621, QMSTRG00007275, QMSTRG00009800, QMSTRG00010048, QMSTRG00010794, QMSTRG00011639, QMSTRG00011903, QMSTRG00012105, QMSTRG00012574,…
GO:0016310	BP	e	phosphorylation	263/4554	1098/24229	1.32863e-05	5	263	0.000363649	QMSTRG00000009, QMSTRG00000021, QMSTRG00000022, QMSTRG00000068, QMSTRG00000077, QMSTRG00000114, QMSTRG00000171, QMSTRG00000193, QMSTRG00000363, QMSTRG00000375, QMSTRG00000459, QMSTRG00000512, QMSTRG00000620, QMSTRG00000622, QMSTRG00000704, QMSTRG00000737, QMSTRG00000786, QMSTRG00001129, QMSTRG00001131, QMSTRG00001152, QMSTRG00001167, QMSTRG00001204, QMSTRG00001206, QMSTRG00001313, QMSTRG00001391,…
GO:0051053	BP	e	negative regulation of DNA metabolic process	19/4554	38/24229	1.3624e-05	7	19	0.000371864	QMSTRG00002201, QMSTRG00005657, QMSTRG00007557, QMSTRG00008047, QMSTRG00009125, QMSTRG00009947, QMSTRG00012737, QMSTRG00013914, QMSTRG00013950, QMSTRG00016015, QMSTRG00016325, QMSTRG00016535, QMSTRG00018622, QMSTRG00020237, QMSTRG00020358, QMSTRG00020804, QMSTRG00020930, QMSTRG00021617, QMSTRG00021659
GO:0010639	BP	e	negative regulation of organelle organization	27/4554	64/24229	1.4869e-05	6	27	0.000404732	QMSTRG00002051, QMSTRG00002397, QMSTRG00002399, QMSTRG00003018, QMSTRG00003371, QMSTRG00004408, QMSTRG00004762, QMSTRG00005573, QMSTRG00005781, QMSTRG00006061, QMSTRG00007128, QMSTRG00007359, QMSTRG00008869, QMSTRG00009101, QMSTRG00010377, QMSTRG00011519, QMSTRG00011549, QMSTRG00018622, QMSTRG00020187, QMSTRG00020358, QMSTRG00020359, QMSTRG00020692, QMSTRG00020930, QMSTRG00021582, QMSTRG00021615,…
GO:0048384	BP	e	retinoic acid receptor signaling pathway	276/4554	1162/24229	1.58732e-05	6	276	0.000430882	QMSTRG00017755, QMSTRG00017763, QMSTRG00017767, QMSTRG00017775, QMSTRG00017776, QMSTRG00017788, QMSTRG00017796, QMSTRG00017803, QMSTRG00017821, QMSTRG00017829, QMSTRG00017843, QMSTRG00017845, QMSTRG00017849, QMSTRG00017851, QMSTRG00017859, QMSTRG00017861, QMSTRG00017865, QMSTRG00017866, QMSTRG00017872, QMSTRG00017878, QMSTRG00017888, QMSTRG00017891, QMSTRG00017893, QMSTRG00017897, QMSTRG00017898,…
GO:0043462	BP	e	regulation of ATP-dependent activity	13/4554	21/24229	1.59722e-05	3	13	0.000432384	QMSTRG00001306, QMSTRG00001566, QMSTRG00004759, QMSTRG00005267, QMSTRG00012737, QMSTRG00014385, QMSTRG00015261, QMSTRG00018309, QMSTRG00019482, QMSTRG00020358, QMSTRG00020359, QMSTRG00021582, QMSTRG00021621
GO:0022904	BP	e	respiratory electron transport chain	34/4554	89/24229	1.65331e-05	5	34	0.000446349	QMSTRG00001788, QMSTRG00001792, QMSTRG00002756, QMSTRG00004057, QMSTRG00004529, QMSTRG00004584, QMSTRG00005980, QMSTRG00006664, QMSTRG00007074, QMSTRG00007699, QMSTRG00009614, QMSTRG00009828, QMSTRG00009893, QMSTRG00010197, QMSTRG00010298, QMSTRG00010736, QMSTRG00010738, QMSTRG00010897, QMSTRG00012033, QMSTRG00012921, QMSTRG00013270, QMSTRG00016812, QMSTRG00016922, QMSTRG00016925, QMSTRG00016928,…
GO:0042176	BP	e	regulation of protein catabolic process	33/4554	85/24229	1.72556e-05	6	33	0.000464588	QMSTRG00001391, QMSTRG00001758, QMSTRG00001815, QMSTRG00001887, QMSTRG00002718, QMSTRG00002766, QMSTRG00003179, QMSTRG00005055, QMSTRG00005927, QMSTRG00007307, QMSTRG00007818, QMSTRG00007917, QMSTRG00008520, QMSTRG00009622, QMSTRG00009805, QMSTRG00009856, QMSTRG00010571, QMSTRG00010794, QMSTRG00010880, QMSTRG00011519, QMSTRG00012900, QMSTRG00013914, QMSTRG00013950, QMSTRG00014216, QMSTRG00015455,…
GO:0043966	BP	e	histone H3 acetylation	11/4554	16/24229	1.74675e-05	11	11	0.00046822	QMSTRG00004470, QMSTRG00005989, QMSTRG00008006, QMSTRG00009293, QMSTRG00013660, QMSTRG00014699, QMSTRG00015783, QMSTRG00017419, QMSTRG00019474, QMSTRG00020058, QMSTRG00020134
GO:0002684	BP	e	positive regulation of immune system process	36/4554	96/24229	1.74977e-05	4	36	0.00046822	QMSTRG00000512, QMSTRG00001736, QMSTRG00001827, QMSTRG00002753, QMSTRG00002947, QMSTRG00003668, QMSTRG00004055, QMSTRG00004267, QMSTRG00005657, QMSTRG00005843, QMSTRG00006510, QMSTRG00007125, QMSTRG00011466, QMSTRG00011639, QMSTRG00011903, QMSTRG00012105, QMSTRG00012574, QMSTRG00012636, QMSTRG00012737, QMSTRG00013142, QMSTRG00014463, QMSTRG00014638, QMSTRG00014846, QMSTRG00015133, QMSTRG00016234,…
GO:0009888	BP	e	tissue development	57/4554	177/24229	1.75323e-05	3	57	0.00046822	QMSTRG00000512, QMSTRG00000632, QMSTRG00000922, QMSTRG00001250, QMSTRG00001662, QMSTRG00001839, QMSTRG00002092, QMSTRG00002471, QMSTRG00002665, QMSTRG00003274, QMSTRG00003564, QMSTRG00003749, QMSTRG00004239, QMSTRG00004403, QMSTRG00004408, QMSTRG00004909, QMSTRG00005016, QMSTRG00005843, QMSTRG00006061, QMSTRG00007070, QMSTRG00007234, QMSTRG00007820, QMSTRG00008047, QMSTRG00008054, QMSTRG00009501,…
GO:0051054	BP	e	positive regulation of DNA metabolic process	20/4554	42/24229	2.04853e-05	7	20	0.000545614	QMSTRG00003012, QMSTRG00005657, QMSTRG00006336, QMSTRG00007068, QMSTRG00007672, QMSTRG00007818, QMSTRG00009019, QMSTRG00010294, QMSTRG00011452, QMSTRG00012737, QMSTRG00012757, QMSTRG00012815, QMSTRG00014100, QMSTRG00014935, QMSTRG00016825, QMSTRG00019194, QMSTRG00020930, QMSTRG00021046, QMSTRG00021533, QMSTRG00021659
GO:0046578	BP	e	regulation of Ras protein signal transduction	60/4554	189/24229	2.06184e-05	8	60	0.000547686	QMSTRG00000459, QMSTRG00001204, QMSTRG00001206, QMSTRG00001873, QMSTRG00003302, QMSTRG00003371, QMSTRG00006341, QMSTRG00008057, QMSTRG00009528, QMSTRG00009789, QMSTRG00009805, QMSTRG00011491, QMSTRG00013234, QMSTRG00015750, QMSTRG00016143, QMSTRG00016744, QMSTRG00016814, QMSTRG00017092, QMSTRG00017459, QMSTRG00018211, QMSTRG00018220, QMSTRG00018225, QMSTRG00018226, QMSTRG00018228, QMSTRG00018375,…
GO:0007283	BP	e	spermatogenesis	36/4554	97/24229	2.08941e-05	5	36	0.000553525	QMSTRG00001839, QMSTRG00002051, QMSTRG00002810, QMSTRG00002916, QMSTRG00003374, QMSTRG00003859, QMSTRG00004603, QMSTRG00005736, QMSTRG00007072, QMSTRG00008514, QMSTRG00008525, QMSTRG00009101, QMSTRG00009706, QMSTRG00009800, QMSTRG00010023, QMSTRG00010442, QMSTRG00013681, QMSTRG00013914, QMSTRG00013950, QMSTRG00013961, QMSTRG00014287, QMSTRG00014423, QMSTRG00014704, QMSTRG00015604, QMSTRG00015783,…
GO:0072527	BP	e	pyrimidine-containing compound metabolic process	50/4554	150/24229	2.11206e-05	4	50	0.000558035	QMSTRG00000068, QMSTRG00000114, QMSTRG00001833, QMSTRG00001835, QMSTRG00001839, QMSTRG00001861, QMSTRG00002696, QMSTRG00004875, QMSTRG00005326, QMSTRG00005820, QMSTRG00006027, QMSTRG00006031, QMSTRG00006036, QMSTRG00007681, QMSTRG00007683, QMSTRG00007689, QMSTRG00007707, QMSTRG00007736, QMSTRG00007753, QMSTRG00007754, QMSTRG00007762, QMSTRG00007765, QMSTRG00007785, QMSTRG00007786, QMSTRG00007789,…
GO:0007088	BP	e	regulation of mitotic nuclear division	19/4554	39/24229	2.18938e-05	7	19	0.000576926	QMSTRG00002471, QMSTRG00003018, QMSTRG00004408, QMSTRG00005573, QMSTRG00006027, QMSTRG00007128, QMSTRG00008047, QMSTRG00009101, QMSTRG00010880, QMSTRG00011452, QMSTRG00011549, QMSTRG00011946, QMSTRG00014216, QMSTRG00015376, QMSTRG00018622, QMSTRG00018839, QMSTRG00020187, QMSTRG00020692, QMSTRG00021615
GO:0044242	BP	e	cellular lipid catabolic process	75/4554	252/24229	2.20227e-05	5	75	0.000578783	QMSTRG00000621, QMSTRG00001422, QMSTRG00001424, QMSTRG00001436, QMSTRG00001468, QMSTRG00001566, QMSTRG00001690, QMSTRG00001737, QMSTRG00002837, QMSTRG00002956, QMSTRG00003719, QMSTRG00004985, QMSTRG00007290, QMSTRG00007307, QMSTRG00007641, QMSTRG00009055, QMSTRG00009928, QMSTRG00010352, QMSTRG00010821, QMSTRG00011797, QMSTRG00012626, QMSTRG00013460, QMSTRG00015039, QMSTRG00015604, QMSTRG00016043,…
GO:0031344	BP	e	regulation of cell projection organization	56/4554	174/24229	2.25374e-05	5	56	0.000590742	QMSTRG00000512, QMSTRG00001204, QMSTRG00001313, QMSTRG00001854, QMSTRG00002237, QMSTRG00003121, QMSTRG00003237, QMSTRG00003372, QMSTRG00003782, QMSTRG00003830, QMSTRG00003961, QMSTRG00003988, QMSTRG00004267, QMSTRG00004403, QMSTRG00004408, QMSTRG00004646, QMSTRG00004762, QMSTRG00005843, QMSTRG00005981, QMSTRG00006819, QMSTRG00007072, QMSTRG00007234, QMSTRG00008166, QMSTRG00008181, QMSTRG00008550,…
GO:0006406	BP	e	mRNA export from nucleus	18/4554	36/24229	2.2938e-05	9	18	0.000599656	QMSTRG00001729, QMSTRG00001731, QMSTRG00001839, QMSTRG00002539, QMSTRG00002953, QMSTRG00003247, QMSTRG00004673, QMSTRG00006791, QMSTRG00007462, QMSTRG00008570, QMSTRG00012492, QMSTRG00012551, QMSTRG00013066, QMSTRG00014522, QMSTRG00014644, QMSTRG00015050, QMSTRG00017672, QMSTRG00021051
GO:0016050	BP	e	vesicle organization	35/4554	93/24229	2.30564e-05	5	35	0.000601165	QMSTRG00000015, QMSTRG00001427, QMSTRG00001615, QMSTRG00003001, QMSTRG00003371, QMSTRG00003944, QMSTRG00004504, QMSTRG00004762, QMSTRG00005016, QMSTRG00005135, QMSTRG00005586, QMSTRG00006242, QMSTRG00007301, QMSTRG00009476, QMSTRG00009617, QMSTRG00010267, QMSTRG00010512, QMSTRG00011750, QMSTRG00014363, QMSTRG00014513, QMSTRG00014525, QMSTRG00014530, QMSTRG00014720, QMSTRG00016450, QMSTRG00016452,…
GO:0008284	BP	e	positive regulation of cell population proliferation	40/4554	111/24229	2.32268e-05	5	40	0.000604017	QMSTRG00000512, QMSTRG00001827, QMSTRG00001839, QMSTRG00001886, QMSTRG00001887, QMSTRG00003012, QMSTRG00003309, QMSTRG00004408, QMSTRG00004526, QMSTRG00005657, QMSTRG00005736, QMSTRG00005843, QMSTRG00005989, QMSTRG00007125, QMSTRG00008936, QMSTRG00009623, QMSTRG00010571, QMSTRG00010951, QMSTRG00011466, QMSTRG00011551, QMSTRG00011946, QMSTRG00013914, QMSTRG00013950, QMSTRG00014404, QMSTRG00015550,…
GO:1902749	BP	e	regulation of cell cycle G2/M phase transition	17/4554	33/24229	2.34324e-05	7	17	0.00060777	QMSTRG00002624, QMSTRG00003012, QMSTRG00004899, QMSTRG00005033, QMSTRG00007306, QMSTRG00007909, QMSTRG00008047, QMSTRG00011176, QMSTRG00011452, QMSTRG00012757, QMSTRG00016325, QMSTRG00016450, QMSTRG00018039, QMSTRG00018622, QMSTRG00019194, QMSTRG00020207, QMSTRG00021617
GO:0051960	BP	e	regulation of nervous system development	52/4554	159/24229	2.45105e-05	5	52	0.000634072	QMSTRG00000015, QMSTRG00000512, QMSTRG00001204, QMSTRG00001514, QMSTRG00001662, QMSTRG00001873, QMSTRG00002143, QMSTRG00003121, QMSTRG00003238, QMSTRG00003293, QMSTRG00003309, QMSTRG00004403, QMSTRG00004646, QMSTRG00004762, QMSTRG00004909, QMSTRG00005843, QMSTRG00005979, QMSTRG00005989, QMSTRG00006061, QMSTRG00007072, QMSTRG00007367, QMSTRG00008166, QMSTRG00008580, QMSTRG00008936, QMSTRG00009498,…
GO:0048193	BP	e	Golgi vesicle transport	54/4554	167/24229	2.48777e-05	5	54	0.000641898	QMSTRG00000459, QMSTRG00001392, QMSTRG00002131, QMSTRG00003117, QMSTRG00003371, QMSTRG00004408, QMSTRG00005135, QMSTRG00005573, QMSTRG00005592, QMSTRG00006224, QMSTRG00006242, QMSTRG00006359, QMSTRG00007070, QMSTRG00007097, QMSTRG00007301, QMSTRG00007463, QMSTRG00007866, QMSTRG00007898, QMSTRG00009376, QMSTRG00010062, QMSTRG00010235, QMSTRG00010241, QMSTRG00010377, QMSTRG00010840, QMSTRG00010927,…
GO:0043628	BP	e	regulatory ncRNA 3'-end processing	10/4554	14/24229	2.59159e-05	9	10	0.000663501	QMSTRG00003027, QMSTRG00004695, QMSTRG00006006, QMSTRG00010113, QMSTRG00010441, QMSTRG00010895, QMSTRG00013680, QMSTRG00014130, QMSTRG00018436, QMSTRG00021281
GO:0006271	BP	e	DNA strand elongation involved in DNA replication	10/4554	14/24229	2.59159e-05	8	10	0.000663501	QMSTRG00001405, QMSTRG00003102, QMSTRG00005131, QMSTRG00006518, QMSTRG00006519, QMSTRG00009152, QMSTRG00010922, QMSTRG00012254, QMSTRG00012815, QMSTRG00014529
GO:0070897	BP	e	transcription preinitiation complex assembly	10/4554	14/24229	2.59159e-05	7	10	0.000663501	QMSTRG00000708, QMSTRG00002010, QMSTRG00003921, QMSTRG00003945, QMSTRG00008006, QMSTRG00014634, QMSTRG00014741, QMSTRG00014849, QMSTRG00017314, QMSTRG00020058
GO:0009607	BP	e	response to biotic stimulus	79/4554	269/24229	2.74208e-05	2	79	0.000700219	QMSTRG00000015, QMSTRG00000512, QMSTRG00000649, QMSTRG00002237, QMSTRG00002753, QMSTRG00002870, QMSTRG00002904, QMSTRG00003668, QMSTRG00003825, QMSTRG00003830, QMSTRG00003844, QMSTRG00004267, QMSTRG00004373, QMSTRG00005843, QMSTRG00005961, QMSTRG00005997, QMSTRG00006006, QMSTRG00006208, QMSTRG00006336, QMSTRG00006510, QMSTRG00006611, QMSTRG00007275, QMSTRG00007949, QMSTRG00008166, QMSTRG00009152,…
GO:0035023	BP	e	regulation of Rho protein signal transduction	51/4554	155/24229	2.84964e-05	9	51	0.000725816	QMSTRG00001204, QMSTRG00001206, QMSTRG00003302, QMSTRG00006341, QMSTRG00009528, QMSTRG00009789, QMSTRG00011491, QMSTRG00016143, QMSTRG00016744, QMSTRG00016814, QMSTRG00017459, QMSTRG00018211, QMSTRG00018220, QMSTRG00018225, QMSTRG00018226, QMSTRG00018228, QMSTRG00018375, QMSTRG00020042, QMSTRG00020275, QMSTRG00020954, QMSTRG00020957, QMSTRG00021066, QMSTRG00021080, QMSTRG00021082, QMSTRG00021092,…
GO:0010975	BP	e	regulation of neuron projection development	42/4554	120/24229	2.91579e-05	7	42	0.000740761	QMSTRG00000512, QMSTRG00001204, QMSTRG00001313, QMSTRG00001854, QMSTRG00002237, QMSTRG00003121, QMSTRG00003782, QMSTRG00003830, QMSTRG00003988, QMSTRG00004403, QMSTRG00004408, QMSTRG00004646, QMSTRG00004762, QMSTRG00005981, QMSTRG00006819, QMSTRG00007072, QMSTRG00007234, QMSTRG00008166, QMSTRG00008550, QMSTRG00008936, QMSTRG00009210, QMSTRG00009241, QMSTRG00010377, QMSTRG00011519, QMSTRG00011919,…
GO:0007051	BP	e	spindle organization	34/4554	90/24229	3.11581e-05	7	34	0.00078955	QMSTRG00001701, QMSTRG00001839, QMSTRG00001873, QMSTRG00002051, QMSTRG00002471, QMSTRG00002958, QMSTRG00003018, QMSTRG00004408, QMSTRG00005283, QMSTRG00005657, QMSTRG00007765, QMSTRG00009152, QMSTRG00009327, QMSTRG00009787, QMSTRG00010514, QMSTRG00011660, QMSTRG00012254, QMSTRG00013069, QMSTRG00013199, QMSTRG00014178, QMSTRG00014787, QMSTRG00014797, QMSTRG00015272, QMSTRG00016843, QMSTRG00017087,…
GO:0031047	BP	e	RNA-mediated gene silencing	20/4554	43/24229	3.15522e-05	7	20	0.000795469	QMSTRG00001445, QMSTRG00002384, QMSTRG00003859, QMSTRG00003961, QMSTRG00006328, QMSTRG00007754, QMSTRG00008055, QMSTRG00008514, QMSTRG00009880, QMSTRG00010023, QMSTRG00010817, QMSTRG00011361, QMSTRG00011458, QMSTRG00014704, QMSTRG00014785, QMSTRG00014836, QMSTRG00016535, QMSTRG00016646, QMSTRG00020638, QMSTRG00020717
GO:2001020	BP	e	regulation of response to DNA damage stimulus	20/4554	43/24229	3.15522e-05	6	20	0.000795469	QMSTRG00002149, QMSTRG00002201, QMSTRG00005657, QMSTRG00007004, QMSTRG00007125, QMSTRG00007557, QMSTRG00007672, QMSTRG00008047, QMSTRG00008891, QMSTRG00010294, QMSTRG00012757, QMSTRG00014100, QMSTRG00014390, QMSTRG00014935, QMSTRG00018622, QMSTRG00020130, QMSTRG00020889, QMSTRG00021051, QMSTRG00021533, QMSTRG00021659
GO:0048588	BP	e	developmental cell growth	31/4554	80/24229	3.53346e-05	3	31	0.000887465	QMSTRG00000512, QMSTRG00000912, QMSTRG00001204, QMSTRG00001789, QMSTRG00001798, QMSTRG00001807, QMSTRG00001815, QMSTRG00001818, QMSTRG00001821, QMSTRG00001825, QMSTRG00001827, QMSTRG00001839, QMSTRG00002520, QMSTRG00002904, QMSTRG00003830, QMSTRG00006336, QMSTRG00008166, QMSTRG00008550, QMSTRG00009287, QMSTRG00010352, QMSTRG00011519, QMSTRG00011797, QMSTRG00012900, QMSTRG00013234, QMSTRG00013664,…
GO:0009968	BP	e	negative regulation of signal transduction	73/4554	246/24229	3.53804e-05	6	73	0.000887465	QMSTRG00000512, QMSTRG00000621, QMSTRG00001152, QMSTRG00001250, QMSTRG00001391, QMSTRG00001514, QMSTRG00001873, QMSTRG00001952, QMSTRG00001975, QMSTRG00002701, QMSTRG00002810, QMSTRG00003121, QMSTRG00004373, QMSTRG00004508, QMSTRG00004678, QMSTRG00005731, QMSTRG00005736, QMSTRG00005843, QMSTRG00005961, QMSTRG00007125, QMSTRG00007307, QMSTRG00007917, QMSTRG00008580, QMSTRG00008824, QMSTRG00008831,…
GO:0043401	BP	e	steroid hormone mediated signaling pathway	68/4554	226/24229	3.56598e-05	6	68	0.000892216	QMSTRG00000597, QMSTRG00000601, QMSTRG00000765, QMSTRG00000922, QMSTRG00000940, QMSTRG00000946, QMSTRG00001662, QMSTRG00001670, QMSTRG00001672, QMSTRG00001686, QMSTRG00001690, QMSTRG00001694, QMSTRG00001695, QMSTRG00001701, QMSTRG00001708, QMSTRG00001720, QMSTRG00001751, QMSTRG00001755, QMSTRG00001758, QMSTRG00001765, QMSTRG00001779, QMSTRG00001780, QMSTRG00001782, QMSTRG00001788, QMSTRG00003371,…
GO:0051299	BP	e	centrosome separation	9/4554	12/24229	3.67846e-05	3	9	0.00091804	QMSTRG00001701, QMSTRG00002471, QMSTRG00004408, QMSTRG00013069, QMSTRG00013590, QMSTRG00014178, QMSTRG00020130, QMSTRG00020512, QMSTRG00021092
GO:1901361	BP	e	organic cyclic compound catabolic process	144/4554	558/24229	3.70856e-05	4	144	0.000923227	QMSTRG00000622, QMSTRG00000649, QMSTRG00001720, QMSTRG00001839, QMSTRG00001916, QMSTRG00001918, QMSTRG00002263, QMSTRG00002563, QMSTRG00002578, QMSTRG00003404, QMSTRG00003871, QMSTRG00003874, QMSTRG00004415, QMSTRG00004695, QMSTRG00004981, QMSTRG00005371, QMSTRG00005894, QMSTRG00006006, QMSTRG00006250, QMSTRG00007035, QMSTRG00007054, QMSTRG00007056, QMSTRG00007068, QMSTRG00007069, QMSTRG00007070,…
GO:0001709	BP	e	cell fate determination	22/4554	50/24229	3.76546e-05	3	22	0.000933622	QMSTRG00000015, QMSTRG00001994, QMSTRG00003749, QMSTRG00004761, QMSTRG00005264, QMSTRG00005266, QMSTRG00005843, QMSTRG00008047, QMSTRG00008714, QMSTRG00009501, QMSTRG00009947, QMSTRG00010377, QMSTRG00011466, QMSTRG00013199, QMSTRG00013654, QMSTRG00014178, QMSTRG00014239, QMSTRG00015077, QMSTRG00015472, QMSTRG00017898, QMSTRG00020679, QMSTRG00021092
GO:0009755	BP	e	hormone-mediated signaling pathway	71/4554	238/24229	3.76917e-05	5	71	0.000933622	QMSTRG00000597, QMSTRG00000601, QMSTRG00000765, QMSTRG00000922, QMSTRG00000940, QMSTRG00000946, QMSTRG00001662, QMSTRG00001670, QMSTRG00001672, QMSTRG00001686, QMSTRG00001690, QMSTRG00001694, QMSTRG00001695, QMSTRG00001701, QMSTRG00001708, QMSTRG00001720, QMSTRG00001751, QMSTRG00001755, QMSTRG00001758, QMSTRG00001765, QMSTRG00001779, QMSTRG00001780, QMSTRG00001782, QMSTRG00001788, QMSTRG00003371,…
GO:0016180	BP	e	snRNA processing	15/4554	28/24229	3.90133e-05	9	15	0.00096395	QMSTRG00003008, QMSTRG00004695, QMSTRG00006006, QMSTRG00008535, QMSTRG00009120, QMSTRG00010441, QMSTRG00011261, QMSTRG00011886, QMSTRG00012253, QMSTRG00012833, QMSTRG00012998, QMSTRG00014368, QMSTRG00017546, QMSTRG00018436, QMSTRG00021281
GO:0015980	BP	e	energy derivation by oxidation of organic compounds	41/4554	117/24229	3.91782e-05	4	41	0.000965615	QMSTRG00000940, QMSTRG00002756, QMSTRG00003409, QMSTRG00003825, QMSTRG00004057, QMSTRG00004529, QMSTRG00004584, QMSTRG00005980, QMSTRG00006664, QMSTRG00007074, QMSTRG00007400, QMSTRG00008354, QMSTRG00008760, QMSTRG00009614, QMSTRG00009828, QMSTRG00009893, QMSTRG00010197, QMSTRG00010298, QMSTRG00010736, QMSTRG00010738, QMSTRG00010897, QMSTRG00012033, QMSTRG00012737, QMSTRG00012921, QMSTRG00013080,…
GO:0051301	BP	e	cell division	58/4554	185/24229	4.01024e-05	2	58	0.000985941	QMSTRG00000015, QMSTRG00001392, QMSTRG00001701, QMSTRG00001739, QMSTRG00001846, QMSTRG00001952, QMSTRG00002057, QMSTRG00002471, QMSTRG00002624, QMSTRG00002783, QMSTRG00003012, QMSTRG00003018, QMSTRG00003202, QMSTRG00004408, QMSTRG00004526, QMSTRG00005036, QMSTRG00005474, QMSTRG00005657, QMSTRG00005843, QMSTRG00007085, QMSTRG00007306, QMSTRG00008091, QMSTRG00009498, QMSTRG00009710, QMSTRG00009787,…
GO:0009262	BP	e	deoxyribonucleotide metabolic process	11/4554	17/24229	4.10446e-05	8	11	0.00100661	QMSTRG00000068, QMSTRG00003935, QMSTRG00004875, QMSTRG00005326, QMSTRG00007681, QMSTRG00007683, QMSTRG00007689, QMSTRG00012029, QMSTRG00012030, QMSTRG00018225, QMSTRG00020139
GO:0031330	BP	e	negative regulation of cellular catabolic process	21/4554	47/24229	4.25542e-05	6	21	0.00104105	QMSTRG00000620, QMSTRG00001391, QMSTRG00001887, QMSTRG00004291, QMSTRG00005736, QMSTRG00005781, QMSTRG00007818, QMSTRG00008936, QMSTRG00011466, QMSTRG00011519, QMSTRG00011653, QMSTRG00012136, QMSTRG00013107, QMSTRG00014084, QMSTRG00016825, QMSTRG00016941, QMSTRG00017544, QMSTRG00018228, QMSTRG00018614, QMSTRG00019902, QMSTRG00020358
GO:0006163	BP	e	purine nucleotide metabolic process	139/4554	537/24229	4.29991e-05	8	139	0.00104935	QMSTRG00000171, QMSTRG00000193, QMSTRG00000363, QMSTRG00000375, QMSTRG00000716, QMSTRG00000737, QMSTRG00000940, QMSTRG00001129, QMSTRG00001131, QMSTRG00001152, QMSTRG00001694, QMSTRG00001701, QMSTRG00001708, QMSTRG00001720, QMSTRG00001886, QMSTRG00001942, QMSTRG00002471, QMSTRG00002701, QMSTRG00002702, QMSTRG00004408, QMSTRG00004595, QMSTRG00004797, QMSTRG00004916, QMSTRG00005462, QMSTRG00005473,…
GO:0002833	BP	e	positive regulation of response to biotic stimulus	27/4554	66/24229	4.31703e-05	5	27	0.00105094	QMSTRG00000512, QMSTRG00001736, QMSTRG00002753, QMSTRG00002947, QMSTRG00003668, QMSTRG00004055, QMSTRG00004267, QMSTRG00006510, QMSTRG00007125, QMSTRG00011639, QMSTRG00011903, QMSTRG00012105, QMSTRG00012574, QMSTRG00012636, QMSTRG00013142, QMSTRG00014040, QMSTRG00014638, QMSTRG00014846, QMSTRG00015133, QMSTRG00016234, QMSTRG00016426, QMSTRG00017281, QMSTRG00020482, QMSTRG00020868, QMSTRG00021143,…
GO:0070875	BP	e	positive regulation of glycogen metabolic process	6/4554	6/24229	4.39727e-05	9	6	0.00106785	QMSTRG00003825, QMSTRG00013081, QMSTRG00015726, QMSTRG00016548, QMSTRG00017084, QMSTRG00018839
GO:0023057	BP	e	negative regulation of signaling	76/4554	261/24229	4.42524e-05	4	76	0.0010694	QMSTRG00000512, QMSTRG00000621, QMSTRG00001152, QMSTRG00001250, QMSTRG00001391, QMSTRG00001514, QMSTRG00001873, QMSTRG00001952, QMSTRG00001975, QMSTRG00002701, QMSTRG00002810, QMSTRG00003121, QMSTRG00004373, QMSTRG00004508, QMSTRG00004678, QMSTRG00005731, QMSTRG00005736, QMSTRG00005843, QMSTRG00005961, QMSTRG00007125, QMSTRG00007307, QMSTRG00007917, QMSTRG00008580, QMSTRG00008824, QMSTRG00008831,…
GO:0010648	BP	e	negative regulation of cell communication	76/4554	261/24229	4.42524e-05	5	76	0.0010694	QMSTRG00000512, QMSTRG00000621, QMSTRG00001152, QMSTRG00001250, QMSTRG00001391, QMSTRG00001514, QMSTRG00001873, QMSTRG00001952, QMSTRG00001975, QMSTRG00002701, QMSTRG00002810, QMSTRG00003121, QMSTRG00004373, QMSTRG00004508, QMSTRG00004678, QMSTRG00005731, QMSTRG00005736, QMSTRG00005843, QMSTRG00005961, QMSTRG00007125, QMSTRG00007307, QMSTRG00007917, QMSTRG00008580, QMSTRG00008824, QMSTRG00008831,…
GO:0120035	BP	e	regulation of plasma membrane bounded cell projection organization	54/4554	170/24229	4.52181e-05	6	54	0.00109008	QMSTRG00000512, QMSTRG00001204, QMSTRG00001313, QMSTRG00001854, QMSTRG00002237, QMSTRG00003121, QMSTRG00003237, QMSTRG00003372, QMSTRG00003782, QMSTRG00003830, QMSTRG00003988, QMSTRG00004267, QMSTRG00004403, QMSTRG00004408, QMSTRG00004646, QMSTRG00004762, QMSTRG00005843, QMSTRG00005981, QMSTRG00006819, QMSTRG00007072, QMSTRG00007234, QMSTRG00008166, QMSTRG00008181, QMSTRG00008550, QMSTRG00008936,…
GO:0051668	BP	e	localization within membrane	52/4554	162/24229	4.53856e-05	3	52	0.00109146	QMSTRG00000015, QMSTRG00000512, QMSTRG00001728, QMSTRG00001839, QMSTRG00001994, QMSTRG00002850, QMSTRG00003117, QMSTRG00003371, QMSTRG00003404, QMSTRG00003816, QMSTRG00004704, QMSTRG00004975, QMSTRG00004981, QMSTRG00005016, QMSTRG00005055, QMSTRG00005788, QMSTRG00005846, QMSTRG00006224, QMSTRG00007069, QMSTRG00007097, QMSTRG00007414, QMSTRG00007458, QMSTRG00008535, QMSTRG00009241, QMSTRG00010060,…
GO:0016054	BP	e	organic acid catabolic process	140/4554	542/24229	4.64031e-05	4	140	0.00111323	QMSTRG00001422, QMSTRG00001424, QMSTRG00001436, QMSTRG00001468, QMSTRG00001566, QMSTRG00001807, QMSTRG00002837, QMSTRG00002956, QMSTRG00003719, QMSTRG00003940, QMSTRG00005133, QMSTRG00005371, QMSTRG00007035, QMSTRG00007054, QMSTRG00007056, QMSTRG00007069, QMSTRG00007070, QMSTRG00007072, QMSTRG00007073, QMSTRG00007074, QMSTRG00007080, QMSTRG00007084, QMSTRG00007085, QMSTRG00007100, QMSTRG00007109,…
GO:0051783	BP	e	regulation of nuclear division	20/4554	44/24229	4.76633e-05	6	20	0.00113521	QMSTRG00002471, QMSTRG00003018, QMSTRG00004408, QMSTRG00005573, QMSTRG00006027, QMSTRG00007128, QMSTRG00007359, QMSTRG00008047, QMSTRG00009101, QMSTRG00010880, QMSTRG00011452, QMSTRG00011549, QMSTRG00011946, QMSTRG00014216, QMSTRG00015376, QMSTRG00018622, QMSTRG00018839, QMSTRG00020187, QMSTRG00020692, QMSTRG00021615
GO:0015986	BP	e	proton motive force-driven ATP synthesis	20/4554	44/24229	4.76633e-05	12	20	0.00113521	QMSTRG00000716, QMSTRG00002701, QMSTRG00002702, QMSTRG00009239, QMSTRG00010736, QMSTRG00012681, QMSTRG00014038, QMSTRG00014256, QMSTRG00014269, QMSTRG00014272, QMSTRG00014277, QMSTRG00014363, QMSTRG00014366, QMSTRG00014530, QMSTRG00015969, QMSTRG00018226, QMSTRG00020490, QMSTRG00021668, QMSTRG00021669, QMSTRG00021670
GO:0051983	BP	e	regulation of chromosome segregation	20/4554	44/24229	4.76633e-05	6	20	0.00113521	QMSTRG00002471, QMSTRG00003018, QMSTRG00004408, QMSTRG00005573, QMSTRG00006027, QMSTRG00007072, QMSTRG00007128, QMSTRG00008457, QMSTRG00009101, QMSTRG00010880, QMSTRG00011452, QMSTRG00011549, QMSTRG00015376, QMSTRG00017953, QMSTRG00018614, QMSTRG00018622, QMSTRG00020187, QMSTRG00020692, QMSTRG00021615, QMSTRG00022052
GO:0006221	BP	e	pyrimidine nucleotide biosynthetic process	36/4554	100/24229	4.93416e-05	9	36	0.00117237	QMSTRG00000068, QMSTRG00000114, QMSTRG00001835, QMSTRG00002696, QMSTRG00004875, QMSTRG00005326, QMSTRG00005820, QMSTRG00006027, QMSTRG00006031, QMSTRG00006036, QMSTRG00007681, QMSTRG00007683, QMSTRG00007689, QMSTRG00007707, QMSTRG00007736, QMSTRG00007753, QMSTRG00007754, QMSTRG00007762, QMSTRG00007765, QMSTRG00007785, QMSTRG00007786, QMSTRG00007789, QMSTRG00007790, QMSTRG00009244, QMSTRG00009683,…
GO:0019646	BP	e	aerobic electron transport chain	25/4554	61/24229	5.22499e-05	7	25	0.0012385	QMSTRG00002756, QMSTRG00004057, QMSTRG00004529, QMSTRG00004584, QMSTRG00005980, QMSTRG00006664, QMSTRG00007074, QMSTRG00009614, QMSTRG00009828, QMSTRG00009893, QMSTRG00010197, QMSTRG00010298, QMSTRG00010736, QMSTRG00010738, QMSTRG00010897, QMSTRG00012033, QMSTRG00012921, QMSTRG00013270, QMSTRG00016812, QMSTRG00016922, QMSTRG00018023, QMSTRG00018321, QMSTRG00018842, QMSTRG00019114, QMSTRG00020895
GO:0071897	BP	e	DNA biosynthetic process	19/4554	41/24229	5.28081e-05	7	19	0.00124874	QMSTRG00002149, QMSTRG00003012, QMSTRG00004813, QMSTRG00004875, QMSTRG00006519, QMSTRG00007234, QMSTRG00007557, QMSTRG00008891, QMSTRG00010922, QMSTRG00012254, QMSTRG00014888, QMSTRG00015304, QMSTRG00017084, QMSTRG00017544, QMSTRG00018884, QMSTRG00020804, QMSTRG00020928, QMSTRG00020930, QMSTRG00021770
GO:0044283	BP	e	small molecule biosynthetic process	93/4554	335/24229	5.47484e-05	3	93	0.00129154	QMSTRG00000519, QMSTRG00000621, QMSTRG00000708, QMSTRG00000737, QMSTRG00000799, QMSTRG00000868, QMSTRG00000972, QMSTRG00001131, QMSTRG00001473, QMSTRG00001835, QMSTRG00002024, QMSTRG00002083, QMSTRG00002172, QMSTRG00002613, QMSTRG00002616, QMSTRG00002622, QMSTRG00002624, QMSTRG00002634, QMSTRG00002654, QMSTRG00003189, QMSTRG00003719, QMSTRG00003921, QMSTRG00003974, QMSTRG00004131, QMSTRG00004415,…
GO:0005996	BP	e	monosaccharide metabolic process	75/4554	258/24229	5.54957e-05	4	75	0.00130297	QMSTRG00000737, QMSTRG00001179, QMSTRG00001182, QMSTRG00001193, QMSTRG00001197, QMSTRG00001972, QMSTRG00002307, QMSTRG00002325, QMSTRG00002327, QMSTRG00002332, QMSTRG00002340, QMSTRG00002347, QMSTRG00002358, QMSTRG00002379, QMSTRG00002384, QMSTRG00002397, QMSTRG00002399, QMSTRG00002411, QMSTRG00002415, QMSTRG00002420, QMSTRG00002434, QMSTRG00002442, QMSTRG00002446, QMSTRG00002450, QMSTRG00002458,…
GO:0002376	BP	e	immune system process	75/4554	258/24229	5.54957e-05	1	75	0.00130297	QMSTRG00000015, QMSTRG00000512, QMSTRG00001179, QMSTRG00002237, QMSTRG00002753, QMSTRG00002904, QMSTRG00002947, QMSTRG00003501, QMSTRG00003668, QMSTRG00004373, QMSTRG00004408, QMSTRG00004410, QMSTRG00004526, QMSTRG00004694, QMSTRG00005736, QMSTRG00005843, QMSTRG00005961, QMSTRG00005989, QMSTRG00006208, QMSTRG00006928, QMSTRG00007557, QMSTRG00007949, QMSTRG00008166, QMSTRG00009241, QMSTRG00009654,…
GO:0051656	BP	e	establishment of organelle localization	41/4554	120/24229	5.57106e-05	3	41	0.00130492	QMSTRG00000015, QMSTRG00000512, QMSTRG00001730, QMSTRG00002172, QMSTRG00002765, QMSTRG00003243, QMSTRG00003564, QMSTRG00004408, QMSTRG00004631, QMSTRG00005283, QMSTRG00005573, QMSTRG00005588, QMSTRG00005981, QMSTRG00006336, QMSTRG00007203, QMSTRG00007462, QMSTRG00007675, QMSTRG00007699, QMSTRG00007899, QMSTRG00009019, QMSTRG00009710, QMSTRG00010795, QMSTRG00011519, QMSTRG00011919, QMSTRG00013199,…
GO:0046395	BP	e	carboxylic acid catabolic process	139/4554	539/24229	5.6054e-05	6	139	0.00130987	QMSTRG00001422, QMSTRG00001424, QMSTRG00001436, QMSTRG00001468, QMSTRG00001566, QMSTRG00001807, QMSTRG00002837, QMSTRG00002956, QMSTRG00003719, QMSTRG00003940, QMSTRG00005133, QMSTRG00005371, QMSTRG00007035, QMSTRG00007054, QMSTRG00007056, QMSTRG00007069, QMSTRG00007070, QMSTRG00007072, QMSTRG00007073, QMSTRG00007074, QMSTRG00007080, QMSTRG00007084, QMSTRG00007085, QMSTRG00007100, QMSTRG00007109,…
GO:0072329	BP	e	monocarboxylic acid catabolic process	64/4554	211/24229	5.76449e-05	7	64	0.0013435	QMSTRG00001422, QMSTRG00001424, QMSTRG00001436, QMSTRG00001468, QMSTRG00001566, QMSTRG00002837, QMSTRG00002956, QMSTRG00003719, QMSTRG00007290, QMSTRG00007641, QMSTRG00009055, QMSTRG00009928, QMSTRG00010352, QMSTRG00011797, QMSTRG00012626, QMSTRG00013460, QMSTRG00015039, QMSTRG00017755, QMSTRG00017763, QMSTRG00017767, QMSTRG00017775, QMSTRG00017776, QMSTRG00017788, QMSTRG00017796, QMSTRG00018295,…
GO:0006220	BP	e	pyrimidine nucleotide metabolic process	36/4554	101/24229	5.77647e-05	8	36	0.0013435	QMSTRG00000068, QMSTRG00000114, QMSTRG00001835, QMSTRG00002696, QMSTRG00004875, QMSTRG00005326, QMSTRG00005820, QMSTRG00006027, QMSTRG00006031, QMSTRG00006036, QMSTRG00007681, QMSTRG00007683, QMSTRG00007689, QMSTRG00007707, QMSTRG00007736, QMSTRG00007753, QMSTRG00007754, QMSTRG00007762, QMSTRG00007765, QMSTRG00007785, QMSTRG00007786, QMSTRG00007789, QMSTRG00007790, QMSTRG00009244, QMSTRG00009683,…
GO:0007444	BP	e	imaginal disc development	23/4554	54/24229	6.03379e-05	5	23	0.00139764	QMSTRG00000632, QMSTRG00001839, QMSTRG00002092, QMSTRG00002471, QMSTRG00004239, QMSTRG00004909, QMSTRG00005016, QMSTRG00005843, QMSTRG00007070, QMSTRG00007820, QMSTRG00008047, QMSTRG00008054, QMSTRG00009623, QMSTRG00012590, QMSTRG00013497, QMSTRG00014130, QMSTRG00014924, QMSTRG00015472, QMSTRG00016503, QMSTRG00016548, QMSTRG00018683, QMSTRG00019250, QMSTRG00020855
GO:0000956	BP	e	nuclear-transcribed mRNA catabolic process	27/4554	68/24229	6.03743e-05	9	27	0.00139764	QMSTRG00000622, QMSTRG00001720, QMSTRG00002563, QMSTRG00004695, QMSTRG00004981, QMSTRG00006006, QMSTRG00007957, QMSTRG00008652, QMSTRG00009947, QMSTRG00010441, QMSTRG00010895, QMSTRG00011361, QMSTRG00011668, QMSTRG00013144, QMSTRG00013466, QMSTRG00013486, QMSTRG00016841, QMSTRG00016892, QMSTRG00017259, QMSTRG00017948, QMSTRG00018228, QMSTRG00018436, QMSTRG00018493, QMSTRG00019750, QMSTRG00020209,…
GO:0016567	BP	e	protein ubiquitination	81/4554	283/24229	6.10844e-05	8	81	0.00141055	QMSTRG00001306, QMSTRG00002089, QMSTRG00002092, QMSTRG00002096, QMSTRG00002097, QMSTRG00002146, QMSTRG00002230, QMSTRG00002325, QMSTRG00002327, QMSTRG00002654, QMSTRG00002766, QMSTRG00002947, QMSTRG00002952, QMSTRG00003170, QMSTRG00003172, QMSTRG00003179, QMSTRG00003189, QMSTRG00003193, QMSTRG00003204, QMSTRG00003206, QMSTRG00003216, QMSTRG00003238, QMSTRG00003239, QMSTRG00003240, QMSTRG00003243,…
GO:0043467	BP	e	regulation of generation of precursor metabolites and energy	13/4554	23/24229	6.15015e-05	5	13	0.00141055	QMSTRG00001662, QMSTRG00001839, QMSTRG00002539, QMSTRG00003624, QMSTRG00003825, QMSTRG00005843, QMSTRG00005934, QMSTRG00013075, QMSTRG00013081, QMSTRG00015726, QMSTRG00016548, QMSTRG00017084, QMSTRG00018839
GO:0032981	BP	e	mitochondrial respiratory chain complex I assembly	13/4554	23/24229	6.15015e-05	7	13	0.00141055	QMSTRG00003624, QMSTRG00005793, QMSTRG00006519, QMSTRG00006664, QMSTRG00009064, QMSTRG00009543, QMSTRG00010897, QMSTRG00014787, QMSTRG00014797, QMSTRG00017539, QMSTRG00018097, QMSTRG00020895, QMSTRG00021292
GO:0010257	BP	e	NADH dehydrogenase complex assembly	13/4554	23/24229	6.15015e-05	6	13	0.00141055	QMSTRG00003624, QMSTRG00005793, QMSTRG00006519, QMSTRG00006664, QMSTRG00009064, QMSTRG00009543, QMSTRG00010897, QMSTRG00014787, QMSTRG00014797, QMSTRG00017539, QMSTRG00018097, QMSTRG00020895, QMSTRG00021292
GO:0010389	BP	e	regulation of G2/M transition of mitotic cell cycle	16/4554	32/24229	6.52837e-05	8	16	0.00149384	QMSTRG00003012, QMSTRG00004899, QMSTRG00005033, QMSTRG00007306, QMSTRG00007909, QMSTRG00008047, QMSTRG00011176, QMSTRG00011452, QMSTRG00012757, QMSTRG00016325, QMSTRG00016450, QMSTRG00018039, QMSTRG00018622, QMSTRG00019194, QMSTRG00020207, QMSTRG00021617
GO:2001251	BP	e	negative regulation of chromosome organization	14/4554	26/24229	6.57868e-05	7	14	0.00149843	QMSTRG00002051, QMSTRG00003018, QMSTRG00004408, QMSTRG00005573, QMSTRG00007128, QMSTRG00009101, QMSTRG00011549, QMSTRG00018622, QMSTRG00020187, QMSTRG00020359, QMSTRG00020692, QMSTRG00020930, QMSTRG00021582, QMSTRG00021615
GO:0008354	BP	e	germ cell migration	14/4554	26/24229	6.57868e-05	4	14	0.00149843	QMSTRG00002471, QMSTRG00006336, QMSTRG00009351, QMSTRG00009353, QMSTRG00009805, QMSTRG00010062, QMSTRG00011696, QMSTRG00017195, QMSTRG00018411, QMSTRG00018600, QMSTRG00020134, QMSTRG00020265, QMSTRG00020868, QMSTRG00021971
GO:0090066	BP	e	regulation of anatomical structure size	58/4554	187/24229	6.59415e-05	3	58	0.00149851	QMSTRG00000912, QMSTRG00001662, QMSTRG00001854, QMSTRG00001886, QMSTRG00001952, QMSTRG00002397, QMSTRG00002399, QMSTRG00002539, QMSTRG00003293, QMSTRG00003371, QMSTRG00003372, QMSTRG00003374, QMSTRG00003380, QMSTRG00003782, QMSTRG00003974, QMSTRG00004142, QMSTRG00004686, QMSTRG00006061, QMSTRG00006251, QMSTRG00006890, QMSTRG00007072, QMSTRG00007289, QMSTRG00008550, QMSTRG00008824, QMSTRG00008869,…
GO:0040008	BP	e	regulation of growth	67/4554	225/24229	6.93063e-05	3	67	0.00157137	QMSTRG00000015, QMSTRG00000512, QMSTRG00000621, QMSTRG00000912, QMSTRG00001204, QMSTRG00001514, QMSTRG00001854, QMSTRG00001873, QMSTRG00001887, QMSTRG00002160, QMSTRG00002237, QMSTRG00003238, QMSTRG00003243, QMSTRG00003293, QMSTRG00003974, QMSTRG00004403, QMSTRG00004408, QMSTRG00004646, QMSTRG00005264, QMSTRG00005266, QMSTRG00005736, QMSTRG00005843, QMSTRG00006061, QMSTRG00006977, QMSTRG00007900,…
GO:0044255	BP	e	cellular lipid metabolic process	178/4554	722/24229	7.12435e-05	4	178	0.00161068	QMSTRG00000512, QMSTRG00000621, QMSTRG00000704, QMSTRG00001422, QMSTRG00001424, QMSTRG00001436, QMSTRG00001445, QMSTRG00001468, QMSTRG00001566, QMSTRG00001690, QMSTRG00001737, QMSTRG00002613, QMSTRG00002718, QMSTRG00002735, QMSTRG00002741, QMSTRG00002837, QMSTRG00002956, QMSTRG00002983, QMSTRG00003409, QMSTRG00003529, QMSTRG00003719, QMSTRG00003724, QMSTRG00003921, QMSTRG00003935, QMSTRG00003936,…
GO:0002831	BP	e	regulation of response to biotic stimulus	40/4554	117/24229	7.13656e-05	4	40	0.00161068	QMSTRG00000512, QMSTRG00001736, QMSTRG00002539, QMSTRG00002753, QMSTRG00002947, QMSTRG00003668, QMSTRG00003825, QMSTRG00003961, QMSTRG00004055, QMSTRG00004267, QMSTRG00004373, QMSTRG00005989, QMSTRG00006336, QMSTRG00006510, QMSTRG00006621, QMSTRG00007125, QMSTRG00007275, QMSTRG00011639, QMSTRG00011903, QMSTRG00012105, QMSTRG00012574, QMSTRG00012636, QMSTRG00013142, QMSTRG00014040, QMSTRG00014100,…
GO:0061640	BP	e	cytoskeleton-dependent cytokinesis	29/4554	75/24229	7.35484e-05	4	29	0.00164868	QMSTRG00000015, QMSTRG00001615, QMSTRG00002904, QMSTRG00002958, QMSTRG00004408, QMSTRG00004762, QMSTRG00005484, QMSTRG00005981, QMSTRG00007072, QMSTRG00007714, QMSTRG00009241, QMSTRG00009327, QMSTRG00010086, QMSTRG00010352, QMSTRG00010532, QMSTRG00011797, QMSTRG00012492, QMSTRG00012906, QMSTRG00013199, QMSTRG00013590, QMSTRG00016252, QMSTRG00016843, QMSTRG00017419, QMSTRG00017964, QMSTRG00018840,…
GO:0050778	BP	e	positive regulation of immune response	29/4554	75/24229	7.35484e-05	5	29	0.00164868	QMSTRG00000512, QMSTRG00001736, QMSTRG00002753, QMSTRG00002947, QMSTRG00003668, QMSTRG00004055, QMSTRG00004267, QMSTRG00005657, QMSTRG00006510, QMSTRG00011639, QMSTRG00011903, QMSTRG00012105, QMSTRG00012574, QMSTRG00012636, QMSTRG00012737, QMSTRG00013142, QMSTRG00014463, QMSTRG00014638, QMSTRG00014846, QMSTRG00015133, QMSTRG00016234, QMSTRG00016426, QMSTRG00017281, QMSTRG00019383, QMSTRG00020482,…
GO:0000910	BP	e	cytokinesis	29/4554	75/24229	7.35484e-05	3	29	0.00164868	QMSTRG00000015, QMSTRG00001615, QMSTRG00002904, QMSTRG00002958, QMSTRG00004408, QMSTRG00004762, QMSTRG00005484, QMSTRG00005981, QMSTRG00007072, QMSTRG00007714, QMSTRG00009241, QMSTRG00009327, QMSTRG00010086, QMSTRG00010352, QMSTRG00010532, QMSTRG00011797, QMSTRG00012492, QMSTRG00012906, QMSTRG00013199, QMSTRG00013590, QMSTRG00016252, QMSTRG00016843, QMSTRG00017419, QMSTRG00017964, QMSTRG00018840,…
GO:0019693	BP	e	ribose phosphate metabolic process	132/4554	511/24229	7.46052e-05	5	132	0.0016686	QMSTRG00000114, QMSTRG00000171, QMSTRG00000193, QMSTRG00000363, QMSTRG00000375, QMSTRG00000716, QMSTRG00000737, QMSTRG00000940, QMSTRG00001129, QMSTRG00001131, QMSTRG00001152, QMSTRG00001694, QMSTRG00001701, QMSTRG00001708, QMSTRG00001720, QMSTRG00001835, QMSTRG00001886, QMSTRG00002471, QMSTRG00002696, QMSTRG00002701, QMSTRG00002702, QMSTRG00004408, QMSTRG00004916, QMSTRG00005462, QMSTRG00005473,…
GO:0050790	BP	e	regulation of catalytic activity	104/4554	386/24229	7.6044e-05	3	104	0.00169695	QMSTRG00000512, QMSTRG00001306, QMSTRG00001952, QMSTRG00001975, QMSTRG00001980, QMSTRG00002092, QMSTRG00002160, QMSTRG00002236, QMSTRG00002237, QMSTRG00002471, QMSTRG00002800, QMSTRG00003371, QMSTRG00003468, QMSTRG00003483, QMSTRG00003724, QMSTRG00003847, QMSTRG00003935, QMSTRG00004408, QMSTRG00004526, QMSTRG00004759, QMSTRG00004762, QMSTRG00004765, QMSTRG00004975, QMSTRG00005657, QMSTRG00005731,…
GO:0032271	BP	e	regulation of protein polymerization	23/4554	55/24229	7.75714e-05	6	23	0.00172714	QMSTRG00002397, QMSTRG00002399, QMSTRG00002539, QMSTRG00003371, QMSTRG00003372, QMSTRG00003374, QMSTRG00003380, QMSTRG00005283, QMSTRG00005657, QMSTRG00006061, QMSTRG00006890, QMSTRG00007289, QMSTRG00008550, QMSTRG00008869, QMSTRG00011519, QMSTRG00016548, QMSTRG00016947, QMSTRG00017604, QMSTRG00018840, QMSTRG00020178, QMSTRG00021150, QMSTRG00021966, QMSTRG00021971
GO:0009062	BP	e	fatty acid catabolic process	63/4554	209/24229	7.81476e-05	8	63	0.00173607	QMSTRG00001422, QMSTRG00001424, QMSTRG00001436, QMSTRG00001468, QMSTRG00001566, QMSTRG00002837, QMSTRG00002956, QMSTRG00003719, QMSTRG00007290, QMSTRG00007641, QMSTRG00009055, QMSTRG00009928, QMSTRG00010352, QMSTRG00011797, QMSTRG00012626, QMSTRG00013460, QMSTRG00015039, QMSTRG00017755, QMSTRG00017763, QMSTRG00017767, QMSTRG00017775, QMSTRG00017776, QMSTRG00017788, QMSTRG00017796, QMSTRG00018295,…
GO:0090068	BP	e	positive regulation of cell cycle process	22/4554	51/24229	7.86921e-05	6	22	0.00174036	QMSTRG00001405, QMSTRG00002471, QMSTRG00002624, QMSTRG00003012, QMSTRG00003018, QMSTRG00003237, QMSTRG00004408, QMSTRG00004526, QMSTRG00005713, QMSTRG00005843, QMSTRG00007072, QMSTRG00010880, QMSTRG00013950, QMSTRG00018622, QMSTRG00018839, QMSTRG00018840, QMSTRG00020187, QMSTRG00020207, QMSTRG00020679, QMSTRG00021051, QMSTRG00021533, QMSTRG00022052
GO:0048749	BP	e	compound eye development	22/4554	51/24229	7.86921e-05	6	22	0.00174036	QMSTRG00000015, QMSTRG00000512, QMSTRG00001514, QMSTRG00002237, QMSTRG00005586, QMSTRG00005843, QMSTRG00006819, QMSTRG00007820, QMSTRG00008457, QMSTRG00011466, QMSTRG00011519, QMSTRG00012640, QMSTRG00012900, QMSTRG00013590, QMSTRG00014239, QMSTRG00014404, QMSTRG00014502, QMSTRG00018424, QMSTRG00018683, QMSTRG00019266, QMSTRG00020961, QMSTRG00022046
GO:0060429	BP	e	epithelium development	35/4554	99/24229	8.72845e-05	4	35	0.00192609	QMSTRG00000512, QMSTRG00000632, QMSTRG00001839, QMSTRG00002092, QMSTRG00002471, QMSTRG00002665, QMSTRG00004239, QMSTRG00004408, QMSTRG00004909, QMSTRG00005016, QMSTRG00005843, QMSTRG00007070, QMSTRG00007234, QMSTRG00007820, QMSTRG00008047, QMSTRG00008054, QMSTRG00009623, QMSTRG00009805, QMSTRG00010048, QMSTRG00011466, QMSTRG00012590, QMSTRG00012592, QMSTRG00012663, QMSTRG00013497, QMSTRG00014130,…
GO:0000470	BP	e	maturation of LSU-rRNA	11/4554	18/24229	8.75596e-05	10	11	0.00192787	QMSTRG00001619, QMSTRG00001739, QMSTRG00002665, QMSTRG00005714, QMSTRG00005855, QMSTRG00006554, QMSTRG00007910, QMSTRG00008413, QMSTRG00010401, QMSTRG00015497, QMSTRG00016422
GO:0006284	BP	e	base-excision repair	18/4554	39/24229	8.8443e-05	8	18	0.001943	QMSTRG00003012, QMSTRG00006632, QMSTRG00007068, QMSTRG00007234, QMSTRG00007557, QMSTRG00007672, QMSTRG00008226, QMSTRG00008236, QMSTRG00008242, QMSTRG00008244, QMSTRG00008255, QMSTRG00008303, QMSTRG00008308, QMSTRG00009895, QMSTRG00010922, QMSTRG00014553, QMSTRG00018127, QMSTRG00021096
GO:0009259	BP	e	ribonucleotide metabolic process	131/4554	508/24229	8.99915e-05	8	131	0.00197265	QMSTRG00000114, QMSTRG00000171, QMSTRG00000193, QMSTRG00000363, QMSTRG00000375, QMSTRG00000716, QMSTRG00000737, QMSTRG00000940, QMSTRG00001129, QMSTRG00001131, QMSTRG00001152, QMSTRG00001694, QMSTRG00001701, QMSTRG00001708, QMSTRG00001720, QMSTRG00001835, QMSTRG00001886, QMSTRG00002471, QMSTRG00002696, QMSTRG00002701, QMSTRG00002702, QMSTRG00004408, QMSTRG00004916, QMSTRG00005462, QMSTRG00005473,…
GO:0006270	BP	e	DNA replication initiation	86/4554	308/24229	9.08318e-05	7	86	0.00198667	QMSTRG00006518, QMSTRG00006519, QMSTRG00008525, QMSTRG00009152, QMSTRG00009157, QMSTRG00009706, QMSTRG00013660, QMSTRG00014802, QMSTRG00014814, QMSTRG00014826, QMSTRG00014828, QMSTRG00014837, QMSTRG00014839, QMSTRG00014840, QMSTRG00014841, QMSTRG00014845, QMSTRG00014846, QMSTRG00014849, QMSTRG00014850, QMSTRG00015304, QMSTRG00015345, QMSTRG00015370, QMSTRG00015376, QMSTRG00015383, QMSTRG00015429,…
GO:0031331	BP	e	positive regulation of cellular catabolic process	31/4554	83/24229	9.76427e-05	6	31	0.00213093	QMSTRG00001815, QMSTRG00001854, QMSTRG00002766, QMSTRG00003825, QMSTRG00004373, QMSTRG00004695, QMSTRG00005927, QMSTRG00007307, QMSTRG00007917, QMSTRG00007957, QMSTRG00012574, QMSTRG00012833, QMSTRG00012900, QMSTRG00013081, QMSTRG00014216, QMSTRG00014463, QMSTRG00014836, QMSTRG00015455, QMSTRG00015820, QMSTRG00016270, QMSTRG00016825, QMSTRG00017084, QMSTRG00017318, QMSTRG00017538, QMSTRG00018411,…
GO:0051056	BP	e	regulation of small GTPase mediated signal transduction	66/4554	224/24229	9.92235e-05	7	66	0.00215974	QMSTRG00000459, QMSTRG00001204, QMSTRG00001206, QMSTRG00001873, QMSTRG00003302, QMSTRG00003371, QMSTRG00003414, QMSTRG00003844, QMSTRG00005950, QMSTRG00005961, QMSTRG00006341, QMSTRG00008057, QMSTRG00009528, QMSTRG00009789, QMSTRG00009805, QMSTRG00011491, QMSTRG00013234, QMSTRG00014826, QMSTRG00015750, QMSTRG00016143, QMSTRG00016691, QMSTRG00016744, QMSTRG00016814, QMSTRG00017092, QMSTRG00017459,…
GO:0009263	BP	e	deoxyribonucleotide biosynthetic process	9/4554	13/24229	9.9485e-05	9	9	0.00215974	QMSTRG00000068, QMSTRG00003935, QMSTRG00004875, QMSTRG00005326, QMSTRG00007681, QMSTRG00007683, QMSTRG00007689, QMSTRG00018225, QMSTRG00020139
GO:0046700	BP	e	heterocycle catabolic process	116/4554	441/24229	9.96165e-05	4	116	0.00215974	QMSTRG00000622, QMSTRG00000649, QMSTRG00001720, QMSTRG00001839, QMSTRG00002263, QMSTRG00002563, QMSTRG00002578, QMSTRG00003404, QMSTRG00003871, QMSTRG00003874, QMSTRG00004415, QMSTRG00004695, QMSTRG00004981, QMSTRG00005371, QMSTRG00005894, QMSTRG00006006, QMSTRG00006250, QMSTRG00007035, QMSTRG00007054, QMSTRG00007056, QMSTRG00007068, QMSTRG00007069, QMSTRG00007070, QMSTRG00007072, QMSTRG00007073,…
GO:0019439	BP	e	aromatic compound catabolic process	139/4554	546/24229	0.000100718	4	139	0.00217884	QMSTRG00000622, QMSTRG00000649, QMSTRG00001720, QMSTRG00002263, QMSTRG00002563, QMSTRG00002578, QMSTRG00003404, QMSTRG00003871, QMSTRG00003874, QMSTRG00004415, QMSTRG00004695, QMSTRG00004981, QMSTRG00005371, QMSTRG00005894, QMSTRG00006006, QMSTRG00007035, QMSTRG00007054, QMSTRG00007056, QMSTRG00007068, QMSTRG00007069, QMSTRG00007070, QMSTRG00007072, QMSTRG00007073, QMSTRG00007074, QMSTRG00007080,…
GO:0033047	BP	e	regulation of mitotic sister chromatid segregation	12/4554	21/24229	0.000103032	8	12	0.00222406	QMSTRG00003018, QMSTRG00004408, QMSTRG00005573, QMSTRG00006027, QMSTRG00007128, QMSTRG00009101, QMSTRG00011549, QMSTRG00018622, QMSTRG00020187, QMSTRG00020692, QMSTRG00021615, QMSTRG00022052
GO:0051130	BP	e	positive regulation of cellular component organization	76/4554	267/24229	0.000105073	5	76	0.00226152	QMSTRG00000512, QMSTRG00000622, QMSTRG00001204, QMSTRG00001514, QMSTRG00001854, QMSTRG00002087, QMSTRG00002172, QMSTRG00002471, QMSTRG00002539, QMSTRG00003018, QMSTRG00003237, QMSTRG00003238, QMSTRG00003371, QMSTRG00003372, QMSTRG00004267, QMSTRG00004356, QMSTRG00004403, QMSTRG00004408, QMSTRG00004762, QMSTRG00005283, QMSTRG00005657, QMSTRG00005981, QMSTRG00006890, QMSTRG00007307, QMSTRG00008047,…
GO:0009150	BP	e	purine ribonucleotide metabolic process	123/4554	473/24229	0.000105224	9	123	0.00226152	QMSTRG00000171, QMSTRG00000193, QMSTRG00000363, QMSTRG00000375, QMSTRG00000716, QMSTRG00000737, QMSTRG00000940, QMSTRG00001129, QMSTRG00001131, QMSTRG00001152, QMSTRG00001694, QMSTRG00001701, QMSTRG00001708, QMSTRG00001720, QMSTRG00001886, QMSTRG00002471, QMSTRG00002701, QMSTRG00002702, QMSTRG00004408, QMSTRG00004916, QMSTRG00005462, QMSTRG00005473, QMSTRG00005474, QMSTRG00005477, QMSTRG00005483,…
GO:0006091	BP	e	generation of precursor metabolites and energy	87/4554	314/24229	0.000106962	3	87	0.0022939	QMSTRG00000171, QMSTRG00000193, QMSTRG00000363, QMSTRG00000375, QMSTRG00000737, QMSTRG00000940, QMSTRG00001129, QMSTRG00001131, QMSTRG00001152, QMSTRG00001788, QMSTRG00001792, QMSTRG00002471, QMSTRG00002756, QMSTRG00003409, QMSTRG00003719, QMSTRG00003825, QMSTRG00004057, QMSTRG00004529, QMSTRG00004584, QMSTRG00004595, QMSTRG00004630, QMSTRG00004631, QMSTRG00005133, QMSTRG00005934, QMSTRG00005980,…
GO:0034472	BP	e	snRNA 3'-end processing	13/4554	24/24229	0.000111093	10	13	0.00237735	QMSTRG00003008, QMSTRG00004695, QMSTRG00006006, QMSTRG00008535, QMSTRG00010441, QMSTRG00011886, QMSTRG00012253, QMSTRG00012833, QMSTRG00012998, QMSTRG00014368, QMSTRG00017546, QMSTRG00018436, QMSTRG00021281
GO:0044774	BP	e	mitotic DNA integrity checkpoint signaling	14/4554	27/24229	0.000113023	10	14	0.00240308	QMSTRG00002765, QMSTRG00005033, QMSTRG00006788, QMSTRG00007306, QMSTRG00007909, QMSTRG00008047, QMSTRG00011176, QMSTRG00012737, QMSTRG00012757, QMSTRG00016325, QMSTRG00018039, QMSTRG00019194, QMSTRG00020889, QMSTRG00021617
GO:0018022	BP	e	peptidyl-lysine methylation	14/4554	27/24229	0.000113023	8	14	0.00240308	QMSTRG00001646, QMSTRG00002622, QMSTRG00003380, QMSTRG00005713, QMSTRG00005781, QMSTRG00005927, QMSTRG00013238, QMSTRG00014062, QMSTRG00017583, QMSTRG00018411, QMSTRG00019482, QMSTRG00019787, QMSTRG00020134, QMSTRG00020848
GO:0006282	BP	e	regulation of DNA repair	14/4554	27/24229	0.000113023	7	14	0.00240308	QMSTRG00002149, QMSTRG00002201, QMSTRG00005657, QMSTRG00007004, QMSTRG00007557, QMSTRG00007672, QMSTRG00008891, QMSTRG00010294, QMSTRG00012757, QMSTRG00014100, QMSTRG00014935, QMSTRG00020889, QMSTRG00021533, QMSTRG00021659
GO:0007264	BP	e	small GTPase mediated signal transduction	99/4554	367/24229	0.000115303	6	99	0.00244631	QMSTRG00000015, QMSTRG00000512, QMSTRG00000799, QMSTRG00001514, QMSTRG00001519, QMSTRG00001526, QMSTRG00001539, QMSTRG00001550, QMSTRG00001559, QMSTRG00001566, QMSTRG00001611, QMSTRG00001612, QMSTRG00001615, QMSTRG00001619, QMSTRG00001638, QMSTRG00001646, QMSTRG00001730, QMSTRG00001887, QMSTRG00002087, QMSTRG00002131, QMSTRG00002142, QMSTRG00002143, QMSTRG00002146, QMSTRG00002148, QMSTRG00002149,…
GO:0051090	BP	e	regulation of DNA-binding transcription factor activity	19/4554	43/24229	0.000117476	10	19	0.00248707	QMSTRG00003847, QMSTRG00004373, QMSTRG00004975, QMSTRG00005657, QMSTRG00006351, QMSTRG00007818, QMSTRG00008563, QMSTRG00009419, QMSTRG00014463, QMSTRG00014741, QMSTRG00015550, QMSTRG00015783, QMSTRG00016594, QMSTRG00017318, QMSTRG00017513, QMSTRG00020058, QMSTRG00020868, QMSTRG00020889, QMSTRG00021180
GO:0044089	BP	e	positive regulation of cellular component biogenesis	40/4554	118/24229	0.00012143	5	40	0.00256531	QMSTRG00000512, QMSTRG00000622, QMSTRG00001204, QMSTRG00001514, QMSTRG00002539, QMSTRG00003237, QMSTRG00003238, QMSTRG00003372, QMSTRG00004267, QMSTRG00004403, QMSTRG00004408, QMSTRG00005283, QMSTRG00005657, QMSTRG00006601, QMSTRG00006890, QMSTRG00008047, QMSTRG00008166, QMSTRG00008181, QMSTRG00008550, QMSTRG00008580, QMSTRG00008754, QMSTRG00009047, QMSTRG00009388, QMSTRG00010048, QMSTRG00010377,…
GO:0110053	BP	e	regulation of actin filament organization	25/4554	63/24229	0.000123462	8	25	0.00259715	QMSTRG00002397, QMSTRG00002399, QMSTRG00002539, QMSTRG00003293, QMSTRG00003371, QMSTRG00003372, QMSTRG00003374, QMSTRG00003380, QMSTRG00006061, QMSTRG00006890, QMSTRG00007072, QMSTRG00007289, QMSTRG00008550, QMSTRG00008869, QMSTRG00009047, QMSTRG00016548, QMSTRG00016947, QMSTRG00017604, QMSTRG00017964, QMSTRG00018840, QMSTRG00020178, QMSTRG00020957, QMSTRG00021150, QMSTRG00021966, QMSTRG00021971
GO:0042752	BP	e	regulation of circadian rhythm	25/4554	63/24229	0.000123462	3	25	0.00259715	QMSTRG00000786, QMSTRG00001152, QMSTRG00001662, QMSTRG00001807, QMSTRG00002810, QMSTRG00004131, QMSTRG00004603, QMSTRG00006336, QMSTRG00007332, QMSTRG00007432, QMSTRG00007818, QMSTRG00007917, QMSTRG00008166, QMSTRG00009241, QMSTRG00009880, QMSTRG00010143, QMSTRG00012900, QMSTRG00012905, QMSTRG00013234, QMSTRG00013681, QMSTRG00016442, QMSTRG00016661, QMSTRG00017039, QMSTRG00021659, QMSTRG00022258
GO:0048813	BP	e	dendrite morphogenesis	22/4554	53/24229	0.000125508	9	22	0.0026346	QMSTRG00000620, QMSTRG00000912, QMSTRG00001313, QMSTRG00001854, QMSTRG00002237, QMSTRG00004408, QMSTRG00004678, QMSTRG00005989, QMSTRG00008166, QMSTRG00009241, QMSTRG00010377, QMSTRG00011519, QMSTRG00014877, QMSTRG00015883, QMSTRG00016252, QMSTRG00017250, QMSTRG00019111, QMSTRG00020178, QMSTRG00020679, QMSTRG00021092, QMSTRG00021151, QMSTRG00021337
GO:0010941	BP	e	regulation of cell death	78/4554	276/24229	0.000132148	4	78	0.00276812	QMSTRG00000512, QMSTRG00000983, QMSTRG00001662, QMSTRG00001839, QMSTRG00002237, QMSTRG00002307, QMSTRG00002636, QMSTRG00003111, QMSTRG00004373, QMSTRG00004408, QMSTRG00004678, QMSTRG00004730, QMSTRG00004762, QMSTRG00004975, QMSTRG00005657, QMSTRG00005736, QMSTRG00005843, QMSTRG00007125, QMSTRG00007234, QMSTRG00007307, QMSTRG00007432, QMSTRG00007614, QMSTRG00007946, QMSTRG00008608, QMSTRG00008936,…
GO:0007163	BP	e	establishment or maintenance of cell polarity	38/4554	112/24229	0.000135946	2	38	0.00284055	QMSTRG00000512, QMSTRG00001193, QMSTRG00001250, QMSTRG00002606, QMSTRG00002849, QMSTRG00002897, QMSTRG00004267, QMSTRG00004408, QMSTRG00005283, QMSTRG00005736, QMSTRG00005843, QMSTRG00006031, QMSTRG00006977, QMSTRG00007545, QMSTRG00007580, QMSTRG00008166, QMSTRG00008470, QMSTRG00009241, QMSTRG00010377, QMSTRG00011466, QMSTRG00011519, QMSTRG00012105, QMSTRG00012663, QMSTRG00013590, QMSTRG00013614,…
GO:0034504	BP	e	protein localization to nucleus	23/4554	57/24229	0.000136275	6	23	0.00284055	QMSTRG00001839, QMSTRG00002008, QMSTRG00002539, QMSTRG00002836, QMSTRG00002953, QMSTRG00003018, QMSTRG00003463, QMSTRG00005700, QMSTRG00007462, QMSTRG00008535, QMSTRG00010583, QMSTRG00011652, QMSTRG00012492, QMSTRG00013066, QMSTRG00013067, QMSTRG00014404, QMSTRG00014644, QMSTRG00014802, QMSTRG00015050, QMSTRG00017084, QMSTRG00018519, QMSTRG00018840, QMSTRG00020573
GO:0006635	BP	e	fatty acid beta-oxidation	58/4554	193/24229	0.000136466	9	58	0.00284055	QMSTRG00001422, QMSTRG00001424, QMSTRG00001436, QMSTRG00001468, QMSTRG00001566, QMSTRG00002837, QMSTRG00002956, QMSTRG00003719, QMSTRG00007641, QMSTRG00009055, QMSTRG00011797, QMSTRG00012626, QMSTRG00013460, QMSTRG00017755, QMSTRG00017763, QMSTRG00017767, QMSTRG00017775, QMSTRG00017776, QMSTRG00017788, QMSTRG00017796, QMSTRG00018295, QMSTRG00018309, QMSTRG00018321, QMSTRG00018337, QMSTRG00018359,…
GO:0031060	BP	e	regulation of histone methylation	10/4554	16/24229	0.0001431	8	10	0.00296233	QMSTRG00002332, QMSTRG00002347, QMSTRG00003121, QMSTRG00003380, QMSTRG00005781, QMSTRG00014064, QMSTRG00018411, QMSTRG00019787, QMSTRG00020848, QMSTRG00021959
GO:0043967	BP	e	histone H4 acetylation	10/4554	16/24229	0.0001431	11	10	0.00296233	QMSTRG00004055, QMSTRG00008006, QMSTRG00010019, QMSTRG00010086, QMSTRG00011363, QMSTRG00012497, QMSTRG00014811, QMSTRG00016721, QMSTRG00017419, QMSTRG00020157
GO:0044270	BP	e	cellular nitrogen compound catabolic process	113/4554	432/24229	0.000143213	4	113	0.00296233	QMSTRG00000622, QMSTRG00000649, QMSTRG00001720, QMSTRG00002263, QMSTRG00002563, QMSTRG00002578, QMSTRG00003404, QMSTRG00003871, QMSTRG00003874, QMSTRG00004415, QMSTRG00004695, QMSTRG00004981, QMSTRG00005371, QMSTRG00005894, QMSTRG00006006, QMSTRG00007035, QMSTRG00007054, QMSTRG00007056, QMSTRG00007068, QMSTRG00007069, QMSTRG00007070, QMSTRG00007072, QMSTRG00007073, QMSTRG00007074, QMSTRG00007080,…
GO:0035246	BP	e	peptidyl-arginine N-methylation	8/4554	11/24229	0.000148122	9	8	0.00303221	QMSTRG00002781, QMSTRG00006077, QMSTRG00006084, QMSTRG00006091, QMSTRG00006093, QMSTRG00009328, QMSTRG00014991, QMSTRG00018015
GO:0000076	BP	e	DNA replication checkpoint signaling	8/4554	11/24229	0.000148122	10	8	0.00303221	QMSTRG00002904, QMSTRG00005131, QMSTRG00007068, QMSTRG00008047, QMSTRG00011176, QMSTRG00016325, QMSTRG00021617, QMSTRG00021659
GO:0016074	BP	e	sno(s)RNA metabolic process	8/4554	11/24229	0.000148122	8	8	0.00303221	QMSTRG00003027, QMSTRG00006006, QMSTRG00010100, QMSTRG00010441, QMSTRG00010895, QMSTRG00013680, QMSTRG00014130, QMSTRG00021281
GO:0060260	BP	e	regulation of transcription initiation by RNA polymerase II	8/4554	11/24229	0.000148122	11	8	0.00303221	QMSTRG00002010, QMSTRG00002539, QMSTRG00004019, QMSTRG00006765, QMSTRG00008006, QMSTRG00008754, QMSTRG00014416, QMSTRG00016825
GO:0043144	BP	e	sno(s)RNA processing	8/4554	11/24229	0.000148122	9	8	0.00303221	QMSTRG00003027, QMSTRG00006006, QMSTRG00010100, QMSTRG00010441, QMSTRG00010895, QMSTRG00013680, QMSTRG00014130, QMSTRG00021281
GO:0072521	BP	e	purine-containing compound metabolic process	148/4554	592/24229	0.000151088	4	148	0.00308656	QMSTRG00000171, QMSTRG00000193, QMSTRG00000363, QMSTRG00000375, QMSTRG00000716, QMSTRG00000737, QMSTRG00000940, QMSTRG00001129, QMSTRG00001131, QMSTRG00001152, QMSTRG00001694, QMSTRG00001701, QMSTRG00001708, QMSTRG00001720, QMSTRG00001886, QMSTRG00001942, QMSTRG00002471, QMSTRG00002701, QMSTRG00002702, QMSTRG00004408, QMSTRG00004415, QMSTRG00004595, QMSTRG00004797, QMSTRG00004916, QMSTRG00005462,…
GO:0006457	BP	e	protein folding	64/4554	217/24229	0.00015359	2	64	0.00313122	QMSTRG00000601, QMSTRG00000632, QMSTRG00001670, QMSTRG00002092, QMSTRG00002384, QMSTRG00002842, QMSTRG00003038, QMSTRG00003193, QMSTRG00003743, QMSTRG00003844, QMSTRG00004541, QMSTRG00004651, QMSTRG00005469, QMSTRG00006055, QMSTRG00006490, QMSTRG00006567, QMSTRG00007275, QMSTRG00007744, QMSTRG00008181, QMSTRG00008388, QMSTRG00008392, QMSTRG00008413, QMSTRG00008424, QMSTRG00008754, QMSTRG00009407,…
GO:0048858	BP	e	cell projection morphogenesis	38/4554	113/24229	0.000154897	6	38	0.00314492	QMSTRG00000512, QMSTRG00000620, QMSTRG00000755, QMSTRG00000912, QMSTRG00001313, QMSTRG00001835, QMSTRG00001854, QMSTRG00001873, QMSTRG00002237, QMSTRG00003238, QMSTRG00003372, QMSTRG00004408, QMSTRG00004539, QMSTRG00004678, QMSTRG00004695, QMSTRG00005989, QMSTRG00007545, QMSTRG00008166, QMSTRG00009241, QMSTRG00010377, QMSTRG00010841, QMSTRG00011519, QMSTRG00012640, QMSTRG00013590, QMSTRG00014245,…
GO:0016197	BP	e	endosomal transport	38/4554	113/24229	0.000154897	5	38	0.00314492	QMSTRG00000015, QMSTRG00001427, QMSTRG00001728, QMSTRG00001782, QMSTRG00001788, QMSTRG00002850, QMSTRG00002958, QMSTRG00003863, QMSTRG00003944, QMSTRG00005644, QMSTRG00005651, QMSTRG00005655, QMSTRG00005894, QMSTRG00006242, QMSTRG00006359, QMSTRG00007458, QMSTRG00008114, QMSTRG00009241, QMSTRG00010794, QMSTRG00010816, QMSTRG00010817, QMSTRG00012132, QMSTRG00014217, QMSTRG00014290, QMSTRG00014314,…
GO:0006839	BP	e	mitochondrial transport	21/4554	50/24229	0.000157412	5	21	0.00318943	QMSTRG00002956, QMSTRG00004408, QMSTRG00007414, QMSTRG00010794, QMSTRG00010954, QMSTRG00011155, QMSTRG00013609, QMSTRG00014047, QMSTRG00014084, QMSTRG00016180, QMSTRG00016578, QMSTRG00017141, QMSTRG00017554, QMSTRG00017843, QMSTRG00017845, QMSTRG00017849, QMSTRG00018320, QMSTRG00018391, QMSTRG00018393, QMSTRG00020358, QMSTRG00022005
GO:0072528	BP	e	pyrimidine-containing compound biosynthetic process	40/4554	121/24229	0.00016198	5	40	0.00327531	QMSTRG00000068, QMSTRG00000114, QMSTRG00001833, QMSTRG00001835, QMSTRG00001839, QMSTRG00001861, QMSTRG00002696, QMSTRG00004875, QMSTRG00005326, QMSTRG00005820, QMSTRG00006027, QMSTRG00006031, QMSTRG00006036, QMSTRG00007681, QMSTRG00007683, QMSTRG00007689, QMSTRG00007707, QMSTRG00007736, QMSTRG00007753, QMSTRG00007754, QMSTRG00007762, QMSTRG00007765, QMSTRG00007785, QMSTRG00007786, QMSTRG00007789,…
GO:0044282	BP	e	small molecule catabolic process	157/4554	634/24229	0.000163807	3	157	0.0033055	QMSTRG00000737, QMSTRG00001422, QMSTRG00001424, QMSTRG00001436, QMSTRG00001468, QMSTRG00001566, QMSTRG00001807, QMSTRG00001916, QMSTRG00001918, QMSTRG00002565, QMSTRG00002837, QMSTRG00002956, QMSTRG00003719, QMSTRG00003940, QMSTRG00004415, QMSTRG00004591, QMSTRG00005133, QMSTRG00005357, QMSTRG00005371, QMSTRG00006167, QMSTRG00006932, QMSTRG00006947, QMSTRG00007035, QMSTRG00007054, QMSTRG00007056,…
GO:0061982	BP	e	meiosis I cell cycle process	22/4554	54/24229	0.000165252	4	22	0.00332787	QMSTRG00001839, QMSTRG00002765, QMSTRG00002916, QMSTRG00003293, QMSTRG00005033, QMSTRG00006788, QMSTRG00008525, QMSTRG00009101, QMSTRG00009458, QMSTRG00012492, QMSTRG00014814, QMSTRG00014935, QMSTRG00015783, QMSTRG00016843, QMSTRG00017087, QMSTRG00018840, QMSTRG00020207, QMSTRG00020237, QMSTRG00020810, QMSTRG00020889, QMSTRG00021165, QMSTRG00021890
GO:0030833	BP	e	regulation of actin filament polymerization	20/4554	46/24229	0.000171707	10	20	0.00345085	QMSTRG00002397, QMSTRG00002399, QMSTRG00002539, QMSTRG00003371, QMSTRG00003372, QMSTRG00003374, QMSTRG00003380, QMSTRG00006061, QMSTRG00006890, QMSTRG00007289, QMSTRG00008550, QMSTRG00008869, QMSTRG00016548, QMSTRG00016947, QMSTRG00017604, QMSTRG00018840, QMSTRG00020178, QMSTRG00021150, QMSTRG00021966, QMSTRG00021971
GO:0031349	BP	e	positive regulation of defense response	27/4554	71/24229	0.00017314	6	27	0.00347261	QMSTRG00000512, QMSTRG00001736, QMSTRG00002753, QMSTRG00002947, QMSTRG00003668, QMSTRG00004055, QMSTRG00004267, QMSTRG00006510, QMSTRG00009800, QMSTRG00011639, QMSTRG00011903, QMSTRG00012105, QMSTRG00012574, QMSTRG00012636, QMSTRG00013142, QMSTRG00014040, QMSTRG00014638, QMSTRG00014846, QMSTRG00015133, QMSTRG00016234, QMSTRG00016426, QMSTRG00017281, QMSTRG00020482, QMSTRG00020868, QMSTRG00021143,…
GO:0030029	BP	e	actin filament-based process	67/4554	231/24229	0.000175103	2	67	0.00350489	QMSTRG00000015, QMSTRG00001204, QMSTRG00001313, QMSTRG00001887, QMSTRG00002397, QMSTRG00002399, QMSTRG00002606, QMSTRG00003293, QMSTRG00003372, QMSTRG00003564, QMSTRG00003668, QMSTRG00003673, QMSTRG00003701, QMSTRG00003712, QMSTRG00003718, QMSTRG00003719, QMSTRG00003726, QMSTRG00003742, QMSTRG00004267, QMSTRG00004403, QMSTRG00006102, QMSTRG00006819, QMSTRG00007072, QMSTRG00007252, QMSTRG00007275,…
GO:1905818	BP	e	regulation of chromosome separation	14/4554	28/24229	0.000187034	7	14	0.00372348	QMSTRG00002471, QMSTRG00003018, QMSTRG00004408, QMSTRG00005573, QMSTRG00006027, QMSTRG00007128, QMSTRG00009101, QMSTRG00010880, QMSTRG00011549, QMSTRG00018614, QMSTRG00018622, QMSTRG00020187, QMSTRG00020692, QMSTRG00021615
GO:0140546	BP	e	defense response to symbiont	12/4554	22/24229	0.000187903	6	12	0.00372348	QMSTRG00000649, QMSTRG00006006, QMSTRG00011176, QMSTRG00011466, QMSTRG00012574, QMSTRG00014463, QMSTRG00014638, QMSTRG00018842, QMSTRG00018953, QMSTRG00020482, QMSTRG00021355, QMSTRG00021852
GO:0006426	BP	e	glycyl-tRNA aminoacylation	12/4554	22/24229	0.000187903	11	12	0.00372348	QMSTRG00005788, QMSTRG00005791, QMSTRG00005801, QMSTRG00005802, QMSTRG00005805, QMSTRG00005813, QMSTRG00005814, QMSTRG00005820, QMSTRG00005824, QMSTRG00005836, QMSTRG00012976, QMSTRG00014038
GO:0051607	BP	e	defense response to virus	12/4554	22/24229	0.000187903	7	12	0.00372348	QMSTRG00000649, QMSTRG00006006, QMSTRG00011176, QMSTRG00011466, QMSTRG00012574, QMSTRG00014463, QMSTRG00014638, QMSTRG00018842, QMSTRG00018953, QMSTRG00020482, QMSTRG00021355, QMSTRG00021852
GO:0042273	BP	e	ribosomal large subunit biogenesis	12/4554	22/24229	0.000187903	5	12	0.00372348	QMSTRG00003111, QMSTRG00006723, QMSTRG00007675, QMSTRG00007899, QMSTRG00009019, QMSTRG00011660, QMSTRG00012459, QMSTRG00012842, QMSTRG00017821, QMSTRG00017861, QMSTRG00018493, QMSTRG00021082
GO:0006354	BP	e	DNA-templated transcription elongation	13/4554	25/24229	0.00019167	8	13	0.00378574	QMSTRG00002057, QMSTRG00002202, QMSTRG00002761, QMSTRG00005518, QMSTRG00007672, QMSTRG00007939, QMSTRG00013686, QMSTRG00015273, QMSTRG00017406, QMSTRG00017672, QMSTRG00018097, QMSTRG00020271, QMSTRG00021158
GO:1901565	BP	e	organonitrogen compound catabolic process	206/4554	865/24229	0.000191809	4	206	0.00378574	QMSTRG00000512, QMSTRG00000674, QMSTRG00000825, QMSTRG00001737, QMSTRG00001739, QMSTRG00001807, QMSTRG00001815, QMSTRG00001818, QMSTRG00001839, QMSTRG00001846, QMSTRG00001854, QMSTRG00001861, QMSTRG00001865, QMSTRG00001871, QMSTRG00001872, QMSTRG00001874, QMSTRG00001886, QMSTRG00001887, QMSTRG00001896, QMSTRG00002613, QMSTRG00002952, QMSTRG00003029, QMSTRG00003940, QMSTRG00004415, QMSTRG00005055,…
GO:0032434	BP	e	regulation of proteasomal ubiquitin-dependent protein catabolic process	18/4554	41/24229	0.000195192	9	18	0.00383723	QMSTRG00001391, QMSTRG00001815, QMSTRG00001887, QMSTRG00002766, QMSTRG00005055, QMSTRG00005927, QMSTRG00007307, QMSTRG00007818, QMSTRG00007917, QMSTRG00009622, QMSTRG00011519, QMSTRG00012900, QMSTRG00014216, QMSTRG00015455, QMSTRG00017318, QMSTRG00019772, QMSTRG00019902, QMSTRG00020130
GO:0008088	BP	e	axo-dendritic transport	18/4554	41/24229	0.000195192	7	18	0.00383723	QMSTRG00001730, QMSTRG00001873, QMSTRG00002172, QMSTRG00004408, QMSTRG00005588, QMSTRG00008860, QMSTRG00010377, QMSTRG00011519, QMSTRG00014178, QMSTRG00014251, QMSTRG00014290, QMSTRG00016575, QMSTRG00017195, QMSTRG00017250, QMSTRG00018980, QMSTRG00019868, QMSTRG00021092, QMSTRG00022058
GO:0006754	BP	e	ATP biosynthetic process	20/4554	47/24229	0.000203639	11	20	0.00399536	QMSTRG00000716, QMSTRG00002701, QMSTRG00002702, QMSTRG00009239, QMSTRG00010736, QMSTRG00012681, QMSTRG00014038, QMSTRG00014256, QMSTRG00014269, QMSTRG00014272, QMSTRG00014277, QMSTRG00014363, QMSTRG00014366, QMSTRG00014530, QMSTRG00015969, QMSTRG00018226, QMSTRG00020490, QMSTRG00021668, QMSTRG00021669, QMSTRG00021670
GO:0010528	BP	e	regulation of transposition	7/4554	9/24229	0.000207724	4	7	0.00404348	QMSTRG00009947, QMSTRG00013914, QMSTRG00013950, QMSTRG00014704, QMSTRG00014836, QMSTRG00016535, QMSTRG00016646
GO:0031057	BP	e	negative regulation of histone modification	7/4554	9/24229	0.000207724	8	7	0.00404348	QMSTRG00003121, QMSTRG00003847, QMSTRG00007056, QMSTRG00015783, QMSTRG00017861, QMSTRG00018411, QMSTRG00020848
GO:0010906	BP	e	regulation of glucose metabolic process	7/4554	9/24229	0.000207724	7	7	0.00404348	QMSTRG00003825, QMSTRG00005851, QMSTRG00013081, QMSTRG00015726, QMSTRG00016548, QMSTRG00017084, QMSTRG00018839
GO:0010529	BP	e	negative regulation of transposition	7/4554	9/24229	0.000207724	5	7	0.00404348	QMSTRG00009947, QMSTRG00013914, QMSTRG00013950, QMSTRG00014704, QMSTRG00014836, QMSTRG00016535, QMSTRG00016646
GO:0048731	BP	e	system development	63/4554	216/24229	0.000213851	3	63	0.00415458	QMSTRG00000512, QMSTRG00000972, QMSTRG00001204, QMSTRG00001468, QMSTRG00001662, QMSTRG00001994, QMSTRG00002237, QMSTRG00002347, QMSTRG00002539, QMSTRG00003293, QMSTRG00003749, QMSTRG00003830, QMSTRG00004267, QMSTRG00004408, QMSTRG00004539, QMSTRG00004646, QMSTRG00004909, QMSTRG00004975, QMSTRG00005036, QMSTRG00005747, QMSTRG00005780, QMSTRG00005843, QMSTRG00006031, QMSTRG00006251, QMSTRG00008166,…
GO:0051640	BP	e	organelle localization	54/4554	178/24229	0.00021922	2	54	0.00425055	QMSTRG00000015, QMSTRG00000512, QMSTRG00001615, QMSTRG00001730, QMSTRG00002172, QMSTRG00002539, QMSTRG00002765, QMSTRG00003243, QMSTRG00003404, QMSTRG00003564, QMSTRG00004408, QMSTRG00004631, QMSTRG00004762, QMSTRG00005283, QMSTRG00005573, QMSTRG00005588, QMSTRG00005981, QMSTRG00006323, QMSTRG00006336, QMSTRG00007203, QMSTRG00007462, QMSTRG00007675, QMSTRG00007699, QMSTRG00007899, QMSTRG00009019,…
GO:1901607	BP	e	alpha-amino acid biosynthetic process	29/4554	79/24229	0.00022054	8	29	0.00426779	QMSTRG00000708, QMSTRG00000799, QMSTRG00000868, QMSTRG00000972, QMSTRG00001131, QMSTRG00001473, QMSTRG00001835, QMSTRG00002083, QMSTRG00003189, QMSTRG00003921, QMSTRG00005979, QMSTRG00005981, QMSTRG00007581, QMSTRG00009623, QMSTRG00009855, QMSTRG00009856, QMSTRG00012499, QMSTRG00012529, QMSTRG00014649, QMSTRG00014724, QMSTRG00018168, QMSTRG00018896, QMSTRG00019072, QMSTRG00019540, QMSTRG00019582,…
GO:0009069	BP	e	serine family amino acid metabolic process	17/4554	38/24229	0.000221498	8	17	0.00427799	QMSTRG00001131, QMSTRG00003189, QMSTRG00007581, QMSTRG00008091, QMSTRG00009304, QMSTRG00009623, QMSTRG00009855, QMSTRG00009856, QMSTRG00010105, QMSTRG00011903, QMSTRG00011908, QMSTRG00014649, QMSTRG00018168, QMSTRG00020178, QMSTRG00020954, QMSTRG00021165, QMSTRG00021617
GO:0010506	BP	e	regulation of autophagy	30/4554	84/24229	0.000223441	6	30	0.00430711	QMSTRG00000620, QMSTRG00001662, QMSTRG00001854, QMSTRG00002092, QMSTRG00002237, QMSTRG00003974, QMSTRG00004291, QMSTRG00004373, QMSTRG00004762, QMSTRG00005736, QMSTRG00005781, QMSTRG00006504, QMSTRG00011466, QMSTRG00011653, QMSTRG00012136, QMSTRG00012574, QMSTRG00012833, QMSTRG00014084, QMSTRG00014463, QMSTRG00015820, QMSTRG00016270, QMSTRG00016941, QMSTRG00017544, QMSTRG00017554, QMSTRG00017852,…
GO:0045005	BP	e	DNA-templated DNA replication maintenance of fidelity	9/4554	14/24229	0.000231909	7	9	0.00445302	QMSTRG00006788, QMSTRG00007068, QMSTRG00014529, QMSTRG00014935, QMSTRG00016015, QMSTRG00017584, QMSTRG00021533, QMSTRG00021617, QMSTRG00021659
GO:0018216	BP	e	peptidyl-arginine methylation	9/4554	14/24229	0.000231909	8	9	0.00445302	QMSTRG00002781, QMSTRG00003290, QMSTRG00006077, QMSTRG00006084, QMSTRG00006091, QMSTRG00006093, QMSTRG00009328, QMSTRG00014991, QMSTRG00018015
GO:0007362	BP	e	terminal region determination	5/4554	5/24229	0.00023416	4	5	0.00446165	QMSTRG00005264, QMSTRG00005266, QMSTRG00005736, QMSTRG00011176, QMSTRG00011466
GO:0007130	BP	e	synaptonemal complex assembly	5/4554	5/24229	0.00023416	7	5	0.00446165	QMSTRG00003403, QMSTRG00005781, QMSTRG00008525, QMSTRG00009101, QMSTRG00017087
GO:0051031	BP	e	tRNA transport	5/4554	5/24229	0.00023416	8	5	0.00446165	QMSTRG00001839, QMSTRG00002539, QMSTRG00011480, QMSTRG00013609, QMSTRG00017259
GO:0097064	BP	e	ncRNA export from nucleus	5/4554	5/24229	0.00023416	9	5	0.00446165	QMSTRG00001839, QMSTRG00002539, QMSTRG00009576, QMSTRG00011480, QMSTRG00017259
GO:0009141	BP	e	nucleoside triphosphate metabolic process	82/4554	298/24229	0.000236357	7	82	0.00449486	QMSTRG00000068, QMSTRG00000171, QMSTRG00000193, QMSTRG00000363, QMSTRG00000375, QMSTRG00000716, QMSTRG00000737, QMSTRG00001129, QMSTRG00001131, QMSTRG00001152, QMSTRG00001835, QMSTRG00002471, QMSTRG00002696, QMSTRG00002701, QMSTRG00002702, QMSTRG00004408, QMSTRG00004875, QMSTRG00004916, QMSTRG00005780, QMSTRG00005820, QMSTRG00005934, QMSTRG00006027, QMSTRG00006031, QMSTRG00006036, QMSTRG00006977,…
GO:0034440	BP	e	lipid oxidation	59/4554	200/24229	0.000246963	6	59	0.00467859	QMSTRG00001422, QMSTRG00001424, QMSTRG00001436, QMSTRG00001468, QMSTRG00001566, QMSTRG00002837, QMSTRG00002956, QMSTRG00003719, QMSTRG00007641, QMSTRG00009055, QMSTRG00011797, QMSTRG00012626, QMSTRG00013460, QMSTRG00015039, QMSTRG00017755, QMSTRG00017763, QMSTRG00017767, QMSTRG00017775, QMSTRG00017776, QMSTRG00017788, QMSTRG00017796, QMSTRG00018295, QMSTRG00018309, QMSTRG00018321, QMSTRG00018337,…
GO:0019395	BP	e	fatty acid oxidation	59/4554	200/24229	0.000246963	8	59	0.00467859	QMSTRG00001422, QMSTRG00001424, QMSTRG00001436, QMSTRG00001468, QMSTRG00001566, QMSTRG00002837, QMSTRG00002956, QMSTRG00003719, QMSTRG00007641, QMSTRG00009055, QMSTRG00011797, QMSTRG00012626, QMSTRG00013460, QMSTRG00015039, QMSTRG00017755, QMSTRG00017763, QMSTRG00017767, QMSTRG00017775, QMSTRG00017776, QMSTRG00017788, QMSTRG00017796, QMSTRG00018295, QMSTRG00018309, QMSTRG00018321, QMSTRG00018337,…
GO:0045995	BP	e	regulation of embryonic development	16/4554	35/24229	0.00024864	5	16	0.00469244	QMSTRG00000015, QMSTRG00000512, QMSTRG00005264, QMSTRG00005266, QMSTRG00005781, QMSTRG00006102, QMSTRG00008166, QMSTRG00009241, QMSTRG00012663, QMSTRG00014062, QMSTRG00016442, QMSTRG00016825, QMSTRG00017169, QMSTRG00017579, QMSTRG00018839, QMSTRG00020679
GO:0032008	BP	e	positive regulation of TOR signaling	16/4554	35/24229	0.00024864	8	16	0.00469244	QMSTRG00005644, QMSTRG00005651, QMSTRG00005655, QMSTRG00006504, QMSTRG00007900, QMSTRG00008936, QMSTRG00009710, QMSTRG00010817, QMSTRG00011466, QMSTRG00012136, QMSTRG00014363, QMSTRG00014530, QMSTRG00016791, QMSTRG00017893, QMSTRG00018496, QMSTRG00021778
GO:0070873	BP	e	regulation of glycogen metabolic process	6/4554	7/24229	0.000258272	7	6	0.00480105	QMSTRG00003825, QMSTRG00013081, QMSTRG00015726, QMSTRG00016548, QMSTRG00017084, QMSTRG00018839
GO:0010907	BP	e	positive regulation of glucose metabolic process	6/4554	7/24229	0.000258272	8	6	0.00480105	QMSTRG00003825, QMSTRG00013081, QMSTRG00015726, QMSTRG00016548, QMSTRG00017084, QMSTRG00018839
GO:0060147	BP	e	regulation of post-transcriptional gene silencing	6/4554	7/24229	0.000258272	6	6	0.00480105	QMSTRG00001839, QMSTRG00002539, QMSTRG00003961, QMSTRG00008514, QMSTRG00010086, QMSTRG00020638
GO:0031573	BP	e	mitotic intra-S DNA damage checkpoint signaling	6/4554	7/24229	0.000258272	12	6	0.00480105	QMSTRG00005033, QMSTRG00006788, QMSTRG00012737, QMSTRG00016325, QMSTRG00018039, QMSTRG00020889
GO:0098781	BP	e	ncRNA transcription	6/4554	7/24229	0.000258272	10	6	0.00480105	QMSTRG00001736, QMSTRG00011261, QMSTRG00012105, QMSTRG00015303, QMSTRG00017546, QMSTRG00021533
GO:0032881	BP	e	regulation of polysaccharide metabolic process	6/4554	7/24229	0.000258272	6	6	0.00480105	QMSTRG00003825, QMSTRG00013081, QMSTRG00015726, QMSTRG00016548, QMSTRG00017084, QMSTRG00018839
GO:0031125	BP	e	rRNA 3'-end processing	6/4554	7/24229	0.000258272	10	6	0.00480105	QMSTRG00003027, QMSTRG00004695, QMSTRG00006006, QMSTRG00010113, QMSTRG00018436, QMSTRG00021281
GO:0070193	BP	e	synaptonemal complex organization	6/4554	7/24229	0.000258272	6	6	0.00480105	QMSTRG00003403, QMSTRG00005781, QMSTRG00008525, QMSTRG00009101, QMSTRG00015783, QMSTRG00017087
GO:0002009	BP	e	morphogenesis of an epithelium	52/4554	172/24229	0.00026324	4	52	0.00488424	QMSTRG00000015, QMSTRG00000512, QMSTRG00000620, QMSTRG00001662, QMSTRG00001994, QMSTRG00004373, QMSTRG00004408, QMSTRG00004975, QMSTRG00005592, QMSTRG00005736, QMSTRG00005802, QMSTRG00005843, QMSTRG00006251, QMSTRG00006819, QMSTRG00007432, QMSTRG00007580, QMSTRG00008057, QMSTRG00008166, QMSTRG00008470, QMSTRG00009241, QMSTRG00009696, QMSTRG00010048, QMSTRG00010196, QMSTRG00010377, QMSTRG00011176,…
GO:0060284	BP	e	regulation of cell development	50/4554	164/24229	0.000275713	5	50	0.00510611	QMSTRG00000512, QMSTRG00001662, QMSTRG00001839, QMSTRG00002143, QMSTRG00002800, QMSTRG00003121, QMSTRG00003309, QMSTRG00003371, QMSTRG00004403, QMSTRG00004646, QMSTRG00004762, QMSTRG00004909, QMSTRG00005843, QMSTRG00005979, QMSTRG00005989, QMSTRG00006077, QMSTRG00007072, QMSTRG00007367, QMSTRG00008166, QMSTRG00008824, QMSTRG00009800, QMSTRG00009893, QMSTRG00010377, QMSTRG00010951, QMSTRG00011519,…
GO:0030162	BP	e	regulation of proteolysis	44/4554	139/24229	0.00027772	6	44	0.00513367	QMSTRG00000512, QMSTRG00001391, QMSTRG00001815, QMSTRG00001887, QMSTRG00002237, QMSTRG00002766, QMSTRG00003935, QMSTRG00005055, QMSTRG00005657, QMSTRG00005927, QMSTRG00006336, QMSTRG00007307, QMSTRG00007818, QMSTRG00007917, QMSTRG00009622, QMSTRG00009820, QMSTRG00010048, QMSTRG00011519, QMSTRG00011903, QMSTRG00011946, QMSTRG00012131, QMSTRG00012900, QMSTRG00014216, QMSTRG00015455, QMSTRG00015941,…
GO:0044093	BP	e	positive regulation of molecular function	77/4554	279/24229	0.000279095	3	77	0.00514948	QMSTRG00000512, QMSTRG00001306, QMSTRG00001566, QMSTRG00001952, QMSTRG00001975, QMSTRG00001980, QMSTRG00002236, QMSTRG00002237, QMSTRG00003468, QMSTRG00003483, QMSTRG00003935, QMSTRG00004373, QMSTRG00004408, QMSTRG00004526, QMSTRG00004759, QMSTRG00004975, QMSTRG00005657, QMSTRG00006543, QMSTRG00006649, QMSTRG00007125, QMSTRG00007574, QMSTRG00007580, QMSTRG00007581, QMSTRG00008057, QMSTRG00008166,…
GO:0007317	BP	e	regulation of pole plasm oskar mRNA localization	10/4554	17/24229	0.000288893	6	10	0.00531103	QMSTRG00000015, QMSTRG00001615, QMSTRG00004408, QMSTRG00005981, QMSTRG00009947, QMSTRG00012900, QMSTRG00013654, QMSTRG00015120, QMSTRG00016078, QMSTRG00021635
GO:0007017	BP	e	microtubule-based process	143/4554	576/24229	0.000288923	2	143	0.00531103	QMSTRG00000015, QMSTRG00000312, QMSTRG00000621, QMSTRG00000837, QMSTRG00000843, QMSTRG00001646, QMSTRG00001701, QMSTRG00001708, QMSTRG00001730, QMSTRG00001758, QMSTRG00001839, QMSTRG00001873, QMSTRG00002051, QMSTRG00002149, QMSTRG00002172, QMSTRG00002379, QMSTRG00002384, QMSTRG00002397, QMSTRG00002399, QMSTRG00002411, QMSTRG00002471, QMSTRG00002499, QMSTRG00002895, QMSTRG00002958, QMSTRG00003018,…
GO:0051493	BP	e	regulation of cytoskeleton organization	46/4554	148/24229	0.000296184	6	46	0.00543442	QMSTRG00001701, QMSTRG00002397, QMSTRG00002399, QMSTRG00002539, QMSTRG00003018, QMSTRG00003237, QMSTRG00003293, QMSTRG00003371, QMSTRG00003372, QMSTRG00003374, QMSTRG00003380, QMSTRG00004408, QMSTRG00005283, QMSTRG00005657, QMSTRG00006061, QMSTRG00006341, QMSTRG00006890, QMSTRG00007072, QMSTRG00007289, QMSTRG00008057, QMSTRG00008550, QMSTRG00008869, QMSTRG00009047, QMSTRG00009241, QMSTRG00010377,…
GO:0048729	BP	e	tissue morphogenesis	55/4554	186/24229	0.000322298	3	55	0.00590264	QMSTRG00000015, QMSTRG00000512, QMSTRG00000620, QMSTRG00001662, QMSTRG00001994, QMSTRG00002606, QMSTRG00004373, QMSTRG00004408, QMSTRG00004975, QMSTRG00005592, QMSTRG00005736, QMSTRG00005802, QMSTRG00005843, QMSTRG00006251, QMSTRG00006819, QMSTRG00007252, QMSTRG00007432, QMSTRG00007580, QMSTRG00008057, QMSTRG00008166, QMSTRG00008470, QMSTRG00009241, QMSTRG00009696, QMSTRG00010048, QMSTRG00010196,…
GO:0032786	BP	e	positive regulation of DNA-templated transcription, elongation	12/4554	23/24229	0.000325795	11	12	0.00593378	QMSTRG00002057, QMSTRG00006649, QMSTRG00006660, QMSTRG00006663, QMSTRG00007672, QMSTRG00010420, QMSTRG00015161, QMSTRG00016925, QMSTRG00018097, QMSTRG00020134, QMSTRG00021051, QMSTRG00021158
GO:0006360	BP	e	transcription by RNA polymerase I	12/4554	23/24229	0.000325795	10	12	0.00593378	QMSTRG00002613, QMSTRG00004419, QMSTRG00005735, QMSTRG00007939, QMSTRG00009367, QMSTRG00010955, QMSTRG00012289, QMSTRG00014606, QMSTRG00015725, QMSTRG00017194, QMSTRG00020027, QMSTRG00020177
GO:0007076	BP	e	mitotic chromosome condensation	12/4554	23/24229	0.000325795	7	12	0.00593378	QMSTRG00001391, QMSTRG00002471, QMSTRG00002765, QMSTRG00002783, QMSTRG00005131, QMSTRG00007085, QMSTRG00009458, QMSTRG00010869, QMSTRG00016110, QMSTRG00020187, QMSTRG00021039, QMSTRG00021770
GO:0033108	BP	e	mitochondrial respiratory chain complex assembly	20/4554	49/24229	0.000328074	6	20	0.00596433	QMSTRG00000519, QMSTRG00000940, QMSTRG00003624, QMSTRG00004029, QMSTRG00005793, QMSTRG00006519, QMSTRG00006664, QMSTRG00008760, QMSTRG00009064, QMSTRG00009543, QMSTRG00010897, QMSTRG00011155, QMSTRG00012485, QMSTRG00014787, QMSTRG00014797, QMSTRG00017539, QMSTRG00018097, QMSTRG00020895, QMSTRG00021292, QMSTRG00021673
GO:0043067	BP	e	regulation of programmed cell death	68/4554	241/24229	0.000339962	5	68	0.00616913	QMSTRG00000983, QMSTRG00001662, QMSTRG00001839, QMSTRG00002237, QMSTRG00002307, QMSTRG00002636, QMSTRG00003111, QMSTRG00004373, QMSTRG00004678, QMSTRG00004730, QMSTRG00004762, QMSTRG00004975, QMSTRG00005657, QMSTRG00005736, QMSTRG00005843, QMSTRG00007125, QMSTRG00007234, QMSTRG00007432, QMSTRG00007614, QMSTRG00007946, QMSTRG00008608, QMSTRG00008936, QMSTRG00009287, QMSTRG00009388, QMSTRG00009800,…
GO:0030154	BP	e	cell differentiation	88/4554	327/24229	0.000342297	3	88	0.00620014	QMSTRG00000512, QMSTRG00001167, QMSTRG00001455, QMSTRG00001468, QMSTRG00001566, QMSTRG00001662, QMSTRG00001690, QMSTRG00001994, QMSTRG00002153, QMSTRG00003008, QMSTRG00003293, QMSTRG00003374, QMSTRG00003380, QMSTRG00003859, QMSTRG00004408, QMSTRG00004410, QMSTRG00004646, QMSTRG00004761, QMSTRG00004975, QMSTRG00005657, QMSTRG00005736, QMSTRG00005781, QMSTRG00005843, QMSTRG00006103, QMSTRG00006165,…
GO:0072594	BP	e	establishment of protein localization to organelle	45/4554	144/24229	0.000354773	6	45	0.0064144	QMSTRG00001839, QMSTRG00002008, QMSTRG00002539, QMSTRG00002953, QMSTRG00003018, QMSTRG00003463, QMSTRG00004291, QMSTRG00004704, QMSTRG00004981, QMSTRG00005700, QMSTRG00006242, QMSTRG00007414, QMSTRG00007462, QMSTRG00008038, QMSTRG00008535, QMSTRG00009668, QMSTRG00010352, QMSTRG00010377, QMSTRG00010583, QMSTRG00010954, QMSTRG00011155, QMSTRG00011652, QMSTRG00011653, QMSTRG00011797, QMSTRG00012492,…
GO:0120039	BP	e	plasma membrane bounded cell projection morphogenesis	37/4554	112/24229	0.000357742	7	37	0.00644457	QMSTRG00000512, QMSTRG00000620, QMSTRG00000755, QMSTRG00000912, QMSTRG00001313, QMSTRG00001835, QMSTRG00001854, QMSTRG00001873, QMSTRG00002237, QMSTRG00003238, QMSTRG00003372, QMSTRG00004408, QMSTRG00004539, QMSTRG00004678, QMSTRG00004695, QMSTRG00005989, QMSTRG00007545, QMSTRG00008166, QMSTRG00009241, QMSTRG00010377, QMSTRG00010841, QMSTRG00011519, QMSTRG00012640, QMSTRG00013590, QMSTRG00014245,…
GO:0048812	BP	e	neuron projection morphogenesis	37/4554	112/24229	0.000357742	8	37	0.00644457	QMSTRG00000512, QMSTRG00000620, QMSTRG00000755, QMSTRG00000912, QMSTRG00001313, QMSTRG00001835, QMSTRG00001854, QMSTRG00001873, QMSTRG00002237, QMSTRG00003238, QMSTRG00003372, QMSTRG00004408, QMSTRG00004539, QMSTRG00004678, QMSTRG00004695, QMSTRG00005989, QMSTRG00007545, QMSTRG00008166, QMSTRG00009241, QMSTRG00010377, QMSTRG00010841, QMSTRG00011519, QMSTRG00012640, QMSTRG00013590, QMSTRG00014245,…
GO:0032006	BP	e	regulation of TOR signaling	25/4554	66/24229	0.000360822	7	25	0.00648825	QMSTRG00001952, QMSTRG00002701, QMSTRG00005644, QMSTRG00005651, QMSTRG00005655, QMSTRG00006504, QMSTRG00007307, QMSTRG00007900, QMSTRG00008831, QMSTRG00008936, QMSTRG00009710, QMSTRG00010817, QMSTRG00011381, QMSTRG00011466, QMSTRG00012136, QMSTRG00013107, QMSTRG00014216, QMSTRG00014363, QMSTRG00014530, QMSTRG00016791, QMSTRG00016941, QMSTRG00017893, QMSTRG00018496, QMSTRG00019265, QMSTRG00021778
GO:2000142	BP	e	regulation of DNA-templated transcription initiation	8/4554	12/24229	0.000370796	10	8	0.00664349	QMSTRG00002010, QMSTRG00002539, QMSTRG00004019, QMSTRG00006765, QMSTRG00008006, QMSTRG00008754, QMSTRG00014416, QMSTRG00016825
GO:0006301	BP	e	postreplication repair	8/4554	12/24229	0.000370796	8	8	0.00664349	QMSTRG00002149, QMSTRG00002947, QMSTRG00007234, QMSTRG00007557, QMSTRG00008891, QMSTRG00012254, QMSTRG00012737, QMSTRG00014888
GO:0019318	BP	e	hexose metabolic process	69/4554	246/24229	0.000388196	5	69	0.00694268	QMSTRG00000737, QMSTRG00001179, QMSTRG00001182, QMSTRG00001193, QMSTRG00001197, QMSTRG00001972, QMSTRG00002307, QMSTRG00002325, QMSTRG00002327, QMSTRG00002332, QMSTRG00002340, QMSTRG00002347, QMSTRG00002358, QMSTRG00002379, QMSTRG00002384, QMSTRG00002397, QMSTRG00002399, QMSTRG00002411, QMSTRG00002415, QMSTRG00002420, QMSTRG00002434, QMSTRG00002442, QMSTRG00002446, QMSTRG00002450, QMSTRG00002458,…
GO:0006955	BP	e	immune response	52/4554	174/24229	0.000405406	2	52	0.00723741	QMSTRG00000015, QMSTRG00000512, QMSTRG00002237, QMSTRG00002753, QMSTRG00002904, QMSTRG00003668, QMSTRG00004373, QMSTRG00004694, QMSTRG00005961, QMSTRG00006208, QMSTRG00006928, QMSTRG00007949, QMSTRG00008166, QMSTRG00009241, QMSTRG00009654, QMSTRG00010048, QMSTRG00010269, QMSTRG00011121, QMSTRG00011639, QMSTRG00011903, QMSTRG00012105, QMSTRG00012141, QMSTRG00012254, QMSTRG00012574, QMSTRG00012619,…
GO:0009147	BP	e	pyrimidine nucleoside triphosphate metabolic process	19/4554	46/24229	0.000410878	8	19	0.0073219	QMSTRG00000068, QMSTRG00001835, QMSTRG00002696, QMSTRG00004875, QMSTRG00005820, QMSTRG00006027, QMSTRG00006031, QMSTRG00006036, QMSTRG00009244, QMSTRG00016419, QMSTRG00016422, QMSTRG00016426, QMSTRG00018760, QMSTRG00018764, QMSTRG00018773, QMSTRG00018781, QMSTRG00020139, QMSTRG00020359, QMSTRG00021582
GO:0007030	BP	e	Golgi organization	30/4554	86/24229	0.000427476	5	30	0.00760402	QMSTRG00001612, QMSTRG00001886, QMSTRG00002131, QMSTRG00002155, QMSTRG00003371, QMSTRG00004356, QMSTRG00004949, QMSTRG00005016, QMSTRG00005573, QMSTRG00006077, QMSTRG00006242, QMSTRG00007070, QMSTRG00007072, QMSTRG00007252, QMSTRG00011750, QMSTRG00012152, QMSTRG00014312, QMSTRG00014513, QMSTRG00014887, QMSTRG00015455, QMSTRG00016450, QMSTRG00016452, QMSTRG00017588, QMSTRG00018953, QMSTRG00019401,…
GO:0031399	BP	e	regulation of protein modification process	70/4554	250/24229	0.000429258	6	70	0.00762202	QMSTRG00000620, QMSTRG00000786, QMSTRG00001391, QMSTRG00001887, QMSTRG00002332, QMSTRG00002347, QMSTRG00002800, QMSTRG00002836, QMSTRG00003121, QMSTRG00003380, QMSTRG00003847, QMSTRG00004408, QMSTRG00004526, QMSTRG00004765, QMSTRG00004975, QMSTRG00005496, QMSTRG00005657, QMSTRG00005731, QMSTRG00005781, QMSTRG00005802, QMSTRG00005846, QMSTRG00006649, QMSTRG00006890, QMSTRG00007056, QMSTRG00007125,…
GO:0001817	BP	e	regulation of cytokine production	18/4554	42/24229	0.000439989	6	18	0.00779859	QMSTRG00001736, QMSTRG00003371, QMSTRG00005657, QMSTRG00007125, QMSTRG00007307, QMSTRG00010048, QMSTRG00013142, QMSTRG00013914, QMSTRG00014483, QMSTRG00014638, QMSTRG00014645, QMSTRG00016422, QMSTRG00016426, QMSTRG00016825, QMSTRG00017318, QMSTRG00017358, QMSTRG00017513, QMSTRG00020482
GO:0002682	BP	e	regulation of immune system process	60/4554	208/24229	0.000460281	3	60	0.00814369	QMSTRG00000512, QMSTRG00001662, QMSTRG00001736, QMSTRG00001827, QMSTRG00002753, QMSTRG00002800, QMSTRG00002947, QMSTRG00003501, QMSTRG00003668, QMSTRG00003825, QMSTRG00004055, QMSTRG00004267, QMSTRG00005657, QMSTRG00005703, QMSTRG00005843, QMSTRG00005989, QMSTRG00006336, QMSTRG00006510, QMSTRG00007125, QMSTRG00007275, QMSTRG00008166, QMSTRG00008413, QMSTRG00008936, QMSTRG00010048, QMSTRG00011466,…
GO:0007474	BP	e	imaginal disc-derived wing vein specification	14/4554	30/24229	0.000464532	4	14	0.00820425	QMSTRG00001514, QMSTRG00005736, QMSTRG00005843, QMSTRG00005989, QMSTRG00007367, QMSTRG00008057, QMSTRG00010420, QMSTRG00011466, QMSTRG00012141, QMSTRG00015077, QMSTRG00017534, QMSTRG00020586, QMSTRG00020650, QMSTRG00021959
GO:0006631	BP	e	fatty acid metabolic process	84/4554	314/24229	0.000466744	7	84	0.00822865	QMSTRG00001422, QMSTRG00001424, QMSTRG00001436, QMSTRG00001445, QMSTRG00001468, QMSTRG00001566, QMSTRG00001690, QMSTRG00002837, QMSTRG00002956, QMSTRG00003719, QMSTRG00003974, QMSTRG00005989, QMSTRG00006101, QMSTRG00006257, QMSTRG00007125, QMSTRG00007290, QMSTRG00007641, QMSTRG00009055, QMSTRG00009928, QMSTRG00010235, QMSTRG00010352, QMSTRG00011378, QMSTRG00011797, QMSTRG00011816, QMSTRG00012626,…
GO:0043254	BP	e	regulation of protein-containing complex assembly	32/4554	94/24229	0.000468042	5	32	0.00823687	QMSTRG00002397, QMSTRG00002399, QMSTRG00002539, QMSTRG00003371, QMSTRG00003372, QMSTRG00003374, QMSTRG00003380, QMSTRG00004762, QMSTRG00005283, QMSTRG00005657, QMSTRG00006061, QMSTRG00006890, QMSTRG00007289, QMSTRG00007307, QMSTRG00008047, QMSTRG00008550, QMSTRG00008754, QMSTRG00008869, QMSTRG00010794, QMSTRG00011519, QMSTRG00014416, QMSTRG00014513, QMSTRG00016548, QMSTRG00016947, QMSTRG00017513,…
GO:0018195	BP	e	peptidyl-arginine modification	9/4554	15/24229	0.000482904	7	9	0.00845338	QMSTRG00002781, QMSTRG00003290, QMSTRG00006077, QMSTRG00006084, QMSTRG00006091, QMSTRG00006093, QMSTRG00009328, QMSTRG00014991, QMSTRG00018015
GO:0033750	BP	e	ribosome localization	9/4554	15/24229	0.000482904	3	9	0.00845338	QMSTRG00003243, QMSTRG00007203, QMSTRG00007462, QMSTRG00007675, QMSTRG00007899, QMSTRG00009019, QMSTRG00010795, QMSTRG00020209, QMSTRG00021670
GO:0000054	BP	e	ribosomal subunit export from nucleus	9/4554	15/24229	0.000482904	8	9	0.00845338	QMSTRG00003243, QMSTRG00007203, QMSTRG00007462, QMSTRG00007675, QMSTRG00007899, QMSTRG00009019, QMSTRG00010795, QMSTRG00020209, QMSTRG00021670
GO:0080135	BP	e	regulation of cellular response to stress	38/4554	117/24229	0.000485991	5	38	0.00849241	QMSTRG00000983, QMSTRG00001391, QMSTRG00001839, QMSTRG00002149, QMSTRG00002201, QMSTRG00002539, QMSTRG00004403, QMSTRG00004678, QMSTRG00004948, QMSTRG00005055, QMSTRG00005657, QMSTRG00005731, QMSTRG00005843, QMSTRG00005961, QMSTRG00007004, QMSTRG00007125, QMSTRG00007557, QMSTRG00007672, QMSTRG00008047, QMSTRG00008166, QMSTRG00008891, QMSTRG00008936, QMSTRG00010294, QMSTRG00012757, QMSTRG00012909,…
GO:1901989	BP	e	positive regulation of cell cycle phase transition	13/4554	27/24229	0.000507473	7	13	0.00883662	QMSTRG00001405, QMSTRG00002471, QMSTRG00002624, QMSTRG00003012, QMSTRG00004408, QMSTRG00004526, QMSTRG00005713, QMSTRG00005843, QMSTRG00010880, QMSTRG00013950, QMSTRG00018622, QMSTRG00020207, QMSTRG00021051
GO:0010965	BP	e	regulation of mitotic sister chromatid separation	13/4554	27/24229	0.000507473	8	13	0.00883662	QMSTRG00002471, QMSTRG00003018, QMSTRG00004408, QMSTRG00005573, QMSTRG00006027, QMSTRG00007128, QMSTRG00009101, QMSTRG00010880, QMSTRG00011549, QMSTRG00018622, QMSTRG00020187, QMSTRG00020692, QMSTRG00021615
GO:0061136	BP	e	regulation of proteasomal protein catabolic process	18/4554	43/24229	0.000528658	8	18	0.00917734	QMSTRG00001391, QMSTRG00001815, QMSTRG00001887, QMSTRG00002766, QMSTRG00005055, QMSTRG00005927, QMSTRG00007307, QMSTRG00007818, QMSTRG00007917, QMSTRG00009622, QMSTRG00011519, QMSTRG00012900, QMSTRG00014216, QMSTRG00015455, QMSTRG00017318, QMSTRG00019772, QMSTRG00019902, QMSTRG00020130
GO:0040029	BP	e	epigenetic regulation of gene expression	19/4554	47/24229	0.000529818	6	19	0.00917734	QMSTRG00002765, QMSTRG00003018, QMSTRG00003121, QMSTRG00004979, QMSTRG00005036, QMSTRG00007939, QMSTRG00011278, QMSTRG00011363, QMSTRG00011458, QMSTRG00012654, QMSTRG00013660, QMSTRG00014385, QMSTRG00015261, QMSTRG00018097, QMSTRG00018840, QMSTRG00019787, QMSTRG00020157, QMSTRG00020275, QMSTRG00020717
GO:2000058	BP	e	regulation of ubiquitin-dependent protein catabolic process	19/4554	47/24229	0.000529818	8	19	0.00917734	QMSTRG00001391, QMSTRG00001815, QMSTRG00001887, QMSTRG00002766, QMSTRG00005055, QMSTRG00005927, QMSTRG00007307, QMSTRG00007818, QMSTRG00007917, QMSTRG00009622, QMSTRG00011519, QMSTRG00012900, QMSTRG00014216, QMSTRG00015455, QMSTRG00017318, QMSTRG00018614, QMSTRG00019772, QMSTRG00019902, QMSTRG00020130
GO:0044773	BP	e	mitotic DNA damage checkpoint signaling	12/4554	24/24229	0.000540497	11	12	0.00926619	QMSTRG00005033, QMSTRG00006788, QMSTRG00007306, QMSTRG00007909, QMSTRG00011176, QMSTRG00012737, QMSTRG00012757, QMSTRG00016325, QMSTRG00018039, QMSTRG00019194, QMSTRG00020889, QMSTRG00021617
GO:0006109	BP	e	regulation of carbohydrate metabolic process	12/4554	24/24229	0.000540497	5	12	0.00926619	QMSTRG00001807, QMSTRG00001839, QMSTRG00002539, QMSTRG00003825, QMSTRG00005843, QMSTRG00005851, QMSTRG00013081, QMSTRG00014029, QMSTRG00015726, QMSTRG00016548, QMSTRG00017084, QMSTRG00018839
GO:0001819	BP	e	positive regulation of cytokine production	10/4554	18/24229	0.000540559	7	10	0.00926619	QMSTRG00001736, QMSTRG00003371, QMSTRG00005657, QMSTRG00007125, QMSTRG00014638, QMSTRG00016422, QMSTRG00016426, QMSTRG00016825, QMSTRG00017513, QMSTRG00020482
GO:0071479	BP	e	cellular response to ionizing radiation	10/4554	18/24229	0.000540559	6	10	0.00926619	QMSTRG00007359, QMSTRG00008047, QMSTRG00011176, QMSTRG00012998, QMSTRG00013660, QMSTRG00014935, QMSTRG00016325, QMSTRG00018039, QMSTRG00018411, QMSTRG00020889
GO:0008286	BP	e	insulin receptor signaling pathway	10/4554	18/24229	0.000540559	8	10	0.00926619	QMSTRG00001854, QMSTRG00003724, QMSTRG00008936, QMSTRG00011176, QMSTRG00012136, QMSTRG00013107, QMSTRG00017084, QMSTRG00018839, QMSTRG00021559, QMSTRG00021778
GO:1904580	BP	e	regulation of intracellular mRNA localization	10/4554	18/24229	0.000540559	5	10	0.00926619	QMSTRG00000015, QMSTRG00001615, QMSTRG00004408, QMSTRG00005981, QMSTRG00009947, QMSTRG00012900, QMSTRG00013654, QMSTRG00015120, QMSTRG00016078, QMSTRG00021635
GO:0051784	BP	e	negative regulation of nuclear division	11/4554	21/24229	0.000555277	7	11	0.00950204	QMSTRG00003018, QMSTRG00004408, QMSTRG00005573, QMSTRG00007128, QMSTRG00007359, QMSTRG00009101, QMSTRG00011549, QMSTRG00018622, QMSTRG00020187, QMSTRG00020692, QMSTRG00021615
GO:0051961	BP	e	negative regulation of nervous system development	29/4554	83/24229	0.000570599	6	29	0.00974741	QMSTRG00000015, QMSTRG00000512, QMSTRG00001662, QMSTRG00001873, QMSTRG00002143, QMSTRG00003121, QMSTRG00003293, QMSTRG00004403, QMSTRG00004646, QMSTRG00004909, QMSTRG00005843, QMSTRG00005979, QMSTRG00005989, QMSTRG00006061, QMSTRG00007072, QMSTRG00007367, QMSTRG00008936, QMSTRG00009498, QMSTRG00009893, QMSTRG00013234, QMSTRG00014216, QMSTRG00014290, QMSTRG00014523, QMSTRG00014828, QMSTRG00016575,…
GO:0031126	BP	e	sno(s)RNA 3'-end processing	7/4554	10/24229	0.000579393	10	7	0.00982985	QMSTRG00003027, QMSTRG00006006, QMSTRG00010441, QMSTRG00010895, QMSTRG00013680, QMSTRG00014130, QMSTRG00021281
GO:0000028	BP	e	ribosomal small subunit assembly	7/4554	10/24229	0.000579393	7	7	0.00982985	QMSTRG00004331, QMSTRG00004530, QMSTRG00007822, QMSTRG00007955, QMSTRG00011096, QMSTRG00020176, QMSTRG00021941
GO:0032481	BP	e	positive regulation of type I interferon production	7/4554	10/24229	0.000579393	8	7	0.00982985	QMSTRG00001736, QMSTRG00014638, QMSTRG00016422, QMSTRG00016426, QMSTRG00016825, QMSTRG00017513, QMSTRG00020482
GO:0060261	BP	e	positive regulation of transcription initiation by RNA polymerase II	7/4554	10/24229	0.000579393	12	7	0.00982985	QMSTRG00002010, QMSTRG00002539, QMSTRG00004019, QMSTRG00008006, QMSTRG00008754, QMSTRG00014416, QMSTRG00016825
GO:0048638	BP	e	regulation of developmental growth	49/4554	164/24229	0.000585587	4	49	0.00990783	QMSTRG00000015, QMSTRG00000512, QMSTRG00001204, QMSTRG00001514, QMSTRG00001854, QMSTRG00001873, QMSTRG00002160, QMSTRG00002237, QMSTRG00003238, QMSTRG00003293, QMSTRG00003974, QMSTRG00004403, QMSTRG00004646, QMSTRG00005264, QMSTRG00005266, QMSTRG00005736, QMSTRG00006061, QMSTRG00006977, QMSTRG00008057, QMSTRG00008166, QMSTRG00008580, QMSTRG00008824, QMSTRG00008936, QMSTRG00009047, QMSTRG00009498,…
GO:0034250	BP	e	positive regulation of amide metabolic process	22/4554	58/24229	0.00058699	6	22	0.00990783	QMSTRG00007904, QMSTRG00009123, QMSTRG00009458, QMSTRG00009604, QMSTRG00009691, QMSTRG00011903, QMSTRG00012105, QMSTRG00012136, QMSTRG00014463, QMSTRG00015133, QMSTRG00016442, QMSTRG00016521, QMSTRG00016524, QMSTRG00016535, QMSTRG00016548, QMSTRG00016825, QMSTRG00019868, QMSTRG00020142, QMSTRG00021158, QMSTRG00021302, QMSTRG00021374, QMSTRG00021673
GO:0045664	BP	e	regulation of neuron differentiation	22/4554	58/24229	0.00058699	5	22	0.00990783	QMSTRG00000621, QMSTRG00001662, QMSTRG00003121, QMSTRG00003293, QMSTRG00003371, QMSTRG00005736, QMSTRG00005843, QMSTRG00007072, QMSTRG00008580, QMSTRG00008824, QMSTRG00011466, QMSTRG00011519, QMSTRG00013041, QMSTRG00013675, QMSTRG00014216, QMSTRG00014239, QMSTRG00014404, QMSTRG00014463, QMSTRG00016503, QMSTRG00020961, QMSTRG00021043, QMSTRG00021635
GO:0009064	BP	e	glutamine family amino acid metabolic process	42/4554	136/24229	0.000600506	8	42	0.0101187	QMSTRG00000702, QMSTRG00000799, QMSTRG00001473, QMSTRG00001833, QMSTRG00001835, QMSTRG00001839, QMSTRG00001846, QMSTRG00001854, QMSTRG00001861, QMSTRG00001865, QMSTRG00001871, QMSTRG00001872, QMSTRG00001874, QMSTRG00001886, QMSTRG00001887, QMSTRG00001896, QMSTRG00001909, QMSTRG00001916, QMSTRG00001918, QMSTRG00001922, QMSTRG00001937, QMSTRG00001940, QMSTRG00001941, QMSTRG00001942, QMSTRG00001947,…
GO:0030036	BP	e	actin cytoskeleton organization	59/4554	207/24229	0.000637663	6	59	0.0107266	QMSTRG00000015, QMSTRG00001204, QMSTRG00001313, QMSTRG00001887, QMSTRG00003293, QMSTRG00003564, QMSTRG00003668, QMSTRG00003673, QMSTRG00003701, QMSTRG00003712, QMSTRG00003718, QMSTRG00003719, QMSTRG00003726, QMSTRG00003742, QMSTRG00004267, QMSTRG00004403, QMSTRG00006819, QMSTRG00007072, QMSTRG00007252, QMSTRG00007275, QMSTRG00007545, QMSTRG00007596, QMSTRG00007699, QMSTRG00007899, QMSTRG00008166,…
GO:0009886	BP	e	post-embryonic animal morphogenesis	52/4554	177/24229	0.000656168	3	52	0.0110192	QMSTRG00000620, QMSTRG00000632, QMSTRG00001204, QMSTRG00001313, QMSTRG00001514, QMSTRG00001662, QMSTRG00001916, QMSTRG00001918, QMSTRG00001994, QMSTRG00002237, QMSTRG00003206, QMSTRG00004909, QMSTRG00004975, QMSTRG00005592, QMSTRG00005736, QMSTRG00005843, QMSTRG00005989, QMSTRG00006819, QMSTRG00006890, QMSTRG00007367, QMSTRG00007545, QMSTRG00008714, QMSTRG00008824, QMSTRG00009241, QMSTRG00009498,…
GO:0009148	BP	e	pyrimidine nucleoside triphosphate biosynthetic process	18/4554	44/24229	0.000663628	9	18	0.0111256	QMSTRG00000068, QMSTRG00001835, QMSTRG00002696, QMSTRG00004875, QMSTRG00005820, QMSTRG00006027, QMSTRG00006031, QMSTRG00006036, QMSTRG00009244, QMSTRG00016419, QMSTRG00016422, QMSTRG00016426, QMSTRG00018760, QMSTRG00018764, QMSTRG00018773, QMSTRG00018781, QMSTRG00020359, QMSTRG00021582
GO:1902903	BP	e	regulation of supramolecular fiber organization	31/4554	92/24229	0.000684498	5	31	0.0114369	QMSTRG00000512, QMSTRG00002397, QMSTRG00002399, QMSTRG00002539, QMSTRG00003293, QMSTRG00003371, QMSTRG00003372, QMSTRG00003374, QMSTRG00003380, QMSTRG00005283, QMSTRG00005657, QMSTRG00006061, QMSTRG00006890, QMSTRG00007072, QMSTRG00007289, QMSTRG00008550, QMSTRG00008869, QMSTRG00009047, QMSTRG00010377, QMSTRG00011519, QMSTRG00012663, QMSTRG00016548, QMSTRG00016947, QMSTRG00017604, QMSTRG00017964,…
GO:0065008	BP	e	regulation of biological quality	167/4554	699/24229	0.000684506	2	167	0.0114369	QMSTRG00000912, QMSTRG00001566, QMSTRG00001615, QMSTRG00001662, QMSTRG00001673, QMSTRG00001690, QMSTRG00001730, QMSTRG00001758, QMSTRG00001789, QMSTRG00001815, QMSTRG00001839, QMSTRG00001854, QMSTRG00001886, QMSTRG00001916, QMSTRG00001918, QMSTRG00001952, QMSTRG00002172, QMSTRG00002307, QMSTRG00002397, QMSTRG00002399, QMSTRG00002539, QMSTRG00002701, QMSTRG00003293, QMSTRG00003371, QMSTRG00003372,…
GO:0006606	BP	e	protein import into nucleus	19/4554	48/24229	0.000692958	8	19	0.0115586	QMSTRG00001839, QMSTRG00002008, QMSTRG00002539, QMSTRG00002953, QMSTRG00003018, QMSTRG00003463, QMSTRG00005700, QMSTRG00007462, QMSTRG00008535, QMSTRG00010583, QMSTRG00011652, QMSTRG00012492, QMSTRG00013066, QMSTRG00013067, QMSTRG00014644, QMSTRG00014802, QMSTRG00015050, QMSTRG00018519, QMSTRG00020573
GO:0033045	BP	e	regulation of sister chromatid segregation	17/4554	40/24229	0.0007058	7	17	0.0117156	QMSTRG00002471, QMSTRG00003018, QMSTRG00004408, QMSTRG00005573, QMSTRG00006027, QMSTRG00007072, QMSTRG00007128, QMSTRG00008457, QMSTRG00009101, QMSTRG00010880, QMSTRG00011549, QMSTRG00017953, QMSTRG00018622, QMSTRG00020187, QMSTRG00020692, QMSTRG00021615, QMSTRG00022052
GO:0019220	BP	e	regulation of phosphate metabolic process	62/4554	221/24229	0.000705913	6	62	0.0117156	QMSTRG00000620, QMSTRG00001391, QMSTRG00001839, QMSTRG00001887, QMSTRG00002236, QMSTRG00002539, QMSTRG00002718, QMSTRG00002800, QMSTRG00002836, QMSTRG00003724, QMSTRG00004029, QMSTRG00004247, QMSTRG00004408, QMSTRG00004526, QMSTRG00004762, QMSTRG00004765, QMSTRG00004975, QMSTRG00005496, QMSTRG00005657, QMSTRG00005731, QMSTRG00005802, QMSTRG00005843, QMSTRG00005846, QMSTRG00006890, QMSTRG00007125,…
GO:0051174	BP	e	regulation of phosphorus metabolic process	62/4554	221/24229	0.000705913	5	62	0.0117156	QMSTRG00000620, QMSTRG00001391, QMSTRG00001839, QMSTRG00001887, QMSTRG00002236, QMSTRG00002539, QMSTRG00002718, QMSTRG00002800, QMSTRG00002836, QMSTRG00003724, QMSTRG00004029, QMSTRG00004247, QMSTRG00004408, QMSTRG00004526, QMSTRG00004762, QMSTRG00004765, QMSTRG00004975, QMSTRG00005496, QMSTRG00005657, QMSTRG00005731, QMSTRG00005802, QMSTRG00005843, QMSTRG00005846, QMSTRG00006890, QMSTRG00007125,…
GO:0008652	BP	e	amino acid biosynthetic process	29/4554	85/24229	0.00072292	7	29	0.0119577	QMSTRG00000708, QMSTRG00000799, QMSTRG00000868, QMSTRG00000972, QMSTRG00001131, QMSTRG00001473, QMSTRG00001835, QMSTRG00002083, QMSTRG00003189, QMSTRG00003921, QMSTRG00005979, QMSTRG00005981, QMSTRG00007581, QMSTRG00009623, QMSTRG00009855, QMSTRG00009856, QMSTRG00012499, QMSTRG00012529, QMSTRG00014649, QMSTRG00014724, QMSTRG00018168, QMSTRG00018896, QMSTRG00019072, QMSTRG00019540, QMSTRG00019582,…
GO:0006413	BP	e	translational initiation	29/4554	85/24229	0.00072292	3	29	0.0119577	QMSTRG00003172, QMSTRG00004464, QMSTRG00004981, QMSTRG00005592, QMSTRG00005664, QMSTRG00005963, QMSTRG00007054, QMSTRG00007056, QMSTRG00007069, QMSTRG00007070, QMSTRG00007072, QMSTRG00007073, QMSTRG00007074, QMSTRG00007080, QMSTRG00007084, QMSTRG00007085, QMSTRG00007100, QMSTRG00008188, QMSTRG00008204, QMSTRG00008223, QMSTRG00011240, QMSTRG00011986, QMSTRG00014181, QMSTRG00017513, QMSTRG00018773,…
GO:0045597	BP	e	positive regulation of cell differentiation	37/4554	116/24229	0.000733497	5	37	0.0121125	QMSTRG00000512, QMSTRG00001662, QMSTRG00001887, QMSTRG00002800, QMSTRG00003309, QMSTRG00003371, QMSTRG00004762, QMSTRG00005736, QMSTRG00005843, QMSTRG00008166, QMSTRG00008550, QMSTRG00008580, QMSTRG00009800, QMSTRG00010048, QMSTRG00010377, QMSTRG00010951, QMSTRG00011466, QMSTRG00011519, QMSTRG00011919, QMSTRG00013041, QMSTRG00013914, QMSTRG00013950, QMSTRG00014178, QMSTRG00014216, QMSTRG00014513,…
GO:0006259	BP	e	DNA metabolic process	832/4554	4019/24229	0.000778861	6	832	0.0128402	QMSTRG00000009, QMSTRG00000021, QMSTRG00000022, QMSTRG00000068, QMSTRG00000077, QMSTRG00000114, QMSTRG00000171, QMSTRG00000193, QMSTRG00000363, QMSTRG00000375, QMSTRG00000391, QMSTRG00000403, QMSTRG00000443, QMSTRG00000512, QMSTRG00000767, QMSTRG00000998, QMSTRG00001050, QMSTRG00001060, QMSTRG00001193, QMSTRG00001306, QMSTRG00001327, QMSTRG00001394, QMSTRG00001405, QMSTRG00001422, QMSTRG00001424,…
GO:0090329	BP	e	regulation of DNA-templated DNA replication	13/4554	28/24229	0.000785186	8	13	0.012923	QMSTRG00005496, QMSTRG00006518, QMSTRG00007306, QMSTRG00009152, QMSTRG00012815, QMSTRG00014814, QMSTRG00016015, QMSTRG00018622, QMSTRG00019194, QMSTRG00020237, QMSTRG00021046, QMSTRG00021617, QMSTRG00021659
GO:0007275	BP	e	multicellular organism development	96/4554	372/24229	0.00079433	3	96	0.0130518	QMSTRG00000940, QMSTRG00001245, QMSTRG00001662, QMSTRG00001916, QMSTRG00001918, QMSTRG00003012, QMSTRG00003237, QMSTRG00003243, QMSTRG00003374, QMSTRG00003859, QMSTRG00004344, QMSTRG00004408, QMSTRG00004418, QMSTRG00004635, QMSTRG00004975, QMSTRG00005657, QMSTRG00005736, QMSTRG00005843, QMSTRG00005846, QMSTRG00005850, QMSTRG00005855, QMSTRG00005873, QMSTRG00005882, QMSTRG00007306, QMSTRG00007479,…
GO:0042981	BP	e	regulation of apoptotic process	63/4554	226/24229	0.000801181	6	63	0.0130522	QMSTRG00000983, QMSTRG00001662, QMSTRG00001839, QMSTRG00002237, QMSTRG00002307, QMSTRG00002636, QMSTRG00003111, QMSTRG00004373, QMSTRG00004678, QMSTRG00004730, QMSTRG00004762, QMSTRG00004975, QMSTRG00005657, QMSTRG00005736, QMSTRG00005843, QMSTRG00007125, QMSTRG00007234, QMSTRG00007432, QMSTRG00007614, QMSTRG00007946, QMSTRG00008608, QMSTRG00008936, QMSTRG00009287, QMSTRG00009388, QMSTRG00009800,…
GO:0097435	BP	e	supramolecular fiber organization	50/4554	171/24229	0.000801596	4	50	0.0130522	QMSTRG00000868, QMSTRG00001193, QMSTRG00001839, QMSTRG00002149, QMSTRG00002397, QMSTRG00002399, QMSTRG00003293, QMSTRG00003372, QMSTRG00003564, QMSTRG00004403, QMSTRG00004408, QMSTRG00004913, QMSTRG00005283, QMSTRG00005843, QMSTRG00006102, QMSTRG00006977, QMSTRG00007252, QMSTRG00007275, QMSTRG00007289, QMSTRG00007545, QMSTRG00007949, QMSTRG00008166, QMSTRG00008550, QMSTRG00009047, QMSTRG00009241,…
GO:0140527	BP	e	reciprocal homologous recombination	8/4554	13/24229	0.000804894	9	8	0.0130522	QMSTRG00002916, QMSTRG00008047, QMSTRG00009101, QMSTRG00014935, QMSTRG00018178, QMSTRG00020207, QMSTRG00021165, QMSTRG00021890
GO:0007131	BP	e	reciprocal meiotic recombination	8/4554	13/24229	0.000804894	10	8	0.0130522	QMSTRG00002916, QMSTRG00008047, QMSTRG00009101, QMSTRG00014935, QMSTRG00018178, QMSTRG00020207, QMSTRG00021165, QMSTRG00021890
GO:0035825	BP	e	homologous recombination	8/4554	13/24229	0.000804894	8	8	0.0130522	QMSTRG00002916, QMSTRG00008047, QMSTRG00009101, QMSTRG00014935, QMSTRG00018178, QMSTRG00020207, QMSTRG00021165, QMSTRG00021890
GO:0071027	BP	e	nuclear RNA surveillance	8/4554	13/24229	0.000804894	9	8	0.0130522	QMSTRG00000649, QMSTRG00004695, QMSTRG00006006, QMSTRG00010441, QMSTRG00011668, QMSTRG00018436, QMSTRG00021281, QMSTRG00021852
GO:2000779	BP	e	regulation of double-strand break repair	8/4554	13/24229	0.000804894	8	8	0.0130522	QMSTRG00002149, QMSTRG00002201, QMSTRG00007004, QMSTRG00007557, QMSTRG00008891, QMSTRG00014935, QMSTRG00021533, QMSTRG00021659
GO:0010675	BP	e	regulation of cellular carbohydrate metabolic process	8/4554	13/24229	0.000804894	6	8	0.0130522	QMSTRG00003825, QMSTRG00005851, QMSTRG00013081, QMSTRG00014029, QMSTRG00015726, QMSTRG00016548, QMSTRG00017084, QMSTRG00018839
GO:0008582	BP	e	regulation of synaptic assembly at neuromuscular junction	26/4554	74/24229	0.000849839	7	26	0.0137585	QMSTRG00000015, QMSTRG00000512, QMSTRG00001204, QMSTRG00001514, QMSTRG00001873, QMSTRG00003238, QMSTRG00003293, QMSTRG00004403, QMSTRG00006061, QMSTRG00006977, QMSTRG00008580, QMSTRG00008824, QMSTRG00008936, QMSTRG00009047, QMSTRG00009498, QMSTRG00011519, QMSTRG00011750, QMSTRG00012136, QMSTRG00013234, QMSTRG00014525, QMSTRG00014828, QMSTRG00016575, QMSTRG00017534, QMSTRG00019021, QMSTRG00021761,…
GO:0045732	BP	e	positive regulation of protein catabolic process	20/4554	51/24229	0.000853807	7	20	0.0137742	QMSTRG00001758, QMSTRG00001815, QMSTRG00002718, QMSTRG00002766, QMSTRG00005927, QMSTRG00007307, QMSTRG00007917, QMSTRG00009856, QMSTRG00010794, QMSTRG00010880, QMSTRG00012900, QMSTRG00013914, QMSTRG00013950, QMSTRG00014216, QMSTRG00015455, QMSTRG00017318, QMSTRG00018614, QMSTRG00019772, QMSTRG00019902, QMSTRG00020130
GO:0031647	BP	e	regulation of protein stability	18/4554	45/24229	0.0008547	3	18	0.0137742	QMSTRG00001758, QMSTRG00001815, QMSTRG00006336, QMSTRG00007056, QMSTRG00007818, QMSTRG00009880, QMSTRG00010794, QMSTRG00011068, QMSTRG00011797, QMSTRG00012499, QMSTRG00013231, QMSTRG00014630, QMSTRG00015826, QMSTRG00017843, QMSTRG00018724, QMSTRG00018975, QMSTRG00020193, QMSTRG00020889
GO:0002702	BP	e	positive regulation of production of molecular mediator of immune response	12/4554	25/24229	0.000862491	7	12	0.0137742	QMSTRG00004055, QMSTRG00007125, QMSTRG00011639, QMSTRG00011903, QMSTRG00012105, QMSTRG00012737, QMSTRG00014846, QMSTRG00015133, QMSTRG00016825, QMSTRG00020868, QMSTRG00021158, QMSTRG00021374
GO:0007006	BP	e	mitochondrial membrane organization	12/4554	25/24229	0.000862491	6	12	0.0137742	QMSTRG00001730, QMSTRG00001788, QMSTRG00002307, QMSTRG00002571, QMSTRG00006622, QMSTRG00007414, QMSTRG00010954, QMSTRG00011155, QMSTRG00012909, QMSTRG00016180, QMSTRG00017554, QMSTRG00020025
GO:0045913	BP	e	positive regulation of carbohydrate metabolic process	6/4554	8/24229	0.000867489	6	6	0.0137742	QMSTRG00003825, QMSTRG00013081, QMSTRG00015726, QMSTRG00016548, QMSTRG00017084, QMSTRG00018839
GO:0000727	BP	e	double-strand break repair via break-induced replication	6/4554	8/24229	0.000867489	10	6	0.0137742	QMSTRG00001405, QMSTRG00006518, QMSTRG00009152, QMSTRG00014814, QMSTRG00015304, QMSTRG00020359
GO:0019985	BP	e	translesion synthesis	6/4554	8/24229	0.000867489	9	6	0.0137742	QMSTRG00002149, QMSTRG00007234, QMSTRG00007557, QMSTRG00008891, QMSTRG00012254, QMSTRG00014888
GO:1902275	BP	e	regulation of chromatin organization	6/4554	8/24229	0.000867489	5	6	0.0137742	QMSTRG00014385, QMSTRG00014811, QMSTRG00015261, QMSTRG00015376, QMSTRG00020848, QMSTRG00021150
GO:2000765	BP	e	regulation of cytoplasmic translation	6/4554	8/24229	0.000867489	8	6	0.0137742	QMSTRG00003961, QMSTRG00009691, QMSTRG00011946, QMSTRG00015261, QMSTRG00016442, QMSTRG00016825
GO:0010676	BP	e	positive regulation of cellular carbohydrate metabolic process	6/4554	8/24229	0.000867489	7	6	0.0137742	QMSTRG00003825, QMSTRG00013081, QMSTRG00015726, QMSTRG00016548, QMSTRG00017084, QMSTRG00018839
GO:0044786	BP	e	cell cycle DNA replication	6/4554	8/24229	0.000867489	9	6	0.0137742	QMSTRG00002904, QMSTRG00014814, QMSTRG00015304, QMSTRG00016503, QMSTRG00018827, QMSTRG00021617
GO:0008334	BP	e	histone mRNA metabolic process	6/4554	8/24229	0.000867489	8	6	0.0137742	QMSTRG00006523, QMSTRG00008508, QMSTRG00009120, QMSTRG00010895, QMSTRG00011668, QMSTRG00017259
GO:0140013	BP	e	meiotic nuclear division	15/4554	35/24229	0.000895049	7	15	0.014189	QMSTRG00001758, QMSTRG00001839, QMSTRG00002783, QMSTRG00002916, QMSTRG00004408, QMSTRG00005283, QMSTRG00007306, QMSTRG00008514, QMSTRG00009101, QMSTRG00014423, QMSTRG00014935, QMSTRG00015458, QMSTRG00017087, QMSTRG00020207, QMSTRG00020868
GO:0035239	BP	e	tube morphogenesis	40/4554	129/24229	0.000919505	3	40	0.0145348	QMSTRG00000512, QMSTRG00000620, QMSTRG00001662, QMSTRG00001994, QMSTRG00003749, QMSTRG00004408, QMSTRG00004975, QMSTRG00005736, QMSTRG00005802, QMSTRG00005843, QMSTRG00006819, QMSTRG00007432, QMSTRG00008166, QMSTRG00010048, QMSTRG00010062, QMSTRG00010196, QMSTRG00010377, QMSTRG00011176, QMSTRG00011466, QMSTRG00011750, QMSTRG00012136, QMSTRG00012141, QMSTRG00014287, QMSTRG00014630, QMSTRG00015604,…
GO:0044818	BP	e	mitotic G2/M transition checkpoint	9/4554	16/24229	0.000919796	10	9	0.0145348	QMSTRG00005033, QMSTRG00007306, QMSTRG00007909, QMSTRG00008047, QMSTRG00011176, QMSTRG00012757, QMSTRG00016325, QMSTRG00018039, QMSTRG00021617
GO:0009070	BP	e	serine family amino acid biosynthetic process	11/4554	22/24229	0.00092265	9	11	0.0145567	QMSTRG00001131, QMSTRG00003189, QMSTRG00007581, QMSTRG00009623, QMSTRG00009855, QMSTRG00009856, QMSTRG00014649, QMSTRG00018168, QMSTRG00020954, QMSTRG00021165, QMSTRG00021617
GO:0045927	BP	e	positive regulation of growth	28/4554	82/24229	0.000939203	4	28	0.0147907	QMSTRG00000512, QMSTRG00000621, QMSTRG00001204, QMSTRG00001514, QMSTRG00001854, QMSTRG00001887, QMSTRG00003238, QMSTRG00003974, QMSTRG00004403, QMSTRG00005264, QMSTRG00005266, QMSTRG00008057, QMSTRG00008166, QMSTRG00008244, QMSTRG00008580, QMSTRG00008936, QMSTRG00010377, QMSTRG00010817, QMSTRG00011381, QMSTRG00011519, QMSTRG00012136, QMSTRG00013234, QMSTRG00016482, QMSTRG00017419, QMSTRG00017534,…
GO:1905819	BP	e	negative regulation of chromosome separation	10/4554	19/24229	0.000949424	8	10	0.0147907	QMSTRG00003018, QMSTRG00004408, QMSTRG00005573, QMSTRG00007128, QMSTRG00009101, QMSTRG00011549, QMSTRG00018622, QMSTRG00020187, QMSTRG00020692, QMSTRG00021615
GO:0033048	BP	e	negative regulation of mitotic sister chromatid segregation	10/4554	19/24229	0.000949424	9	10	0.0147907	QMSTRG00003018, QMSTRG00004408, QMSTRG00005573, QMSTRG00007128, QMSTRG00009101, QMSTRG00011549, QMSTRG00018622, QMSTRG00020187, QMSTRG00020692, QMSTRG00021615
GO:0051985	BP	e	negative regulation of chromosome segregation	10/4554	19/24229	0.000949424	7	10	0.0147907	QMSTRG00003018, QMSTRG00004408, QMSTRG00005573, QMSTRG00007128, QMSTRG00009101, QMSTRG00011549, QMSTRG00018622, QMSTRG00020187, QMSTRG00020692, QMSTRG00021615
GO:1902100	BP	e	negative regulation of metaphase/anaphase transition of cell cycle	10/4554	19/24229	0.000949424	9	10	0.0147907	QMSTRG00003018, QMSTRG00004408, QMSTRG00005573, QMSTRG00007128, QMSTRG00009101, QMSTRG00011549, QMSTRG00018622, QMSTRG00020187, QMSTRG00020692, QMSTRG00021615
GO:0045841	BP	e	negative regulation of mitotic metaphase/anaphase transition	10/4554	19/24229	0.000949424	11	10	0.0147907	QMSTRG00003018, QMSTRG00004408, QMSTRG00005573, QMSTRG00007128, QMSTRG00009101, QMSTRG00011549, QMSTRG00018622, QMSTRG00020187, QMSTRG00020692, QMSTRG00021615
GO:0033046	BP	e	negative regulation of sister chromatid segregation	10/4554	19/24229	0.000949424	8	10	0.0147907	QMSTRG00003018, QMSTRG00004408, QMSTRG00005573, QMSTRG00007128, QMSTRG00009101, QMSTRG00011549, QMSTRG00018622, QMSTRG00020187, QMSTRG00020692, QMSTRG00021615
GO:2000816	BP	e	negative regulation of mitotic sister chromatid separation	10/4554	19/24229	0.000949424	10	10	0.0147907	QMSTRG00003018, QMSTRG00004408, QMSTRG00005573, QMSTRG00007128, QMSTRG00009101, QMSTRG00011549, QMSTRG00018622, QMSTRG00020187, QMSTRG00020692, QMSTRG00021615
GO:0061024	BP	e	membrane organization	54/4554	188/24229	0.000953915	4	54	0.0148373	QMSTRG00000015, QMSTRG00001615, QMSTRG00001662, QMSTRG00001730, QMSTRG00001788, QMSTRG00001839, QMSTRG00001922, QMSTRG00002307, QMSTRG00002571, QMSTRG00003001, QMSTRG00004261, QMSTRG00004504, QMSTRG00004762, QMSTRG00004949, QMSTRG00005016, QMSTRG00005022, QMSTRG00005484, QMSTRG00005496, QMSTRG00005846, QMSTRG00006061, QMSTRG00006156, QMSTRG00006242, QMSTRG00006622, QMSTRG00006977, QMSTRG00007301,…
GO:0000281	BP	e	mitotic cytokinesis	20/4554	52/24229	0.000985193	5	20	0.0152998	QMSTRG00001615, QMSTRG00002904, QMSTRG00004408, QMSTRG00004762, QMSTRG00005484, QMSTRG00005981, QMSTRG00007072, QMSTRG00007714, QMSTRG00009241, QMSTRG00010086, QMSTRG00010532, QMSTRG00012906, QMSTRG00013199, QMSTRG00013590, QMSTRG00016252, QMSTRG00017419, QMSTRG00017964, QMSTRG00019970, QMSTRG00020187, QMSTRG00020679
GO:0045862	BP	e	positive regulation of proteolysis	26/4554	75/24229	0.000990253	7	26	0.0153543	QMSTRG00000512, QMSTRG00001815, QMSTRG00002237, QMSTRG00002766, QMSTRG00003935, QMSTRG00005657, QMSTRG00005927, QMSTRG00007307, QMSTRG00007917, QMSTRG00010048, QMSTRG00011903, QMSTRG00011946, QMSTRG00012131, QMSTRG00012900, QMSTRG00014216, QMSTRG00015455, QMSTRG00016292, QMSTRG00017318, QMSTRG00018225, QMSTRG00018568, QMSTRG00018975, QMSTRG00019772, QMSTRG00019902, QMSTRG00020088, QMSTRG00020130,…
GO:0009199	BP	e	ribonucleoside triphosphate metabolic process	76/4554	285/24229	0.00100073	8	76	0.0154926	QMSTRG00000171, QMSTRG00000193, QMSTRG00000363, QMSTRG00000375, QMSTRG00000716, QMSTRG00000737, QMSTRG00001129, QMSTRG00001131, QMSTRG00001152, QMSTRG00001835, QMSTRG00002471, QMSTRG00002696, QMSTRG00002701, QMSTRG00002702, QMSTRG00004408, QMSTRG00004916, QMSTRG00005820, QMSTRG00005934, QMSTRG00006027, QMSTRG00006031, QMSTRG00006036, QMSTRG00006977, QMSTRG00007611, QMSTRG00008001, QMSTRG00009239,…
GO:0050776	BP	e	regulation of immune response	42/4554	139/24229	0.00102119	4	42	0.0157846	QMSTRG00000512, QMSTRG00001736, QMSTRG00002753, QMSTRG00002947, QMSTRG00003501, QMSTRG00003668, QMSTRG00003825, QMSTRG00004055, QMSTRG00004267, QMSTRG00005657, QMSTRG00005989, QMSTRG00006336, QMSTRG00006510, QMSTRG00007275, QMSTRG00008166, QMSTRG00010048, QMSTRG00011639, QMSTRG00011903, QMSTRG00012105, QMSTRG00012574, QMSTRG00012636, QMSTRG00012737, QMSTRG00013142, QMSTRG00013914, QMSTRG00013950,…
GO:2001233	BP	e	regulation of apoptotic signaling pathway	14/4554	32/24229	0.00103294	7	14	0.0159414	QMSTRG00000983, QMSTRG00004678, QMSTRG00004762, QMSTRG00005657, QMSTRG00005736, QMSTRG00007125, QMSTRG00007432, QMSTRG00010294, QMSTRG00011466, QMSTRG00014390, QMSTRG00015458, QMSTRG00020130, QMSTRG00020358, QMSTRG00021082
GO:0050767	BP	e	regulation of neurogenesis	34/4554	106/24229	0.00104398	6	34	0.0160867	QMSTRG00000512, QMSTRG00001662, QMSTRG00002143, QMSTRG00003121, QMSTRG00003309, QMSTRG00004403, QMSTRG00004646, QMSTRG00004762, QMSTRG00004909, QMSTRG00005843, QMSTRG00005979, QMSTRG00005989, QMSTRG00007072, QMSTRG00007367, QMSTRG00008166, QMSTRG00009800, QMSTRG00009893, QMSTRG00010377, QMSTRG00010951, QMSTRG00011519, QMSTRG00011919, QMSTRG00014178, QMSTRG00014216, QMSTRG00014290, QMSTRG00014513,…
GO:0008037	BP	e	cell recognition	28/4554	83/24229	0.00107281	2	28	0.0165053	QMSTRG00000512, QMSTRG00000638, QMSTRG00001250, QMSTRG00001313, QMSTRG00002870, QMSTRG00002897, QMSTRG00003372, QMSTRG00003830, QMSTRG00003988, QMSTRG00004403, QMSTRG00004539, QMSTRG00008166, QMSTRG00008824, QMSTRG00009241, QMSTRG00009696, QMSTRG00010377, QMSTRG00011240, QMSTRG00012131, QMSTRG00014924, QMSTRG00015673, QMSTRG00015883, QMSTRG00017405, QMSTRG00017708, QMSTRG00018422, QMSTRG00019154,…
GO:0022604	BP	e	regulation of cell morphogenesis	23/4554	64/24229	0.00112033	5	23	0.0172097	QMSTRG00000015, QMSTRG00003652, QMSTRG00003961, QMSTRG00004408, QMSTRG00004762, QMSTRG00005264, QMSTRG00005266, QMSTRG00006102, QMSTRG00008166, QMSTRG00009047, QMSTRG00009241, QMSTRG00011919, QMSTRG00013950, QMSTRG00014513, QMSTRG00016482, QMSTRG00016594, QMSTRG00016947, QMSTRG00017405, QMSTRG00017588, QMSTRG00017964, QMSTRG00020275, QMSTRG00021883, QMSTRG00022052
GO:0032103	BP	e	positive regulation of response to external stimulus	30/4554	91/24229	0.00112492	5	30	0.0172534	QMSTRG00000512, QMSTRG00001736, QMSTRG00002753, QMSTRG00002947, QMSTRG00003668, QMSTRG00004055, QMSTRG00004267, QMSTRG00004403, QMSTRG00006510, QMSTRG00007125, QMSTRG00008936, QMSTRG00009800, QMSTRG00011639, QMSTRG00011903, QMSTRG00012105, QMSTRG00012574, QMSTRG00012636, QMSTRG00013142, QMSTRG00014040, QMSTRG00014638, QMSTRG00014846, QMSTRG00015133, QMSTRG00016234, QMSTRG00016426, QMSTRG00017281,…
GO:0006400	BP	e	tRNA modification	27/4554	78/24229	0.00113552	10	27	0.0173623	QMSTRG00002140, QMSTRG00002202, QMSTRG00002609, QMSTRG00002691, QMSTRG00002702, QMSTRG00003054, QMSTRG00003210, QMSTRG00003940, QMSTRG00004541, QMSTRG00005644, QMSTRG00005771, QMSTRG00007949, QMSTRG00008709, QMSTRG00009623, QMSTRG00009914, QMSTRG00010897, QMSTRG00011241, QMSTRG00011547, QMSTRG00011837, QMSTRG00013122, QMSTRG00013642, QMSTRG00017482, QMSTRG00018467, QMSTRG00019050, QMSTRG00020090,…
GO:0008038	BP	e	neuron recognition	27/4554	78/24229	0.00113552	3	27	0.0173623	QMSTRG00000512, QMSTRG00000638, QMSTRG00001250, QMSTRG00001313, QMSTRG00002870, QMSTRG00002897, QMSTRG00003372, QMSTRG00003830, QMSTRG00003988, QMSTRG00004403, QMSTRG00004539, QMSTRG00008166, QMSTRG00008824, QMSTRG00009241, QMSTRG00010377, QMSTRG00011240, QMSTRG00012131, QMSTRG00014924, QMSTRG00015673, QMSTRG00015883, QMSTRG00017405, QMSTRG00017708, QMSTRG00018422, QMSTRG00019154, QMSTRG00021712,…
GO:0042325	BP	e	regulation of phosphorylation	52/4554	182/24229	0.00116152	7	52	0.0176837	QMSTRG00000620, QMSTRG00001391, QMSTRG00001839, QMSTRG00001887, QMSTRG00002236, QMSTRG00002539, QMSTRG00002800, QMSTRG00003724, QMSTRG00004247, QMSTRG00004408, QMSTRG00004526, QMSTRG00004975, QMSTRG00005657, QMSTRG00005731, QMSTRG00005802, QMSTRG00005843, QMSTRG00005846, QMSTRG00006890, QMSTRG00007125, QMSTRG00007307, QMSTRG00008057, QMSTRG00008166, QMSTRG00009241, QMSTRG00009294, QMSTRG00009800,…
GO:0007391	BP	e	dorsal closure	20/4554	53/24229	0.00117778	6	20	0.0176837	QMSTRG00000015, QMSTRG00001994, QMSTRG00004373, QMSTRG00005592, QMSTRG00005843, QMSTRG00006251, QMSTRG00008057, QMSTRG00008166, QMSTRG00009241, QMSTRG00009696, QMSTRG00010377, QMSTRG00011466, QMSTRG00011653, QMSTRG00012663, QMSTRG00017534, QMSTRG00017964, QMSTRG00019481, QMSTRG00020184, QMSTRG00020868, QMSTRG00022066
GO:0035076	BP	e	ecdysone receptor-mediated signaling pathway	13/4554	29/24229	0.00117999	8	13	0.0176837	QMSTRG00001662, QMSTRG00001670, QMSTRG00001672, QMSTRG00001686, QMSTRG00001690, QMSTRG00001694, QMSTRG00001695, QMSTRG00001701, QMSTRG00001708, QMSTRG00001720, QMSTRG00004603, QMSTRG00021526, QMSTRG00021959
GO:0051647	BP	e	nucleus localization	13/4554	29/24229	0.00117999	3	13	0.0176837	QMSTRG00000512, QMSTRG00003564, QMSTRG00004408, QMSTRG00004631, QMSTRG00006336, QMSTRG00009947, QMSTRG00011919, QMSTRG00014251, QMSTRG00017964, QMSTRG00018103, QMSTRG00018840, QMSTRG00021092, QMSTRG00022050
GO:0006272	BP	e	leading strand elongation	5/4554	6/24229	0.0011851	9	5	0.0176837	QMSTRG00005131, QMSTRG00006519, QMSTRG00012254, QMSTRG00012815, QMSTRG00014529
GO:0006312	BP	e	mitotic recombination	5/4554	6/24229	0.0011851	8	5	0.0176837	QMSTRG00002916, QMSTRG00014935, QMSTRG00020207, QMSTRG00020930, QMSTRG00021890
GO:0048737	BP	e	imaginal disc-derived appendage development	5/4554	6/24229	0.0011851	4	5	0.0176837	QMSTRG00001615, QMSTRG00005927, QMSTRG00010411, QMSTRG00011551, QMSTRG00020134
GO:0036388	BP	e	pre-replicative complex assembly	5/4554	6/24229	0.0011851	7	5	0.0176837	QMSTRG00006518, QMSTRG00009152, QMSTRG00014814, QMSTRG00015304, QMSTRG00020359
GO:1902299	BP	e	pre-replicative complex assembly involved in cell cycle DNA replication	5/4554	6/24229	0.0011851	8	5	0.0176837	QMSTRG00006518, QMSTRG00009152, QMSTRG00014814, QMSTRG00015304, QMSTRG00020359
GO:0010833	BP	e	telomere maintenance via telomere lengthening	5/4554	6/24229	0.0011851	8	5	0.0176837	QMSTRG00007234, QMSTRG00013378, QMSTRG00014935, QMSTRG00020928, QMSTRG00020930
GO:1900368	BP	e	regulation of post-transcriptional gene silencing by RNA	5/4554	6/24229	0.0011851	7	5	0.0176837	QMSTRG00001839, QMSTRG00002539, QMSTRG00008514, QMSTRG00010086, QMSTRG00020638
GO:0060964	BP	e	regulation of miRNA-mediated gene silencing	5/4554	6/24229	0.0011851	8	5	0.0176837	QMSTRG00001839, QMSTRG00002539, QMSTRG00008514, QMSTRG00010086, QMSTRG00020638
GO:0006267	BP	e	pre-replicative complex assembly involved in nuclear cell cycle DNA replication	5/4554	6/24229	0.0011851	9	5	0.0176837	QMSTRG00006518, QMSTRG00009152, QMSTRG00014814, QMSTRG00015304, QMSTRG00020359
GO:0051570	BP	e	regulation of histone H3-K9 methylation	5/4554	6/24229	0.0011851	9	5	0.0176837	QMSTRG00002332, QMSTRG00002347, QMSTRG00005781, QMSTRG00020848, QMSTRG00021959
GO:0042274	BP	e	ribosomal small subunit biogenesis	5/4554	6/24229	0.0011851	5	5	0.0176837	QMSTRG00010422, QMSTRG00010795, QMSTRG00011457, QMSTRG00011458, QMSTRG00011946
GO:0007549	BP	e	dosage compensation	5/4554	6/24229	0.0011851	7	5	0.0176837	QMSTRG00003018, QMSTRG00004979, QMSTRG00005036, QMSTRG00015261, QMSTRG00018097
GO:0010033	BP	e	response to organic substance	84/4554	323/24229	0.00122757	3	84	0.0182898	QMSTRG00000512, QMSTRG00000621, QMSTRG00000825, QMSTRG00001455, QMSTRG00001526, QMSTRG00001662, QMSTRG00001751, QMSTRG00002539, QMSTRG00002613, QMSTRG00003247, QMSTRG00003404, QMSTRG00003409, QMSTRG00003830, QMSTRG00003974, QMSTRG00004408, QMSTRG00004526, QMSTRG00004762, QMSTRG00004875, QMSTRG00004903, QMSTRG00004975, QMSTRG00005055, QMSTRG00005657, QMSTRG00005781, QMSTRG00006345, QMSTRG00006504,…
GO:0001654	BP	e	eye development	27/4554	79/24229	0.00123877	5	27	0.018327	QMSTRG00000015, QMSTRG00000512, QMSTRG00001514, QMSTRG00001839, QMSTRG00002237, QMSTRG00004458, QMSTRG00005586, QMSTRG00005843, QMSTRG00005927, QMSTRG00006819, QMSTRG00007820, QMSTRG00008457, QMSTRG00011466, QMSTRG00011519, QMSTRG00012640, QMSTRG00012900, QMSTRG00013590, QMSTRG00014239, QMSTRG00014404, QMSTRG00014502, QMSTRG00018424, QMSTRG00018683, QMSTRG00019021, QMSTRG00019266, QMSTRG00020134,…
GO:0005979	BP	e	regulation of glycogen biosynthetic process	4/4554	4/24229	0.00124671	9	4	0.018327	QMSTRG00015726, QMSTRG00016548, QMSTRG00017084, QMSTRG00018839
GO:1902751	BP	e	positive regulation of cell cycle G2/M phase transition	4/4554	4/24229	0.00124671	8	4	0.018327	QMSTRG00002624, QMSTRG00003012, QMSTRG00018622, QMSTRG00020207
GO:0010962	BP	e	regulation of glucan biosynthetic process	4/4554	4/24229	0.00124671	8	4	0.018327	QMSTRG00015726, QMSTRG00016548, QMSTRG00017084, QMSTRG00018839
GO:0051095	BP	e	regulation of helicase activity	4/4554	4/24229	0.00124671	4	4	0.018327	QMSTRG00004759, QMSTRG00012737, QMSTRG00020359, QMSTRG00021582
GO:0045725	BP	e	positive regulation of glycogen biosynthetic process	4/4554	4/24229	0.00124671	10	4	0.018327	QMSTRG00015726, QMSTRG00016548, QMSTRG00017084, QMSTRG00018839
GO:0035074	BP	e	pupation	4/4554	4/24229	0.00124671	2	4	0.018327	QMSTRG00001916, QMSTRG00001918, QMSTRG00002263, QMSTRG00020184
GO:0032885	BP	e	regulation of polysaccharide biosynthetic process	4/4554	4/24229	0.00124671	7	4	0.018327	QMSTRG00015726, QMSTRG00016548, QMSTRG00017084, QMSTRG00018839
GO:0006409	BP	e	tRNA export from nucleus	4/4554	4/24229	0.00124671	10	4	0.018327	QMSTRG00001839, QMSTRG00002539, QMSTRG00011480, QMSTRG00017259
GO:0001510	BP	e	RNA methylation	25/4554	72/24229	0.00127706	8	25	0.0187454	QMSTRG00000114, QMSTRG00001739, QMSTRG00001909, QMSTRG00003054, QMSTRG00003202, QMSTRG00003240, QMSTRG00005747, QMSTRG00005771, QMSTRG00005997, QMSTRG00006406, QMSTRG00008091, QMSTRG00013680, QMSTRG00014644, QMSTRG00014649, QMSTRG00014659, QMSTRG00014666, QMSTRG00014667, QMSTRG00014698, QMSTRG00014699, QMSTRG00014704, QMSTRG00016884, QMSTRG00017907, QMSTRG00020090, QMSTRG00021037, QMSTRG00021302
GO:0042147	BP	e	retrograde transport, endosome to Golgi	19/4554	49/24229	0.00132724	6	19	0.0192689	QMSTRG00001427, QMSTRG00001782, QMSTRG00001788, QMSTRG00003863, QMSTRG00005894, QMSTRG00006242, QMSTRG00006359, QMSTRG00007458, QMSTRG00010794, QMSTRG00010816, QMSTRG00010817, QMSTRG00014217, QMSTRG00014290, QMSTRG00017846, QMSTRG00020098, QMSTRG00020269, QMSTRG00021456, QMSTRG00023437, QMSTRG00023443
GO:0001745	BP	e	compound eye morphogenesis	19/4554	49/24229	0.00132724	6	19	0.0192689	QMSTRG00000015, QMSTRG00001994, QMSTRG00002862, QMSTRG00003372, QMSTRG00004909, QMSTRG00004975, QMSTRG00005135, QMSTRG00005843, QMSTRG00009241, QMSTRG00012152, QMSTRG00013590, QMSTRG00013681, QMSTRG00015820, QMSTRG00017389, QMSTRG00018578, QMSTRG00018840, QMSTRG00019388, QMSTRG00019970, QMSTRG00020961
GO:0051170	BP	e	import into nucleus	19/4554	49/24229	0.00132724	7	19	0.0192689	QMSTRG00001839, QMSTRG00002008, QMSTRG00002539, QMSTRG00002953, QMSTRG00003018, QMSTRG00003463, QMSTRG00005700, QMSTRG00007462, QMSTRG00008535, QMSTRG00010583, QMSTRG00011652, QMSTRG00012492, QMSTRG00013066, QMSTRG00013067, QMSTRG00014644, QMSTRG00014802, QMSTRG00015050, QMSTRG00018519, QMSTRG00020573
GO:0009265	BP	e	2'-deoxyribonucleotide biosynthetic process	7/4554	11/24229	0.00133412	10	7	0.0192689	QMSTRG00000068, QMSTRG00004875, QMSTRG00005326, QMSTRG00007681, QMSTRG00007683, QMSTRG00007689, QMSTRG00020139
GO:0009219	BP	e	pyrimidine deoxyribonucleotide metabolic process	7/4554	11/24229	0.00133412	10	7	0.0192689	QMSTRG00000068, QMSTRG00004875, QMSTRG00005326, QMSTRG00007681, QMSTRG00007683, QMSTRG00007689, QMSTRG00020139
GO:0010569	BP	e	regulation of double-strand break repair via homologous recombination	7/4554	11/24229	0.00133412	9	7	0.0192689	QMSTRG00002149, QMSTRG00002201, QMSTRG00007004, QMSTRG00007557, QMSTRG00008891, QMSTRG00014935, QMSTRG00021659
GO:0046385	BP	e	deoxyribose phosphate biosynthetic process	7/4554	11/24229	0.00133412	6	7	0.0192689	QMSTRG00000068, QMSTRG00004875, QMSTRG00005326, QMSTRG00007681, QMSTRG00007683, QMSTRG00007689, QMSTRG00020139
GO:0009221	BP	e	pyrimidine deoxyribonucleotide biosynthetic process	7/4554	11/24229	0.00133412	11	7	0.0192689	QMSTRG00000068, QMSTRG00004875, QMSTRG00005326, QMSTRG00007681, QMSTRG00007683, QMSTRG00007689, QMSTRG00020139
GO:0007414	BP	e	axonal defasciculation	7/4554	11/24229	0.00133412	4	7	0.0192689	QMSTRG00000512, QMSTRG00001250, QMSTRG00002897, QMSTRG00003988, QMSTRG00012131, QMSTRG00015673, QMSTRG00015883
GO:2000144	BP	e	positive regulation of DNA-templated transcription initiation	7/4554	11/24229	0.00133412	11	7	0.0192689	QMSTRG00002010, QMSTRG00002539, QMSTRG00004019, QMSTRG00008006, QMSTRG00008754, QMSTRG00014416, QMSTRG00016825
GO:0032479	BP	e	regulation of type I interferon production	7/4554	11/24229	0.00133412	7	7	0.0192689	QMSTRG00001736, QMSTRG00014638, QMSTRG00016422, QMSTRG00016426, QMSTRG00016825, QMSTRG00017513, QMSTRG00020482
GO:0032970	BP	e	regulation of actin filament-based process	35/4554	111/24229	0.00135267	4	35	0.0195084	QMSTRG00002397, QMSTRG00002399, QMSTRG00002539, QMSTRG00003293, QMSTRG00003371, QMSTRG00003372, QMSTRG00003374, QMSTRG00003380, QMSTRG00005264, QMSTRG00005266, QMSTRG00006061, QMSTRG00006341, QMSTRG00006890, QMSTRG00007072, QMSTRG00007289, QMSTRG00008057, QMSTRG00008550, QMSTRG00008869, QMSTRG00009047, QMSTRG00009241, QMSTRG00012663, QMSTRG00012900, QMSTRG00016482, QMSTRG00016548, QMSTRG00016947,…
GO:0005975	BP	e	carbohydrate metabolic process	266/4554	1187/24229	0.00136265	3	266	0.0196237	QMSTRG00000009, QMSTRG00000021, QMSTRG00000022, QMSTRG00000068, QMSTRG00000077, QMSTRG00000114, QMSTRG00000171, QMSTRG00000193, QMSTRG00000363, QMSTRG00000375, QMSTRG00000638, QMSTRG00000704, QMSTRG00000716, QMSTRG00000737, QMSTRG00000972, QMSTRG00001129, QMSTRG00001131, QMSTRG00001152, QMSTRG00001179, QMSTRG00001182, QMSTRG00001193, QMSTRG00001197, QMSTRG00001455, QMSTRG00001835, QMSTRG00001972,…
GO:0042592	BP	e	homeostatic process	138/4554	572/24229	0.00136679	1	138	0.0196548	QMSTRG00000171, QMSTRG00000632, QMSTRG00000946, QMSTRG00001306, QMSTRG00001436, QMSTRG00001455, QMSTRG00001566, QMSTRG00001662, QMSTRG00001730, QMSTRG00001789, QMSTRG00001937, QMSTRG00001978, QMSTRG00002153, QMSTRG00002565, QMSTRG00002718, QMSTRG00002760, QMSTRG00002810, QMSTRG00002842, QMSTRG00002862, QMSTRG00003018, QMSTRG00003176, QMSTRG00003213, QMSTRG00003719, QMSTRG00003742, QMSTRG00003745,…
GO:0006432	BP	e	phenylalanyl-tRNA aminoacylation	16/4554	39/24229	0.00137481	11	16	0.0197414	QMSTRG00002143, QMSTRG00010472, QMSTRG00010473, QMSTRG00010481, QMSTRG00010497, QMSTRG00010514, QMSTRG00010516, QMSTRG00019336, QMSTRG00019340, QMSTRG00019343, QMSTRG00019351, QMSTRG00019353, QMSTRG00019354, QMSTRG00019547, QMSTRG00019872, QMSTRG00019874
GO:0030258	BP	e	lipid modification	67/4554	248/24229	0.00138477	5	67	0.0198557	QMSTRG00001422, QMSTRG00001424, QMSTRG00001436, QMSTRG00001468, QMSTRG00001566, QMSTRG00002718, QMSTRG00002837, QMSTRG00002956, QMSTRG00002983, QMSTRG00003719, QMSTRG00003988, QMSTRG00007307, QMSTRG00007641, QMSTRG00009055, QMSTRG00011797, QMSTRG00012626, QMSTRG00013460, QMSTRG00015039, QMSTRG00015488, QMSTRG00017755, QMSTRG00017763, QMSTRG00017767, QMSTRG00017775, QMSTRG00017776, QMSTRG00017788,…
GO:0048592	BP	e	eye morphogenesis	22/4554	61/24229	0.00145765	5	22	0.0208705	QMSTRG00000015, QMSTRG00001193, QMSTRG00001994, QMSTRG00002862, QMSTRG00003372, QMSTRG00004909, QMSTRG00004975, QMSTRG00005135, QMSTRG00005843, QMSTRG00008824, QMSTRG00009241, QMSTRG00012152, QMSTRG00013590, QMSTRG00013681, QMSTRG00015820, QMSTRG00016791, QMSTRG00017389, QMSTRG00018578, QMSTRG00018840, QMSTRG00019388, QMSTRG00019970, QMSTRG00020961
GO:0051646	BP	e	mitochondrion localization	11/4554	23/24229	0.00146977	3	11	0.0209834	QMSTRG00001730, QMSTRG00002172, QMSTRG00003564, QMSTRG00004408, QMSTRG00004762, QMSTRG00005588, QMSTRG00011519, QMSTRG00014178, QMSTRG00014251, QMSTRG00014290, QMSTRG00016578
GO:0046843	BP	e	dorsal appendage formation	11/4554	23/24229	0.00146977	3	11	0.0209834	QMSTRG00002092, QMSTRG00004408, QMSTRG00005736, QMSTRG00005843, QMSTRG00008166, QMSTRG00009458, QMSTRG00012347, QMSTRG00014216, QMSTRG00015077, QMSTRG00020855, QMSTRG00021092
GO:0006541	BP	e	glutamine metabolic process	33/4554	104/24229	0.00148622	9	33	0.0211877	QMSTRG00000799, QMSTRG00001473, QMSTRG00001833, QMSTRG00001835, QMSTRG00001839, QMSTRG00001846, QMSTRG00001854, QMSTRG00001861, QMSTRG00001865, QMSTRG00001871, QMSTRG00001872, QMSTRG00001874, QMSTRG00001886, QMSTRG00001887, QMSTRG00001896, QMSTRG00001909, QMSTRG00001916, QMSTRG00001918, QMSTRG00001922, QMSTRG00001937, QMSTRG00001940, QMSTRG00001941, QMSTRG00001942, QMSTRG00001947, QMSTRG00001975,…
GO:0032101	BP	e	regulation of response to external stimulus	54/4554	192/24229	0.00152726	4	54	0.0217415	QMSTRG00000512, QMSTRG00001391, QMSTRG00001736, QMSTRG00001854, QMSTRG00002539, QMSTRG00002753, QMSTRG00002947, QMSTRG00003668, QMSTRG00003825, QMSTRG00003961, QMSTRG00004055, QMSTRG00004267, QMSTRG00004373, QMSTRG00004403, QMSTRG00004646, QMSTRG00005989, QMSTRG00006336, QMSTRG00006510, QMSTRG00006621, QMSTRG00007125, QMSTRG00007275, QMSTRG00008166, QMSTRG00008936, QMSTRG00009210, QMSTRG00009800,…
GO:1903050	BP	e	regulation of proteolysis involved in protein catabolic process	19/4554	50/24229	0.00153855	7	19	0.0218708	QMSTRG00001391, QMSTRG00001815, QMSTRG00001887, QMSTRG00002766, QMSTRG00005055, QMSTRG00005927, QMSTRG00007307, QMSTRG00007818, QMSTRG00007917, QMSTRG00009622, QMSTRG00011519, QMSTRG00012900, QMSTRG00014216, QMSTRG00015455, QMSTRG00017318, QMSTRG00018614, QMSTRG00019772, QMSTRG00019902, QMSTRG00020130
GO:0090502	BP	e	RNA phosphodiester bond hydrolysis, endonucleolytic	8/4554	14/24229	0.00156887	8	8	0.022143	QMSTRG00001874, QMSTRG00003374, QMSTRG00007675, QMSTRG00010113, QMSTRG00017196, QMSTRG00018234, QMSTRG00018782, QMSTRG00020356
GO:0007406	BP	e	negative regulation of neuroblast proliferation	8/4554	14/24229	0.00156887	8	8	0.022143	QMSTRG00001662, QMSTRG00002143, QMSTRG00004909, QMSTRG00005979, QMSTRG00005989, QMSTRG00007367, QMSTRG00009893, QMSTRG00014523
GO:0035194	BP	e	RNA-mediated post-transcriptional gene silencing	8/4554	14/24229	0.00156887	8	8	0.022143	QMSTRG00001445, QMSTRG00003961, QMSTRG00006328, QMSTRG00007754, QMSTRG00009880, QMSTRG00011361, QMSTRG00014836, QMSTRG00020638
GO:0071025	BP	e	RNA surveillance	8/4554	14/24229	0.00156887	8	8	0.022143	QMSTRG00000649, QMSTRG00004695, QMSTRG00006006, QMSTRG00010441, QMSTRG00011668, QMSTRG00018436, QMSTRG00021281, QMSTRG00021852
GO:0019692	BP	e	deoxyribose phosphate metabolic process	8/4554	14/24229	0.00156887	5	8	0.022143	QMSTRG00000068, QMSTRG00004875, QMSTRG00005326, QMSTRG00007681, QMSTRG00007683, QMSTRG00007689, QMSTRG00012029, QMSTRG00020139
GO:0008258	BP	e	head involution	10/4554	20/24229	0.00158046	4	10	0.0222432	QMSTRG00001662, QMSTRG00002237, QMSTRG00005592, QMSTRG00008166, QMSTRG00009696, QMSTRG00011653, QMSTRG00018864, QMSTRG00019481, QMSTRG00020184, QMSTRG00020265
GO:0045839	BP	e	negative regulation of mitotic nuclear division	10/4554	20/24229	0.00158046	8	10	0.0222432	QMSTRG00003018, QMSTRG00004408, QMSTRG00005573, QMSTRG00007128, QMSTRG00009101, QMSTRG00011549, QMSTRG00018622, QMSTRG00020187, QMSTRG00020692, QMSTRG00021615
GO:0016441	BP	e	post-transcriptional gene silencing	9/4554	17/24229	0.00162956	7	9	0.0228693	QMSTRG00001445, QMSTRG00003961, QMSTRG00006328, QMSTRG00006510, QMSTRG00007754, QMSTRG00009880, QMSTRG00011361, QMSTRG00014836, QMSTRG00020638
GO:0051781	BP	e	positive regulation of cell division	9/4554	17/24229	0.00162956	5	9	0.0228693	QMSTRG00003018, QMSTRG00003237, QMSTRG00004261, QMSTRG00004408, QMSTRG00007072, QMSTRG00013950, QMSTRG00018840, QMSTRG00020187, QMSTRG00020679
GO:1901888	BP	e	regulation of cell junction assembly	31/4554	97/24229	0.00165838	5	31	0.0232379	QMSTRG00000015, QMSTRG00000512, QMSTRG00001204, QMSTRG00001514, QMSTRG00001873, QMSTRG00003238, QMSTRG00003293, QMSTRG00004403, QMSTRG00006061, QMSTRG00006977, QMSTRG00008166, QMSTRG00008580, QMSTRG00008824, QMSTRG00008936, QMSTRG00009047, QMSTRG00009498, QMSTRG00009800, QMSTRG00010377, QMSTRG00011519, QMSTRG00011750, QMSTRG00012136, QMSTRG00013234, QMSTRG00014483, QMSTRG00014525, QMSTRG00014828,…
GO:1904396	BP	e	regulation of neuromuscular junction development	26/4554	76/24229	0.00166052	6	26	0.0232379	QMSTRG00000015, QMSTRG00000512, QMSTRG00001204, QMSTRG00001514, QMSTRG00001873, QMSTRG00003238, QMSTRG00003293, QMSTRG00004403, QMSTRG00006061, QMSTRG00006977, QMSTRG00008580, QMSTRG00008824, QMSTRG00008936, QMSTRG00009047, QMSTRG00009498, QMSTRG00011519, QMSTRG00011750, QMSTRG00012136, QMSTRG00013234, QMSTRG00014525, QMSTRG00014828, QMSTRG00016575, QMSTRG00017534, QMSTRG00019021, QMSTRG00021761,…
GO:0090596	BP	e	sensory organ morphogenesis	22/4554	62/24229	0.00171285	4	22	0.0239365	QMSTRG00000015, QMSTRG00001193, QMSTRG00001994, QMSTRG00002862, QMSTRG00003372, QMSTRG00004909, QMSTRG00004975, QMSTRG00005135, QMSTRG00005843, QMSTRG00008824, QMSTRG00009241, QMSTRG00012152, QMSTRG00013590, QMSTRG00013681, QMSTRG00015820, QMSTRG00016791, QMSTRG00017389, QMSTRG00018578, QMSTRG00018840, QMSTRG00019388, QMSTRG00019970, QMSTRG00020961
GO:0006120	BP	e	mitochondrial electron transport, NADH to ubiquinone	13/4554	30/24229	0.00172711	8	13	0.0240141	QMSTRG00002756, QMSTRG00004057, QMSTRG00004529, QMSTRG00005980, QMSTRG00006664, QMSTRG00009614, QMSTRG00009828, QMSTRG00010897, QMSTRG00012033, QMSTRG00013270, QMSTRG00016922, QMSTRG00018842, QMSTRG00020895
GO:0006403	BP	e	RNA localization	13/4554	30/24229	0.00172711	3	13	0.0240141	QMSTRG00004408, QMSTRG00005283, QMSTRG00005714, QMSTRG00009327, QMSTRG00009458, QMSTRG00009947, QMSTRG00013654, QMSTRG00014216, QMSTRG00014517, QMSTRG00015120, QMSTRG00016078, QMSTRG00020638, QMSTRG00021092
GO:0048754	BP	e	branching morphogenesis of an epithelial tube	16/4554	40/24229	0.0017281	6	16	0.0240141	QMSTRG00000512, QMSTRG00001994, QMSTRG00004975, QMSTRG00005736, QMSTRG00007432, QMSTRG00010196, QMSTRG00011176, QMSTRG00011466, QMSTRG00011750, QMSTRG00012136, QMSTRG00012141, QMSTRG00014287, QMSTRG00018840, QMSTRG00021659, QMSTRG00022046, QMSTRG00022052
GO:0008356	BP	e	asymmetric cell division	16/4554	40/24229	0.0017281	3	16	0.0240141	QMSTRG00001952, QMSTRG00003018, QMSTRG00005036, QMSTRG00005474, QMSTRG00005843, QMSTRG00007306, QMSTRG00009498, QMSTRG00011549, QMSTRG00012663, QMSTRG00014239, QMSTRG00014768, QMSTRG00016252, QMSTRG00019750, QMSTRG00020187, QMSTRG00020265, QMSTRG00021092
GO:0007423	BP	e	sensory organ development	38/4554	125/24229	0.00175682	4	38	0.0243108	QMSTRG00000015, QMSTRG00000512, QMSTRG00000632, QMSTRG00001313, QMSTRG00001514, QMSTRG00001839, QMSTRG00002237, QMSTRG00003238, QMSTRG00004458, QMSTRG00004909, QMSTRG00005586, QMSTRG00005843, QMSTRG00005927, QMSTRG00006819, QMSTRG00007820, QMSTRG00008457, QMSTRG00010377, QMSTRG00011466, QMSTRG00011519, QMSTRG00012640, QMSTRG00012833, QMSTRG00012900, QMSTRG00013590, QMSTRG00014239, QMSTRG00014404,…
GO:1901701	BP	e	cellular response to oxygen-containing compound	38/4554	125/24229	0.00175682	4	38	0.0243108	QMSTRG00001455, QMSTRG00002539, QMSTRG00003404, QMSTRG00003409, QMSTRG00004408, QMSTRG00004903, QMSTRG00004975, QMSTRG00005657, QMSTRG00005781, QMSTRG00005805, QMSTRG00006504, QMSTRG00006601, QMSTRG00007056, QMSTRG00007332, QMSTRG00007900, QMSTRG00008936, QMSTRG00011228, QMSTRG00011519, QMSTRG00012390, QMSTRG00012900, QMSTRG00013075, QMSTRG00013081, QMSTRG00014525, QMSTRG00014645, QMSTRG00014935,…
GO:0050773	BP	e	regulation of dendrite development	19/4554	51/24229	0.00184144	8	19	0.0254108	QMSTRG00001313, QMSTRG00003782, QMSTRG00003830, QMSTRG00003988, QMSTRG00004408, QMSTRG00004762, QMSTRG00005981, QMSTRG00007072, QMSTRG00008166, QMSTRG00008936, QMSTRG00011919, QMSTRG00014290, QMSTRG00014513, QMSTRG00016575, QMSTRG00017250, QMSTRG00017588, QMSTRG00017708, QMSTRG00019868, QMSTRG00021092
GO:0051225	BP	e	spindle assembly	19/4554	51/24229	0.00184144	8	19	0.0254108	QMSTRG00001701, QMSTRG00001839, QMSTRG00001873, QMSTRG00002958, QMSTRG00003018, QMSTRG00004408, QMSTRG00005657, QMSTRG00009327, QMSTRG00009787, QMSTRG00010514, QMSTRG00011660, QMSTRG00013069, QMSTRG00014178, QMSTRG00015272, QMSTRG00018622, QMSTRG00020512, QMSTRG00020692, QMSTRG00020889, QMSTRG00021092
GO:0002700	BP	e	regulation of production of molecular mediator of immune response	12/4554	27/24229	0.00198727	6	12	0.0273091	QMSTRG00004055, QMSTRG00007125, QMSTRG00011639, QMSTRG00011903, QMSTRG00012105, QMSTRG00012737, QMSTRG00014846, QMSTRG00015133, QMSTRG00016825, QMSTRG00020868, QMSTRG00021158, QMSTRG00021374
GO:0002699	BP	e	positive regulation of immune effector process	12/4554	27/24229	0.00198727	5	12	0.0273091	QMSTRG00004055, QMSTRG00007125, QMSTRG00011639, QMSTRG00011903, QMSTRG00012105, QMSTRG00012737, QMSTRG00014846, QMSTRG00015133, QMSTRG00016825, QMSTRG00020868, QMSTRG00021158, QMSTRG00021374
GO:0051258	BP	e	protein polymerization	12/4554	27/24229	0.00198727	6	12	0.0273091	QMSTRG00002397, QMSTRG00002399, QMSTRG00004408, QMSTRG00004762, QMSTRG00004913, QMSTRG00005283, QMSTRG00013590, QMSTRG00016947, QMSTRG00016948, QMSTRG00018622, QMSTRG00020825, QMSTRG00021717
GO:0003002	BP	e	regionalization	51/4554	180/24229	0.0020291	3	51	0.0278453	QMSTRG00000512, QMSTRG00001514, QMSTRG00001994, QMSTRG00003121, QMSTRG00004408, QMSTRG00004949, QMSTRG00004975, QMSTRG00005736, QMSTRG00005843, QMSTRG00005989, QMSTRG00006823, QMSTRG00007367, QMSTRG00007545, QMSTRG00008057, QMSTRG00010048, QMSTRG00010065, QMSTRG00010420, QMSTRG00010936, QMSTRG00011176, QMSTRG00011466, QMSTRG00011551, QMSTRG00011696, QMSTRG00012141, QMSTRG00012592, QMSTRG00012833,…
GO:0007166	BP	e	cell surface receptor signaling pathway	253/4554	1131/24229	0.00205568	5	253	0.0281711	QMSTRG00000363, QMSTRG00000375, QMSTRG00000443, QMSTRG00000459, QMSTRG00000462, QMSTRG00000512, QMSTRG00000597, QMSTRG00000601, QMSTRG00000620, QMSTRG00000621, QMSTRG00000622, QMSTRG00000632, QMSTRG00000638, QMSTRG00000649, QMSTRG00000674, QMSTRG00000699, QMSTRG00000704, QMSTRG00000708, QMSTRG00000716, QMSTRG00000737, QMSTRG00000765, QMSTRG00000766, QMSTRG00000786, QMSTRG00000799, QMSTRG00000823,…
GO:0007389	BP	e	pattern specification process	74/4554	283/24229	0.00213925	2	74	0.0292758	QMSTRG00000512, QMSTRG00000620, QMSTRG00001514, QMSTRG00001994, QMSTRG00003121, QMSTRG00004408, QMSTRG00004949, QMSTRG00004975, QMSTRG00005264, QMSTRG00005266, QMSTRG00005496, QMSTRG00005736, QMSTRG00005843, QMSTRG00005989, QMSTRG00006336, QMSTRG00006823, QMSTRG00007367, QMSTRG00007545, QMSTRG00008047, QMSTRG00008057, QMSTRG00008166, QMSTRG00009241, QMSTRG00009458, QMSTRG00009820, QMSTRG00009947,…
GO:0006359	BP	e	regulation of transcription by RNA polymerase III	6/4554	9/24229	0.00218702	10	6	0.0297651	QMSTRG00003115, QMSTRG00006601, QMSTRG00013950, QMSTRG00014638, QMSTRG00016825, QMSTRG00017866
GO:0031062	BP	e	positive regulation of histone methylation	6/4554	9/24229	0.00218702	9	6	0.0297651	QMSTRG00002332, QMSTRG00002347, QMSTRG00003380, QMSTRG00019787, QMSTRG00020848, QMSTRG00021959
GO:0034969	BP	e	histone arginine methylation	6/4554	9/24229	0.00218702	9	6	0.0297651	QMSTRG00002781, QMSTRG00003290, QMSTRG00006077, QMSTRG00009328, QMSTRG00014991, QMSTRG00018015
GO:0034367	BP	e	protein-containing complex remodeling	6/4554	9/24229	0.00218702	5	6	0.0297651	QMSTRG00009475, QMSTRG00011452, QMSTRG00012011, QMSTRG00015604, QMSTRG00020027, QMSTRG00020867
GO:0048814	BP	e	regulation of dendrite morphogenesis	16/4554	41/24229	0.00221448	9	16	0.0299741	QMSTRG00001313, QMSTRG00003830, QMSTRG00003988, QMSTRG00004408, QMSTRG00004762, QMSTRG00007072, QMSTRG00008166, QMSTRG00011919, QMSTRG00014290, QMSTRG00014513, QMSTRG00016575, QMSTRG00017250, QMSTRG00017588, QMSTRG00017708, QMSTRG00019868, QMSTRG00021092
GO:0061138	BP	e	morphogenesis of a branching epithelium	16/4554	41/24229	0.00221448	5	16	0.0299741	QMSTRG00000512, QMSTRG00001994, QMSTRG00004975, QMSTRG00005736, QMSTRG00007432, QMSTRG00010196, QMSTRG00011176, QMSTRG00011466, QMSTRG00011750, QMSTRG00012136, QMSTRG00012141, QMSTRG00014287, QMSTRG00018840, QMSTRG00021659, QMSTRG00022046, QMSTRG00022052
GO:0009209	BP	e	pyrimidine ribonucleoside triphosphate biosynthetic process	16/4554	41/24229	0.00221448	10	16	0.0299741	QMSTRG00001835, QMSTRG00002696, QMSTRG00005820, QMSTRG00006027, QMSTRG00006031, QMSTRG00006036, QMSTRG00009244, QMSTRG00016419, QMSTRG00016422, QMSTRG00016426, QMSTRG00018760, QMSTRG00018764, QMSTRG00018773, QMSTRG00018781, QMSTRG00020359, QMSTRG00021582
GO:0001763	BP	e	morphogenesis of a branching structure	16/4554	41/24229	0.00221448	3	16	0.0299741	QMSTRG00000512, QMSTRG00001994, QMSTRG00004975, QMSTRG00005736, QMSTRG00007432, QMSTRG00010196, QMSTRG00011176, QMSTRG00011466, QMSTRG00011750, QMSTRG00012136, QMSTRG00012141, QMSTRG00014287, QMSTRG00018840, QMSTRG00021659, QMSTRG00022046, QMSTRG00022052
GO:0007052	BP	e	mitotic spindle organization	18/4554	48/24229	0.00239951	8	18	0.0324343	QMSTRG00001701, QMSTRG00001873, QMSTRG00002471, QMSTRG00004408, QMSTRG00009152, QMSTRG00009787, QMSTRG00011660, QMSTRG00012254, QMSTRG00013199, QMSTRG00014787, QMSTRG00014797, QMSTRG00015272, QMSTRG00017087, QMSTRG00020187, QMSTRG00020512, QMSTRG00020692, QMSTRG00020889, QMSTRG00021770
GO:0031175	BP	e	neuron projection development	60/4554	222/24229	0.00243764	6	60	0.0328601	QMSTRG00000512, QMSTRG00000620, QMSTRG00001204, QMSTRG00001250, QMSTRG00003121, QMSTRG00003293, QMSTRG00003372, QMSTRG00003380, QMSTRG00003830, QMSTRG00003988, QMSTRG00004403, QMSTRG00004408, QMSTRG00004539, QMSTRG00004646, QMSTRG00004916, QMSTRG00005283, QMSTRG00005843, QMSTRG00005989, QMSTRG00007072, QMSTRG00007367, QMSTRG00007545, QMSTRG00008055, QMSTRG00008166, QMSTRG00008550, QMSTRG00008824,…
GO:0032956	BP	e	regulation of actin cytoskeleton organization	33/4554	106/24229	0.00248215	7	33	0.033324	QMSTRG00002397, QMSTRG00002399, QMSTRG00002539, QMSTRG00003293, QMSTRG00003371, QMSTRG00003372, QMSTRG00003374, QMSTRG00003380, QMSTRG00006061, QMSTRG00006341, QMSTRG00006890, QMSTRG00007072, QMSTRG00007289, QMSTRG00008057, QMSTRG00008550, QMSTRG00008869, QMSTRG00009047, QMSTRG00009241, QMSTRG00012663, QMSTRG00012900, QMSTRG00016482, QMSTRG00016548, QMSTRG00016947, QMSTRG00017358, QMSTRG00017604,…
GO:0043408	BP	e	regulation of MAPK cascade	33/4554	106/24229	0.00248215	7	33	0.033324	QMSTRG00000621, QMSTRG00000983, QMSTRG00001391, QMSTRG00002701, QMSTRG00004678, QMSTRG00004948, QMSTRG00005644, QMSTRG00005651, QMSTRG00005655, QMSTRG00005657, QMSTRG00005731, QMSTRG00005736, QMSTRG00005843, QMSTRG00005961, QMSTRG00007125, QMSTRG00007307, QMSTRG00008057, QMSTRG00008166, QMSTRG00009805, QMSTRG00011466, QMSTRG00011551, QMSTRG00012141, QMSTRG00013675, QMSTRG00014048, QMSTRG00016594,…
GO:0060627	BP	e	regulation of vesicle-mediated transport	33/4554	106/24229	0.00248215	5	33	0.033324	QMSTRG00000015, QMSTRG00000459, QMSTRG00001615, QMSTRG00001887, QMSTRG00002087, QMSTRG00003371, QMSTRG00003404, QMSTRG00004356, QMSTRG00004408, QMSTRG00004762, QMSTRG00005016, QMSTRG00005586, QMSTRG00006156, QMSTRG00006504, QMSTRG00008057, QMSTRG00008580, QMSTRG00009617, QMSTRG00011381, QMSTRG00011456, QMSTRG00012818, QMSTRG00014239, QMSTRG00014290, QMSTRG00014525, QMSTRG00015133, QMSTRG00017194,…
GO:0010972	BP	e	negative regulation of G2/M transition of mitotic cell cycle	10/4554	21/24229	0.00251245	9	10	0.0335018	QMSTRG00005033, QMSTRG00007306, QMSTRG00007909, QMSTRG00008047, QMSTRG00011176, QMSTRG00011452, QMSTRG00012757, QMSTRG00016325, QMSTRG00018039, QMSTRG00021617
GO:1903432	BP	e	regulation of TORC1 signaling	10/4554	21/24229	0.00251245	8	10	0.0335018	QMSTRG00001952, QMSTRG00008831, QMSTRG00008936, QMSTRG00009710, QMSTRG00011466, QMSTRG00012136, QMSTRG00014363, QMSTRG00014530, QMSTRG00016791, QMSTRG00018496
GO:0040018	BP	e	positive regulation of multicellular organism growth	10/4554	21/24229	0.00251245	6	10	0.0335018	QMSTRG00001854, QMSTRG00003974, QMSTRG00005264, QMSTRG00005266, QMSTRG00008057, QMSTRG00008936, QMSTRG00010817, QMSTRG00011381, QMSTRG00013234, QMSTRG00018039
GO:1902750	BP	e	negative regulation of cell cycle G2/M phase transition	10/4554	21/24229	0.00251245	8	10	0.0335018	QMSTRG00005033, QMSTRG00007306, QMSTRG00007909, QMSTRG00008047, QMSTRG00011176, QMSTRG00011452, QMSTRG00012757, QMSTRG00016325, QMSTRG00018039, QMSTRG00021617
GO:0034968	BP	e	histone lysine methylation	10/4554	21/24229	0.00251245	9	10	0.0335018	QMSTRG00003380, QMSTRG00005713, QMSTRG00005781, QMSTRG00005927, QMSTRG00013238, QMSTRG00017583, QMSTRG00018411, QMSTRG00019787, QMSTRG00020134, QMSTRG00020848
GO:0036260	BP	e	RNA capping	14/4554	33/24229	0.00251906	8	14	0.0335018	QMSTRG00003202, QMSTRG00003240, QMSTRG00003243, QMSTRG00003247, QMSTRG00005747, QMSTRG00009823, QMSTRG00011361, QMSTRG00017321, QMSTRG00017322, QMSTRG00017323, QMSTRG00017334, QMSTRG00017335, QMSTRG00018234, QMSTRG00021037
GO:0031334	BP	e	positive regulation of protein-containing complex assembly	14/4554	33/24229	0.00251906	6	14	0.0335018	QMSTRG00002539, QMSTRG00005283, QMSTRG00005657, QMSTRG00006890, QMSTRG00008047, QMSTRG00008550, QMSTRG00008754, QMSTRG00011519, QMSTRG00014416, QMSTRG00016548, QMSTRG00017513, QMSTRG00017911, QMSTRG00018840, QMSTRG00021150
GO:0098876	BP	e	vesicle-mediated transport to the plasma membrane	20/4554	55/24229	0.00262602	5	20	0.0348775	QMSTRG00000015, QMSTRG00001728, QMSTRG00002850, QMSTRG00003117, QMSTRG00003371, QMSTRG00006224, QMSTRG00007097, QMSTRG00007458, QMSTRG00009241, QMSTRG00010377, QMSTRG00010794, QMSTRG00011750, QMSTRG00014217, QMSTRG00014720, QMSTRG00017539, QMSTRG00017579, QMSTRG00019401, QMSTRG00020130, QMSTRG00020961, QMSTRG00021456
GO:0009394	BP	e	2'-deoxyribonucleotide metabolic process	7/4554	12/24229	0.00268277	9	7	0.0354412	QMSTRG00000068, QMSTRG00004875, QMSTRG00005326, QMSTRG00007681, QMSTRG00007683, QMSTRG00007689, QMSTRG00020139
GO:1903578	BP	e	regulation of ATP metabolic process	7/4554	12/24229	0.00268277	9	7	0.0354412	QMSTRG00001839, QMSTRG00002539, QMSTRG00004029, QMSTRG00004762, QMSTRG00005843, QMSTRG00014084, QMSTRG00018839
GO:0008630	BP	e	intrinsic apoptotic signaling pathway in response to DNA damage	7/4554	12/24229	0.00268277	7	7	0.0354412	QMSTRG00002237, QMSTRG00007672, QMSTRG00008047, QMSTRG00012737, QMSTRG00015726, QMSTRG00020237, QMSTRG00020889
GO:0034612	BP	e	response to tumor necrosis factor	7/4554	12/24229	0.00268277	5	7	0.0354412	QMSTRG00001455, QMSTRG00005657, QMSTRG00007307, QMSTRG00011455, QMSTRG00013914, QMSTRG00013950, QMSTRG00015604
GO:1901700	BP	e	response to oxygen-containing compound	61/4554	227/24229	0.00270421	3	61	0.035629	QMSTRG00000621, QMSTRG00000825, QMSTRG00001455, QMSTRG00001662, QMSTRG00001789, QMSTRG00002539, QMSTRG00003404, QMSTRG00003409, QMSTRG00003974, QMSTRG00004408, QMSTRG00004526, QMSTRG00004762, QMSTRG00004875, QMSTRG00004903, QMSTRG00004975, QMSTRG00005657, QMSTRG00005781, QMSTRG00005805, QMSTRG00006504, QMSTRG00006601, QMSTRG00007056, QMSTRG00007332, QMSTRG00007672, QMSTRG00007900, QMSTRG00008936,…
GO:0071173	BP	e	spindle assembly checkpoint signaling	9/4554	18/24229	0.00271856	10	9	0.035629	QMSTRG00003018, QMSTRG00004408, QMSTRG00005573, QMSTRG00007128, QMSTRG00009101, QMSTRG00011549, QMSTRG00020187, QMSTRG00020692, QMSTRG00021615
GO:0031577	BP	e	spindle checkpoint signaling	9/4554	18/24229	0.00271856	9	9	0.035629	QMSTRG00003018, QMSTRG00004408, QMSTRG00005573, QMSTRG00007128, QMSTRG00009101, QMSTRG00011549, QMSTRG00020187, QMSTRG00020692, QMSTRG00021615
GO:0007094	BP	e	mitotic spindle assembly checkpoint signaling	9/4554	18/24229	0.00271856	12	9	0.035629	QMSTRG00003018, QMSTRG00004408, QMSTRG00005573, QMSTRG00007128, QMSTRG00009101, QMSTRG00011549, QMSTRG00020187, QMSTRG00020692, QMSTRG00021615
GO:0016358	BP	e	dendrite development	9/4554	18/24229	0.00271856	7	9	0.035629	QMSTRG00000512, QMSTRG00007072, QMSTRG00007545, QMSTRG00008166, QMSTRG00008936, QMSTRG00011519, QMSTRG00016679, QMSTRG00017169, QMSTRG00021092
GO:0071174	BP	e	mitotic spindle checkpoint signaling	9/4554	18/24229	0.00271856	10	9	0.035629	QMSTRG00003018, QMSTRG00004408, QMSTRG00005573, QMSTRG00007128, QMSTRG00009101, QMSTRG00011549, QMSTRG00020187, QMSTRG00020692, QMSTRG00021615
GO:0032879	BP	e	regulation of localization	106/4554	431/24229	0.00275637	3	106	0.0360768	QMSTRG00000015, QMSTRG00000459, QMSTRG00000621, QMSTRG00001566, QMSTRG00001615, QMSTRG00001673, QMSTRG00001839, QMSTRG00001887, QMSTRG00002051, QMSTRG00002087, QMSTRG00003018, QMSTRG00003371, QMSTRG00003404, QMSTRG00004131, QMSTRG00004356, QMSTRG00004408, QMSTRG00004762, QMSTRG00004985, QMSTRG00005016, QMSTRG00005586, QMSTRG00005981, QMSTRG00006156, QMSTRG00006504, QMSTRG00007056, QMSTRG00007125,…
GO:0046777	BP	e	protein autophosphorylation	15/4554	38/24229	0.00278443	7	15	0.036348	QMSTRG00001167, QMSTRG00001514, QMSTRG00001758, QMSTRG00003293, QMSTRG00004738, QMSTRG00005736, QMSTRG00006031, QMSTRG00008047, QMSTRG00008580, QMSTRG00009472, QMSTRG00014463, QMSTRG00018614, QMSTRG00018839, QMSTRG00020889, QMSTRG00021052
GO:0000280	BP	e	nuclear division	15/4554	38/24229	0.00278443	6	15	0.036348	QMSTRG00001758, QMSTRG00001839, QMSTRG00002783, QMSTRG00002916, QMSTRG00004408, QMSTRG00005283, QMSTRG00007306, QMSTRG00008514, QMSTRG00009101, QMSTRG00014423, QMSTRG00014935, QMSTRG00015458, QMSTRG00017087, QMSTRG00020207, QMSTRG00020868
GO:0044843	BP	e	cell cycle G1/S phase transition	8/4554	15/24229	0.00280998	4	8	0.0363938	QMSTRG00005961, QMSTRG00007306, QMSTRG00012136, QMSTRG00012833, QMSTRG00013660, QMSTRG00014802, QMSTRG00018724, QMSTRG00019194
GO:0000082	BP	e	G1/S transition of mitotic cell cycle	8/4554	15/24229	0.00280998	5	8	0.0363938	QMSTRG00005961, QMSTRG00007306, QMSTRG00012136, QMSTRG00012833, QMSTRG00013660, QMSTRG00014802, QMSTRG00018724, QMSTRG00019194
GO:0018342	BP	e	protein prenylation	8/4554	15/24229	0.00280998	6	8	0.0363938	QMSTRG00007614, QMSTRG00012728, QMSTRG00013679, QMSTRG00014632, QMSTRG00014634, QMSTRG00016951, QMSTRG00017024, QMSTRG00017026
GO:0097354	BP	e	prenylation	8/4554	15/24229	0.00280998	3	8	0.0363938	QMSTRG00007614, QMSTRG00012728, QMSTRG00013679, QMSTRG00014632, QMSTRG00014634, QMSTRG00016951, QMSTRG00017024, QMSTRG00017026
GO:0007430	BP	e	terminal branching, open tracheal system	8/4554	15/24229	0.00280998	8	8	0.0363938	QMSTRG00005736, QMSTRG00010196, QMSTRG00011176, QMSTRG00011466, QMSTRG00011750, QMSTRG00012136, QMSTRG00018840, QMSTRG00022046
GO:1904263	BP	e	positive regulation of TORC1 signaling	8/4554	15/24229	0.00280998	9	8	0.0363938	QMSTRG00008936, QMSTRG00009710, QMSTRG00011466, QMSTRG00012136, QMSTRG00014363, QMSTRG00014530, QMSTRG00016791, QMSTRG00018496
GO:0008298	BP	e	intracellular mRNA localization	12/4554	28/24229	0.00288883	4	12	0.0372689	QMSTRG00004408, QMSTRG00005283, QMSTRG00009327, QMSTRG00009458, QMSTRG00009947, QMSTRG00013654, QMSTRG00014216, QMSTRG00014517, QMSTRG00015120, QMSTRG00016078, QMSTRG00020638, QMSTRG00021092
GO:0051091	BP	e	positive regulation of DNA-binding transcription factor activity	12/4554	28/24229	0.00288883	11	12	0.0372689	QMSTRG00004373, QMSTRG00004975, QMSTRG00005657, QMSTRG00009419, QMSTRG00014741, QMSTRG00015550, QMSTRG00016594, QMSTRG00017513, QMSTRG00020058, QMSTRG00020868, QMSTRG00020889, QMSTRG00021180
GO:0035220	BP	e	wing disc development	12/4554	28/24229	0.00288883	6	12	0.0372689	QMSTRG00001839, QMSTRG00002092, QMSTRG00004909, QMSTRG00005016, QMSTRG00007070, QMSTRG00007820, QMSTRG00008054, QMSTRG00012590, QMSTRG00014130, QMSTRG00015472, QMSTRG00016548, QMSTRG00018683
GO:0030071	BP	e	regulation of mitotic metaphase/anaphase transition	14/4554	34/24229	0.00293264	9	14	0.0377225	QMSTRG00002471, QMSTRG00003018, QMSTRG00004408, QMSTRG00005573, QMSTRG00006027, QMSTRG00007128, QMSTRG00009101, QMSTRG00010880, QMSTRG00011549, QMSTRG00017953, QMSTRG00018622, QMSTRG00020187, QMSTRG00020692, QMSTRG00021615
GO:1902099	BP	e	regulation of metaphase/anaphase transition of cell cycle	14/4554	34/24229	0.00293264	8	14	0.0377225	QMSTRG00002471, QMSTRG00003018, QMSTRG00004408, QMSTRG00005573, QMSTRG00006027, QMSTRG00007128, QMSTRG00009101, QMSTRG00010880, QMSTRG00011549, QMSTRG00017953, QMSTRG00018622, QMSTRG00020187, QMSTRG00020692, QMSTRG00021615
GO:0050770	BP	e	regulation of axonogenesis	20/4554	56/24229	0.00293541	8	20	0.0377225	QMSTRG00000512, QMSTRG00001204, QMSTRG00002237, QMSTRG00003121, QMSTRG00003830, QMSTRG00004403, QMSTRG00004646, QMSTRG00006819, QMSTRG00008166, QMSTRG00008550, QMSTRG00009241, QMSTRG00010377, QMSTRG00011519, QMSTRG00014178, QMSTRG00015673, QMSTRG00016482, QMSTRG00017405, QMSTRG00017964, QMSTRG00018691, QMSTRG00021092
GO:0097485	BP	e	neuron projection guidance	51/4554	184/24229	0.00314364	7	51	0.040294	QMSTRG00000512, QMSTRG00000620, QMSTRG00001204, QMSTRG00001250, QMSTRG00003121, QMSTRG00003293, QMSTRG00003380, QMSTRG00003830, QMSTRG00003988, QMSTRG00004403, QMSTRG00004408, QMSTRG00004539, QMSTRG00004646, QMSTRG00004916, QMSTRG00005283, QMSTRG00005843, QMSTRG00005989, QMSTRG00007367, QMSTRG00008055, QMSTRG00008166, QMSTRG00008550, QMSTRG00008824, QMSTRG00009241, QMSTRG00009654, QMSTRG00009989,…
GO:0017148	BP	e	negative regulation of translation	17/4554	45/24229	0.0032033	8	17	0.0410055	QMSTRG00003961, QMSTRG00004695, QMSTRG00004704, QMSTRG00004875, QMSTRG00005657, QMSTRG00007754, QMSTRG00007957, QMSTRG00009528, QMSTRG00014463, QMSTRG00014836, QMSTRG00016718, QMSTRG00016825, QMSTRG00017432, QMSTRG00017538, QMSTRG00018436, QMSTRG00019750, QMSTRG00019868
GO:0034243	BP	e	regulation of transcription elongation by RNA polymerase II	11/4554	25/24229	0.00335103	11	11	0.0427861	QMSTRG00002057, QMSTRG00006649, QMSTRG00006660, QMSTRG00006663, QMSTRG00009348, QMSTRG00010420, QMSTRG00015161, QMSTRG00015468, QMSTRG00016925, QMSTRG00020134, QMSTRG00021158
GO:0007032	BP	e	endosome organization	11/4554	25/24229	0.00335103	6	11	0.0427861	QMSTRG00001427, QMSTRG00003001, QMSTRG00003371, QMSTRG00003944, QMSTRG00009476, QMSTRG00009617, QMSTRG00017194, QMSTRG00017614, QMSTRG00019634, QMSTRG00020392, QMSTRG00021761
GO:0030100	BP	e	regulation of endocytosis	20/4554	57/24229	0.00337709	6	20	0.0430355	QMSTRG00000459, QMSTRG00001887, QMSTRG00002087, QMSTRG00003371, QMSTRG00004408, QMSTRG00004762, QMSTRG00008057, QMSTRG00008580, QMSTRG00011381, QMSTRG00014239, QMSTRG00014290, QMSTRG00015133, QMSTRG00017194, QMSTRG00017358, QMSTRG00017584, QMSTRG00018422, QMSTRG00018975, QMSTRG00019659, QMSTRG00020961, QMSTRG00022052
GO:1902532	BP	e	negative regulation of intracellular signal transduction	30/4554	95/24229	0.00337925	7	30	0.0430355	QMSTRG00000621, QMSTRG00001391, QMSTRG00001873, QMSTRG00001952, QMSTRG00002701, QMSTRG00004678, QMSTRG00005731, QMSTRG00005843, QMSTRG00005961, QMSTRG00007125, QMSTRG00007307, QMSTRG00008580, QMSTRG00008831, QMSTRG00008936, QMSTRG00009805, QMSTRG00011372, QMSTRG00012136, QMSTRG00012141, QMSTRG00013107, QMSTRG00013409, QMSTRG00013654, QMSTRG00014029, QMSTRG00014216, QMSTRG00014645, QMSTRG00015726,…
GO:0045216	BP	e	cell-cell junction organization	26/4554	79/24229	0.00340391	5	26	0.0432939	QMSTRG00000015, QMSTRG00001994, QMSTRG00002606, QMSTRG00002849, QMSTRG00003293, QMSTRG00004142, QMSTRG00004267, QMSTRG00004949, QMSTRG00005897, QMSTRG00006031, QMSTRG00006251, QMSTRG00008166, QMSTRG00008470, QMSTRG00009241, QMSTRG00009498, QMSTRG00009696, QMSTRG00010048, QMSTRG00014314, QMSTRG00014845, QMSTRG00017708, QMSTRG00019111, QMSTRG00019481, QMSTRG00020033, QMSTRG00020265, QMSTRG00021932,…
GO:0045089	BP	e	positive regulation of innate immune response	18/4554	50/24229	0.00349984	7	18	0.0437571	QMSTRG00000512, QMSTRG00001736, QMSTRG00002753, QMSTRG00002947, QMSTRG00003668, QMSTRG00004055, QMSTRG00004267, QMSTRG00006510, QMSTRG00011903, QMSTRG00012574, QMSTRG00012636, QMSTRG00013142, QMSTRG00014638, QMSTRG00016234, QMSTRG00016426, QMSTRG00017281, QMSTRG00020482, QMSTRG00021143
GO:0043968	BP	e	histone H2A acetylation	5/4554	7/24229	0.00350216	11	5	0.0437571	QMSTRG00004055, QMSTRG00011363, QMSTRG00014811, QMSTRG00016721, QMSTRG00017419
GO:0031053	BP	e	primary miRNA processing	5/4554	7/24229	0.00350216	11	5	0.0437571	QMSTRG00004694, QMSTRG00006328, QMSTRG00007109, QMSTRG00008714, QMSTRG00011361
GO:0007307	BP	e	eggshell chorion gene amplification	5/4554	7/24229	0.00350216	9	5	0.0437571	QMSTRG00003012, QMSTRG00012254, QMSTRG00015304, QMSTRG00020804, QMSTRG00021770
GO:0045910	BP	e	negative regulation of DNA recombination	5/4554	7/24229	0.00350216	8	5	0.0437571	QMSTRG00002201, QMSTRG00007557, QMSTRG00009947, QMSTRG00012737, QMSTRG00020237
GO:0038083	BP	e	peptidyl-tyrosine autophosphorylation	5/4554	7/24229	0.00350216	9	5	0.0437571	QMSTRG00001167, QMSTRG00003293, QMSTRG00004738, QMSTRG00009472, QMSTRG00018839
GO:0007295	BP	e	growth of a germarium-derived egg chamber	5/4554	7/24229	0.00350216	3	5	0.0437571	QMSTRG00000868, QMSTRG00001839, QMSTRG00003404, QMSTRG00004267, QMSTRG00020184
GO:0006376	BP	e	mRNA splice site selection	5/4554	7/24229	0.00350216	7	5	0.0437571	QMSTRG00007974, QMSTRG00008117, QMSTRG00012149, QMSTRG00014666, QMSTRG00016593
GO:0008637	BP	e	apoptotic mitochondrial changes	5/4554	7/24229	0.00350216	6	5	0.0437571	QMSTRG00001730, QMSTRG00002307, QMSTRG00004762, QMSTRG00010794, QMSTRG00018568
GO:0006545	BP	e	glycine biosynthetic process	5/4554	7/24229	0.00350216	10	5	0.0437571	QMSTRG00007581, QMSTRG00009855, QMSTRG00009856, QMSTRG00018168, QMSTRG00020954
GO:1901222	BP	e	regulation of NIK/NF-kappaB signaling	5/4554	7/24229	0.00350216	7	5	0.0437571	QMSTRG00005657, QMSTRG00013914, QMSTRG00013950, QMSTRG00014645, QMSTRG00021547
GO:0036465	BP	e	synaptic vesicle recycling	5/4554	7/24229	0.00350216	4	5	0.0437571	QMSTRG00002160, QMSTRG00004762, QMSTRG00010267, QMSTRG00010512, QMSTRG00021011
GO:0043255	BP	e	regulation of carbohydrate biosynthetic process	5/4554	7/24229	0.00350216	6	5	0.0437571	QMSTRG00005851, QMSTRG00015726, QMSTRG00016548, QMSTRG00017084, QMSTRG00018839
GO:0070584	BP	e	mitochondrion morphogenesis	5/4554	7/24229	0.00350216	6	5	0.0437571	QMSTRG00001788, QMSTRG00002172, QMSTRG00004762, QMSTRG00005793, QMSTRG00012909
GO:0016319	BP	e	mushroom body development	15/4554	39/24229	0.0035541	3	15	0.0443248	QMSTRG00000620, QMSTRG00001204, QMSTRG00001662, QMSTRG00002160, QMSTRG00003293, QMSTRG00003830, QMSTRG00008550, QMSTRG00008714, QMSTRG00008824, QMSTRG00010377, QMSTRG00013590, QMSTRG00015673, QMSTRG00019111, QMSTRG00021092, QMSTRG00021337
GO:0006419	BP	e	alanyl-tRNA aminoacylation	30/4554	96/24229	0.00357049	11	30	0.0443248	QMSTRG00002735, QMSTRG00002741, QMSTRG00002753, QMSTRG00002756, QMSTRG00002760, QMSTRG00002762, QMSTRG00002765, QMSTRG00002766, QMSTRG00002781, QMSTRG00002783, QMSTRG00002789, QMSTRG00002800, QMSTRG00002810, QMSTRG00002836, QMSTRG00002837, QMSTRG00002842, QMSTRG00002851, QMSTRG00002857, QMSTRG00002862, QMSTRG00002880, QMSTRG00002897, QMSTRG00002899, QMSTRG00002900, QMSTRG00002903, QMSTRG00002916,…
GO:0010212	BP	e	response to ionizing radiation	14/4554	35/24229	0.00357443	4	14	0.0443248	QMSTRG00007359, QMSTRG00007672, QMSTRG00008047, QMSTRG00011176, QMSTRG00011261, QMSTRG00012737, QMSTRG00012757, QMSTRG00012998, QMSTRG00013660, QMSTRG00014935, QMSTRG00016325, QMSTRG00018039, QMSTRG00018411, QMSTRG00020889
GO:0016075	BP	e	rRNA catabolic process	14/4554	35/24229	0.00357443	9	14	0.0443248	QMSTRG00004695, QMSTRG00005894, QMSTRG00006006, QMSTRG00008714, QMSTRG00010441, QMSTRG00011668, QMSTRG00012789, QMSTRG00012815, QMSTRG00012818, QMSTRG00012832, QMSTRG00012833, QMSTRG00018436, QMSTRG00021281, QMSTRG00021852
GO:0097305	BP	e	response to alcohol	14/4554	35/24229	0.00357443	4	14	0.0443248	QMSTRG00002539, QMSTRG00004408, QMSTRG00004875, QMSTRG00004975, QMSTRG00007056, QMSTRG00011228, QMSTRG00011291, QMSTRG00011875, QMSTRG00012390, QMSTRG00012900, QMSTRG00014935, QMSTRG00016998, QMSTRG00018411, QMSTRG00019194
GO:2000113	BP	e	negative regulation of cellular macromolecule biosynthetic process	17/4554	46/24229	0.00373549	7	17	0.0462063	QMSTRG00003961, QMSTRG00004695, QMSTRG00004704, QMSTRG00004875, QMSTRG00005657, QMSTRG00007754, QMSTRG00007957, QMSTRG00009528, QMSTRG00014463, QMSTRG00014836, QMSTRG00016718, QMSTRG00016825, QMSTRG00017432, QMSTRG00017538, QMSTRG00018436, QMSTRG00019750, QMSTRG00019868
GO:0006000	BP	e	fructose metabolic process	17/4554	46/24229	0.00373549	6	17	0.0462063	QMSTRG00016586, QMSTRG00016591, QMSTRG00016593, QMSTRG00016594, QMSTRG00016616, QMSTRG00016619, QMSTRG00016632, QMSTRG00016646, QMSTRG00016647, QMSTRG00016686, QMSTRG00021291, QMSTRG00021292, QMSTRG00021298, QMSTRG00021302, QMSTRG00021303, QMSTRG00021314, QMSTRG00021318
GO:0008063	BP	e	Toll signaling pathway	10/4554	22/24229	0.00383728	6	10	0.0471125	QMSTRG00008754, QMSTRG00009149, QMSTRG00011639, QMSTRG00013990, QMSTRG00014416, QMSTRG00014601, QMSTRG00014846, QMSTRG00016238, QMSTRG00016770, QMSTRG00017382
GO:2000736	BP	e	regulation of stem cell differentiation	10/4554	22/24229	0.00383728	5	10	0.0471125	QMSTRG00005843, QMSTRG00008709, QMSTRG00011551, QMSTRG00015783, QMSTRG00016825, QMSTRG00017843, QMSTRG00018039, QMSTRG00020678, QMSTRG00020679, QMSTRG00020961
GO:0060446	BP	e	branching involved in open tracheal system development	10/4554	22/24229	0.00383728	7	10	0.0471125	QMSTRG00005736, QMSTRG00010196, QMSTRG00011176, QMSTRG00011466, QMSTRG00011750, QMSTRG00012136, QMSTRG00012141, QMSTRG00018840, QMSTRG00022046, QMSTRG00022052
GO:0060811	BP	e	intracellular mRNA localization involved in anterior/posterior axis specification	10/4554	22/24229	0.00383728	6	10	0.0471125	QMSTRG00004408, QMSTRG00005283, QMSTRG00009327, QMSTRG00009947, QMSTRG00013654, QMSTRG00014216, QMSTRG00014517, QMSTRG00015120, QMSTRG00016078, QMSTRG00020638
GO:0060810	BP	e	intracellular mRNA localization involved in pattern specification process	10/4554	22/24229	0.00383728	5	10	0.0471125	QMSTRG00004408, QMSTRG00005283, QMSTRG00009327, QMSTRG00009947, QMSTRG00013654, QMSTRG00014216, QMSTRG00014517, QMSTRG00015120, QMSTRG00016078, QMSTRG00020638
GO:0006368	BP	e	transcription elongation by RNA polymerase II	10/4554	22/24229	0.00383728	9	10	0.0471125	QMSTRG00002057, QMSTRG00002202, QMSTRG00005518, QMSTRG00013686, QMSTRG00015273, QMSTRG00017406, QMSTRG00017672, QMSTRG00018097, QMSTRG00020271, QMSTRG00021158
GO:0032984	BP	e	protein-containing complex disassembly	30/4554	97/24229	0.00384733	5	30	0.047141	QMSTRG00002142, QMSTRG00004408, QMSTRG00004504, QMSTRG00007367, QMSTRG00007546, QMSTRG00007949, QMSTRG00007957, QMSTRG00007958, QMSTRG00007974, QMSTRG00008006, QMSTRG00008038, QMSTRG00008042, QMSTRG00008043, QMSTRG00008044, QMSTRG00008047, QMSTRG00008054, QMSTRG00008055, QMSTRG00008057, QMSTRG00008082, QMSTRG00011750, QMSTRG00012152, QMSTRG00013588, QMSTRG00013590, QMSTRG00015273, QMSTRG00015455,…
GO:0019725	BP	e	cellular homeostasis	96/4554	388/24229	0.00384912	2	96	0.047141	QMSTRG00000171, QMSTRG00000632, QMSTRG00000946, QMSTRG00001566, QMSTRG00001730, QMSTRG00001937, QMSTRG00001978, QMSTRG00002153, QMSTRG00002760, QMSTRG00002842, QMSTRG00002862, QMSTRG00003176, QMSTRG00003213, QMSTRG00003742, QMSTRG00003745, QMSTRG00004029, QMSTRG00004131, QMSTRG00004686, QMSTRG00005462, QMSTRG00005473, QMSTRG00005736, QMSTRG00005843, QMSTRG00005934, QMSTRG00005947, QMSTRG00006724,…
GO:0071478	BP	e	cellular response to radiation	19/4554	53/24229	0.0039603	5	19	0.048383	QMSTRG00001391, QMSTRG00002149, QMSTRG00007359, QMSTRG00008047, QMSTRG00011176, QMSTRG00012390, QMSTRG00012998, QMSTRG00013660, QMSTRG00014463, QMSTRG00014935, QMSTRG00016325, QMSTRG00016825, QMSTRG00017084, QMSTRG00018039, QMSTRG00018127, QMSTRG00018411, QMSTRG00020889, QMSTRG00021784, QMSTRG00021890
GO:0050768	BP	e	negative regulation of neurogenesis	19/4554	53/24229	0.0039603	7	19	0.048383	QMSTRG00000512, QMSTRG00001662, QMSTRG00002143, QMSTRG00003121, QMSTRG00004403, QMSTRG00004646, QMSTRG00004909, QMSTRG00005843, QMSTRG00005979, QMSTRG00005989, QMSTRG00007072, QMSTRG00007367, QMSTRG00009893, QMSTRG00014216, QMSTRG00014290, QMSTRG00014523, QMSTRG00017708, QMSTRG00018691, QMSTRG00019154
GO:0051241	BP	e	negative regulation of multicellular organismal process	47/4554	169/24229	0.00399367	4	47	0.0487307	QMSTRG00000015, QMSTRG00000512, QMSTRG00000621, QMSTRG00001662, QMSTRG00001873, QMSTRG00002143, QMSTRG00003121, QMSTRG00003293, QMSTRG00004403, QMSTRG00004646, QMSTRG00004909, QMSTRG00005802, QMSTRG00005843, QMSTRG00005979, QMSTRG00005989, QMSTRG00006061, QMSTRG00007072, QMSTRG00007307, QMSTRG00007332, QMSTRG00007367, QMSTRG00008936, QMSTRG00009498, QMSTRG00009800, QMSTRG00009805, QMSTRG00009880,…
GO:0009411	BP	e	response to UV	13/4554	31/24229	0.00403471	5	13	0.0490501	QMSTRG00000620, QMSTRG00001391, QMSTRG00002149, QMSTRG00007672, QMSTRG00008047, QMSTRG00011452, QMSTRG00012737, QMSTRG00014463, QMSTRG00016325, QMSTRG00016825, QMSTRG00018127, QMSTRG00020027, QMSTRG00021890
GO:0030518	BP	e	intracellular steroid hormone receptor signaling pathway	13/4554	31/24229	0.00403471	7	13	0.0490501	QMSTRG00001662, QMSTRG00001670, QMSTRG00001672, QMSTRG00001686, QMSTRG00001690, QMSTRG00001694, QMSTRG00001695, QMSTRG00001701, QMSTRG00001708, QMSTRG00001720, QMSTRG00004603, QMSTRG00021526, QMSTRG00021959
GO:1901653	BP	e	cellular response to peptide	13/4554	31/24229	0.00403471	6	13	0.0490501	QMSTRG00001455, QMSTRG00003404, QMSTRG00006601, QMSTRG00008936, QMSTRG00011519, QMSTRG00014525, QMSTRG00017084, QMSTRG00017358, QMSTRG00018497, QMSTRG00018839, QMSTRG00019194, QMSTRG00021533, QMSTRG00021659
GO:0009205	BP	e	purine ribonucleoside triphosphate metabolic process	68/4554	262/24229	0.00408879	9	68	0.0496468	QMSTRG00000171, QMSTRG00000193, QMSTRG00000363, QMSTRG00000375, QMSTRG00000716, QMSTRG00000737, QMSTRG00001129, QMSTRG00001131, QMSTRG00001152, QMSTRG00002471, QMSTRG00002701, QMSTRG00002702, QMSTRG00004408, QMSTRG00004916, QMSTRG00005934, QMSTRG00006027, QMSTRG00006031, QMSTRG00006036, QMSTRG00006977, QMSTRG00007611, QMSTRG00008001, QMSTRG00009239, QMSTRG00009241, QMSTRG00009244, QMSTRG00009285,…

## Sheet: CC
GO	NS	enrichment	name	ratio_in_study	ratio_in_pop	p_uncorrected	depth	study_count	p_fdr_bh	study_items
GO:0043229	CC	e	intracellular organelle	1587/4554	5387/24229	1.61984e-105	3	1587	2.34066e-102	QMSTRG00000009, QMSTRG00000015, QMSTRG00000068, QMSTRG00000443, QMSTRG00000451, QMSTRG00000512, QMSTRG00000519, QMSTRG00000601, QMSTRG00000622, QMSTRG00000632, QMSTRG00000649, QMSTRG00000704, QMSTRG00000723, QMSTRG00000767, QMSTRG00000786, QMSTRG00000799, QMSTRG00000825, QMSTRG00000868, QMSTRG00000912, QMSTRG00000922, QMSTRG00000940, QMSTRG00000969, QMSTRG00000972, QMSTRG00001193, QMSTRG00001275,…
GO:0032991	CC	e	protein-containing complex	1299/4554	4138/24229	1.45825e-103	1	1299	1.05359e-100	QMSTRG00000009, QMSTRG00000021, QMSTRG00000022, QMSTRG00000312, QMSTRG00000512, QMSTRG00000601, QMSTRG00000620, QMSTRG00000622, QMSTRG00000632, QMSTRG00000638, QMSTRG00000649, QMSTRG00000699, QMSTRG00000708, QMSTRG00000723, QMSTRG00000837, QMSTRG00000843, QMSTRG00000868, QMSTRG00000896, QMSTRG00000922, QMSTRG00000958, QMSTRG00000989, QMSTRG00001050, QMSTRG00001060, QMSTRG00001245, QMSTRG00001306,…
GO:0043226	CC	e	organelle	1601/4554	5491/24229	1.64409e-102	2	1601	7.91904e-100	QMSTRG00000009, QMSTRG00000015, QMSTRG00000068, QMSTRG00000443, QMSTRG00000451, QMSTRG00000459, QMSTRG00000512, QMSTRG00000519, QMSTRG00000601, QMSTRG00000622, QMSTRG00000632, QMSTRG00000649, QMSTRG00000704, QMSTRG00000723, QMSTRG00000767, QMSTRG00000786, QMSTRG00000799, QMSTRG00000825, QMSTRG00000868, QMSTRG00000912, QMSTRG00000922, QMSTRG00000940, QMSTRG00000969, QMSTRG00000972, QMSTRG00001193,…
GO:0043231	CC	e	intracellular membrane-bounded organelle	1377/4554	4792/24229	1.60618e-79	4	1377	5.80232e-77	QMSTRG00000009, QMSTRG00000015, QMSTRG00000068, QMSTRG00000443, QMSTRG00000451, QMSTRG00000512, QMSTRG00000519, QMSTRG00000601, QMSTRG00000632, QMSTRG00000704, QMSTRG00000723, QMSTRG00000767, QMSTRG00000786, QMSTRG00000799, QMSTRG00000825, QMSTRG00000868, QMSTRG00000912, QMSTRG00000922, QMSTRG00000940, QMSTRG00000969, QMSTRG00000972, QMSTRG00001193, QMSTRG00001275, QMSTRG00001306, QMSTRG00001313,…
GO:0043227	CC	e	membrane-bounded organelle	1389/4554	4909/24229	3.29995e-75	3	1389	9.53685e-73	QMSTRG00000009, QMSTRG00000015, QMSTRG00000068, QMSTRG00000443, QMSTRG00000451, QMSTRG00000512, QMSTRG00000519, QMSTRG00000601, QMSTRG00000632, QMSTRG00000704, QMSTRG00000723, QMSTRG00000767, QMSTRG00000786, QMSTRG00000799, QMSTRG00000825, QMSTRG00000868, QMSTRG00000912, QMSTRG00000922, QMSTRG00000940, QMSTRG00000969, QMSTRG00000972, QMSTRG00001193, QMSTRG00001275, QMSTRG00001306, QMSTRG00001313,…
GO:1990904	CC	e	ribonucleoprotein complex	354/4554	752/24229	4.67544e-72	2	354	1.126e-69	QMSTRG00000312, QMSTRG00000601, QMSTRG00001424, QMSTRG00001619, QMSTRG00001670, QMSTRG00001739, QMSTRG00001779, QMSTRG00001821, QMSTRG00001874, QMSTRG00002008, QMSTRG00002142, QMSTRG00002148, QMSTRG00002230, QMSTRG00002484, QMSTRG00002487, QMSTRG00002499, QMSTRG00002539, QMSTRG00002563, QMSTRG00002664, QMSTRG00002665, QMSTRG00002789, QMSTRG00002919, QMSTRG00002979, QMSTRG00003092, QMSTRG00003111,…
GO:0140513	CC	e	nuclear protein-containing complex	446/4554	1076/24229	1.63524e-69	2	446	3.3756e-67	QMSTRG00000601, QMSTRG00000649, QMSTRG00000708, QMSTRG00000922, QMSTRG00001245, QMSTRG00001333, QMSTRG00001375, QMSTRG00001405, QMSTRG00001445, QMSTRG00001487, QMSTRG00001500, QMSTRG00001559, QMSTRG00001662, QMSTRG00001670, QMSTRG00001736, QMSTRG00001779, QMSTRG00001818, QMSTRG00001839, QMSTRG00001896, QMSTRG00001994, QMSTRG00002008, QMSTRG00002010, QMSTRG00002051, QMSTRG00002056, QMSTRG00002057,…
GO:0043232	CC	e	intracellular non-membrane-bounded organelle	479/4554	1209/24229	3.45804e-67	4	479	5.55208e-65	QMSTRG00000622, QMSTRG00000649, QMSTRG00001313, QMSTRG00001424, QMSTRG00001619, QMSTRG00001662, QMSTRG00001701, QMSTRG00001739, QMSTRG00001755, QMSTRG00001758, QMSTRG00001815, QMSTRG00001821, QMSTRG00001825, QMSTRG00001827, QMSTRG00001839, QMSTRG00001854, QMSTRG00001887, QMSTRG00002010, QMSTRG00002051, QMSTRG00002092, QMSTRG00002148, QMSTRG00002160, QMSTRG00002219, QMSTRG00002384, QMSTRG00002467,…
GO:0043228	CC	e	non-membrane-bounded organelle	479/4554	1209/24229	3.45804e-67	3	479	5.55208e-65	QMSTRG00000622, QMSTRG00000649, QMSTRG00001313, QMSTRG00001424, QMSTRG00001619, QMSTRG00001662, QMSTRG00001701, QMSTRG00001739, QMSTRG00001755, QMSTRG00001758, QMSTRG00001815, QMSTRG00001821, QMSTRG00001825, QMSTRG00001827, QMSTRG00001839, QMSTRG00001854, QMSTRG00001887, QMSTRG00002010, QMSTRG00002051, QMSTRG00002092, QMSTRG00002148, QMSTRG00002160, QMSTRG00002219, QMSTRG00002384, QMSTRG00002467,…
GO:0005634	CC	e	nucleus	1056/4554	3580/24229	3.88164e-64	5	1056	5.60897e-62	QMSTRG00000009, QMSTRG00000068, QMSTRG00000443, QMSTRG00000512, QMSTRG00000601, QMSTRG00000704, QMSTRG00000723, QMSTRG00000767, QMSTRG00000786, QMSTRG00000868, QMSTRG00000922, QMSTRG00000969, QMSTRG00001193, QMSTRG00001306, QMSTRG00001313, QMSTRG00001327, QMSTRG00001391, QMSTRG00001405, QMSTRG00001422, QMSTRG00001424, QMSTRG00001445, QMSTRG00001501, QMSTRG00001514, QMSTRG00001519, QMSTRG00001526,…
GO:0005575	CC	e	cellular_component	2741/4554	11868/24229	1.80432e-63	0	2741	2.37022e-61	QMSTRG00000008, QMSTRG00000009, QMSTRG00000015, QMSTRG00000021, QMSTRG00000022, QMSTRG00000068, QMSTRG00000077, QMSTRG00000114, QMSTRG00000171, QMSTRG00000193, QMSTRG00000312, QMSTRG00000324, QMSTRG00000363, QMSTRG00000375, QMSTRG00000391, QMSTRG00000403, QMSTRG00000433, QMSTRG00000443, QMSTRG00000451, QMSTRG00000459, QMSTRG00000462, QMSTRG00000512, QMSTRG00000519, QMSTRG00000597, QMSTRG00000601,…
GO:0110165	CC	e	cellular anatomical entity	2643/4554	11599/24229	2.06894e-52	1	2643	2.49134e-50	QMSTRG00000008, QMSTRG00000009, QMSTRG00000015, QMSTRG00000068, QMSTRG00000077, QMSTRG00000114, QMSTRG00000171, QMSTRG00000193, QMSTRG00000324, QMSTRG00000363, QMSTRG00000375, QMSTRG00000391, QMSTRG00000403, QMSTRG00000433, QMSTRG00000443, QMSTRG00000451, QMSTRG00000459, QMSTRG00000462, QMSTRG00000512, QMSTRG00000519, QMSTRG00000597, QMSTRG00000601, QMSTRG00000619, QMSTRG00000620, QMSTRG00000621,…
GO:1902494	CC	e	catalytic complex	496/4554	1451/24229	6.80841e-47	2	496	7.5678e-45	QMSTRG00000009, QMSTRG00000021, QMSTRG00000022, QMSTRG00000601, QMSTRG00000620, QMSTRG00000649, QMSTRG00000837, QMSTRG00000843, QMSTRG00000868, QMSTRG00000896, QMSTRG00001245, QMSTRG00001375, QMSTRG00001445, QMSTRG00001473, QMSTRG00001500, QMSTRG00001646, QMSTRG00001736, QMSTRG00001779, QMSTRG00001792, QMSTRG00001798, QMSTRG00001815, QMSTRG00001818, QMSTRG00001874, QMSTRG00001896, QMSTRG00002051,…
GO:0044391	CC	e	ribosomal subunit	154/4554	328/24229	1.62663e-31	3	154	1.67892e-29	QMSTRG00001424, QMSTRG00001821, QMSTRG00002148, QMSTRG00002487, QMSTRG00002499, QMSTRG00002789, QMSTRG00003092, QMSTRG00003111, QMSTRG00003461, QMSTRG00003745, QMSTRG00003754, QMSTRG00003846, QMSTRG00003879, QMSTRG00004225, QMSTRG00004410, QMSTRG00004418, QMSTRG00004419, QMSTRG00004428, QMSTRG00004530, QMSTRG00004588, QMSTRG00004697, QMSTRG00004867, QMSTRG00004944, QMSTRG00004948, QMSTRG00004975,…
GO:0005681	CC	e	spliceosomal complex	82/4554	125/24229	1.80337e-30	3	82	1.73725e-28	QMSTRG00000601, QMSTRG00001670, QMSTRG00001779, QMSTRG00002142, QMSTRG00002230, QMSTRG00002484, QMSTRG00002563, QMSTRG00002665, QMSTRG00003179, QMSTRG00003206, QMSTRG00003239, QMSTRG00003323, QMSTRG00003388, QMSTRG00003940, QMSTRG00004008, QMSTRG00004537, QMSTRG00004730, QMSTRG00005202, QMSTRG00005789, QMSTRG00005946, QMSTRG00006328, QMSTRG00006333, QMSTRG00006521, QMSTRG00006621, QMSTRG00006756,…
GO:0005840	CC	e	ribosome	196/4554	480/24229	1.32791e-29	5	196	1.19927e-27	QMSTRG00001424, QMSTRG00001755, QMSTRG00001815, QMSTRG00001821, QMSTRG00001825, QMSTRG00001827, QMSTRG00001854, QMSTRG00002148, QMSTRG00002467, QMSTRG00002487, QMSTRG00002499, QMSTRG00002665, QMSTRG00002756, QMSTRG00002789, QMSTRG00002800, QMSTRG00003092, QMSTRG00003111, QMSTRG00003115, QMSTRG00003121, QMSTRG00003122, QMSTRG00003170, QMSTRG00003243, QMSTRG00003274, QMSTRG00003374, QMSTRG00003461,…
GO:0005730	CC	e	nucleolus	105/4554	198/24229	2.47699e-27	5	105	2.10545e-25	QMSTRG00000649, QMSTRG00001619, QMSTRG00001739, QMSTRG00002010, QMSTRG00002219, QMSTRG00002520, QMSTRG00002578, QMSTRG00002664, QMSTRG00002665, QMSTRG00003018, QMSTRG00003027, QMSTRG00003179, QMSTRG00003237, QMSTRG00003290, QMSTRG00003371, QMSTRG00003742, QMSTRG00004281, QMSTRG00004402, QMSTRG00004418, QMSTRG00004695, QMSTRG00004875, QMSTRG00005153, QMSTRG00005657, QMSTRG00005979, QMSTRG00005997,…
GO:0005694	CC	e	chromosome	84/4554	148/24229	8.22855e-25	5	84	6.6057e-23	QMSTRG00001662, QMSTRG00001839, QMSTRG00002051, QMSTRG00002520, QMSTRG00002539, QMSTRG00002765, QMSTRG00002783, QMSTRG00002916, QMSTRG00003012, QMSTRG00003121, QMSTRG00003329, QMSTRG00003936, QMSTRG00004408, QMSTRG00004418, QMSTRG00004603, QMSTRG00004759, QMSTRG00004979, QMSTRG00004992, QMSTRG00005773, QMSTRG00005781, QMSTRG00006232, QMSTRG00006417, QMSTRG00006601, QMSTRG00006791, QMSTRG00007056,…
GO:0022625	CC	e	cytosolic large ribosomal subunit	40/4554	45/24229	3.56752e-24	5	40	2.71319e-22	QMSTRG00002148, QMSTRG00002487, QMSTRG00002789, QMSTRG00003111, QMSTRG00003461, QMSTRG00003754, QMSTRG00004410, QMSTRG00004697, QMSTRG00004944, QMSTRG00004981, QMSTRG00005441, QMSTRG00005855, QMSTRG00005992, QMSTRG00006208, QMSTRG00006232, QMSTRG00006552, QMSTRG00006554, QMSTRG00006632, QMSTRG00006723, QMSTRG00006826, QMSTRG00007574, QMSTRG00009604, QMSTRG00009945, QMSTRG00010401, QMSTRG00011023,…
GO:0005829	CC	e	cytosol	290/4554	896/24229	4.62172e-23	2	290	3.33919e-21	QMSTRG00000068, QMSTRG00000114, QMSTRG00000171, QMSTRG00000459, QMSTRG00000512, QMSTRG00000737, QMSTRG00000786, QMSTRG00001427, QMSTRG00001455, QMSTRG00001489, QMSTRG00001494, QMSTRG00001701, QMSTRG00001720, QMSTRG00001751, QMSTRG00001782, QMSTRG00001815, QMSTRG00001835, QMSTRG00001839, QMSTRG00001854, QMSTRG00001873, QMSTRG00001887, QMSTRG00001942, QMSTRG00001952, QMSTRG00001994, QMSTRG00002008,…
GO:0015934	CC	e	large ribosomal subunit	88/4554	167/24229	6.95063e-23	4	88	4.7827e-21	QMSTRG00001424, QMSTRG00002148, QMSTRG00002487, QMSTRG00002789, QMSTRG00003111, QMSTRG00003461, QMSTRG00003745, QMSTRG00003754, QMSTRG00003846, QMSTRG00003879, QMSTRG00004410, QMSTRG00004588, QMSTRG00004697, QMSTRG00004867, QMSTRG00004944, QMSTRG00004948, QMSTRG00004975, QMSTRG00004981, QMSTRG00004985, QMSTRG00005441, QMSTRG00005855, QMSTRG00005992, QMSTRG00006072, QMSTRG00006208, QMSTRG00006232,…
GO:0005737	CC	e	cytoplasm	621/4554	2327/24229	7.52714e-23	2	621	4.94396e-21	QMSTRG00000015, QMSTRG00000068, QMSTRG00000512, QMSTRG00000622, QMSTRG00000704, QMSTRG00000723, QMSTRG00000755, QMSTRG00000823, QMSTRG00000825, QMSTRG00000958, QMSTRG00000989, QMSTRG00001313, QMSTRG00001392, QMSTRG00001455, QMSTRG00001468, QMSTRG00001489, QMSTRG00001514, QMSTRG00001526, QMSTRG00001615, QMSTRG00001646, QMSTRG00001662, QMSTRG00001720, QMSTRG00001730, QMSTRG00001739, QMSTRG00001835,…
GO:0005654	CC	e	nucleoplasm	139/4554	336/24229	6.03192e-22	2	139	3.78962e-20	QMSTRG00001619, QMSTRG00001720, QMSTRG00001815, QMSTRG00001854, QMSTRG00001887, QMSTRG00001994, QMSTRG00002149, QMSTRG00002347, QMSTRG00002358, QMSTRG00002539, QMSTRG00002916, QMSTRG00002958, QMSTRG00003098, QMSTRG00003121, QMSTRG00003237, QMSTRG00003371, QMSTRG00003936, QMSTRG00003944, QMSTRG00004408, QMSTRG00004541, QMSTRG00004635, QMSTRG00004651, QMSTRG00004695, QMSTRG00004813, QMSTRG00004873,…
GO:0071013	CC	e	catalytic step 2 spliceosome	51/4554	72/24229	8.45586e-22	4	51	5.09113e-20	QMSTRG00000601, QMSTRG00001779, QMSTRG00002142, QMSTRG00002230, QMSTRG00002484, QMSTRG00003179, QMSTRG00003206, QMSTRG00003239, QMSTRG00003323, QMSTRG00003388, QMSTRG00004537, QMSTRG00006328, QMSTRG00006521, QMSTRG00006621, QMSTRG00006756, QMSTRG00006765, QMSTRG00009687, QMSTRG00009915, QMSTRG00009947, QMSTRG00010564, QMSTRG00010931, QMSTRG00011361, QMSTRG00012149, QMSTRG00012453, QMSTRG00012654,…
GO:0140535	CC	e	intracellular protein-containing complex	249/4554	754/24229	3.0446e-21	2	249	1.75978e-19	QMSTRG00000009, QMSTRG00000021, QMSTRG00000022, QMSTRG00001445, QMSTRG00001473, QMSTRG00001500, QMSTRG00001736, QMSTRG00001798, QMSTRG00001815, QMSTRG00001865, QMSTRG00001874, QMSTRG00001896, QMSTRG00002056, QMSTRG00002153, QMSTRG00002202, QMSTRG00002609, QMSTRG00002613, QMSTRG00002766, QMSTRG00002849, QMSTRG00002919, QMSTRG00002947, QMSTRG00002952, QMSTRG00003018, QMSTRG00003042, QMSTRG00003058,…
GO:0071011	CC	e	precatalytic spliceosome	48/4554	67/24229	6.13469e-21	4	48	3.40947e-19	QMSTRG00000601, QMSTRG00001670, QMSTRG00001779, QMSTRG00002142, QMSTRG00002230, QMSTRG00002484, QMSTRG00002563, QMSTRG00002665, QMSTRG00003179, QMSTRG00003206, QMSTRG00003239, QMSTRG00003940, QMSTRG00004008, QMSTRG00004537, QMSTRG00005789, QMSTRG00005946, QMSTRG00006328, QMSTRG00006621, QMSTRG00006765, QMSTRG00008746, QMSTRG00009915, QMSTRG00010442, QMSTRG00010931, QMSTRG00011361, QMSTRG00012654,…
GO:0022626	CC	e	cytosolic ribosome	29/4554	30/24229	2.02622e-20	6	29	1.0844e-18	QMSTRG00001821, QMSTRG00002148, QMSTRG00002487, QMSTRG00003111, QMSTRG00003754, QMSTRG00004418, QMSTRG00004530, QMSTRG00005477, QMSTRG00005813, QMSTRG00005855, QMSTRG00005992, QMSTRG00006552, QMSTRG00006632, QMSTRG00006723, QMSTRG00008309, QMSTRG00008831, QMSTRG00010113, QMSTRG00011121, QMSTRG00014463, QMSTRG00014483, QMSTRG00014590, QMSTRG00016443, QMSTRG00016718, QMSTRG00016820, QMSTRG00017570,…
GO:1990234	CC	e	transferase complex	161/4554	442/24229	1.47408e-18	3	161	7.60729e-17	QMSTRG00000620, QMSTRG00001245, QMSTRG00001445, QMSTRG00001473, QMSTRG00001500, QMSTRG00001736, QMSTRG00001896, QMSTRG00002613, QMSTRG00002766, QMSTRG00002947, QMSTRG00002952, QMSTRG00003018, QMSTRG00003098, QMSTRG00003102, QMSTRG00003115, QMSTRG00003121, QMSTRG00003380, QMSTRG00003724, QMSTRG00003726, QMSTRG00003742, QMSTRG00004055, QMSTRG00004117, QMSTRG00004371, QMSTRG00004374, QMSTRG00004419,…
GO:0098798	CC	e	mitochondrial protein-containing complex	136/4554	363/24229	4.77273e-17	2	136	2.37814e-15	QMSTRG00001424, QMSTRG00001792, QMSTRG00002499, QMSTRG00002571, QMSTRG00002594, QMSTRG00002701, QMSTRG00002756, QMSTRG00003092, QMSTRG00003745, QMSTRG00003846, QMSTRG00003879, QMSTRG00004057, QMSTRG00004225, QMSTRG00004529, QMSTRG00004584, QMSTRG00004588, QMSTRG00004602, QMSTRG00005586, QMSTRG00005588, QMSTRG00005592, QMSTRG00005980, QMSTRG00006072, QMSTRG00006112, QMSTRG00006622, QMSTRG00006664,…
GO:0022627	CC	e	cytosolic small ribosomal subunit	28/4554	32/24229	7.14938e-17	5	28	3.44362e-15	QMSTRG00001821, QMSTRG00004418, QMSTRG00004530, QMSTRG00005477, QMSTRG00005657, QMSTRG00005664, QMSTRG00005813, QMSTRG00006514, QMSTRG00007822, QMSTRG00008309, QMSTRG00008831, QMSTRG00009123, QMSTRG00010113, QMSTRG00010403, QMSTRG00010422, QMSTRG00010840, QMSTRG00011096, QMSTRG00011121, QMSTRG00012290, QMSTRG00012866, QMSTRG00012993, QMSTRG00013253, QMSTRG00014590, QMSTRG00016215, QMSTRG00016427,…
GO:0030684	CC	e	preribosome	44/4554	73/24229	5.39524e-15	3	44	2.51488e-13	QMSTRG00001619, QMSTRG00001739, QMSTRG00002665, QMSTRG00002979, QMSTRG00003290, QMSTRG00003309, QMSTRG00003742, QMSTRG00004281, QMSTRG00004331, QMSTRG00004402, QMSTRG00005743, QMSTRG00005997, QMSTRG00007203, QMSTRG00007675, QMSTRG00007683, QMSTRG00007789, QMSTRG00007910, QMSTRG00008154, QMSTRG00008413, QMSTRG00009019, QMSTRG00009475, QMSTRG00010422, QMSTRG00010795, QMSTRG00011457, QMSTRG00011480,…
GO:0005739	CC	e	mitochondrion	201/4554	654/24229	1.06259e-13	5	201	4.79826e-12	QMSTRG00000068, QMSTRG00000519, QMSTRG00000704, QMSTRG00000799, QMSTRG00000940, QMSTRG00001275, QMSTRG00001424, QMSTRG00001434, QMSTRG00001612, QMSTRG00001730, QMSTRG00001735, QMSTRG00001736, QMSTRG00001737, QMSTRG00001807, QMSTRG00001865, QMSTRG00001909, QMSTRG00001942, QMSTRG00001952, QMSTRG00002051, QMSTRG00002499, QMSTRG00002613, QMSTRG00002701, QMSTRG00002756, QMSTRG00002761, QMSTRG00002810,…
GO:0000785	CC	e	chromatin	52/4554	101/24229	1.39319e-13	2	52	6.10048e-12	QMSTRG00001306, QMSTRG00001720, QMSTRG00002051, QMSTRG00002539, QMSTRG00003012, QMSTRG00003018, QMSTRG00003121, QMSTRG00003202, QMSTRG00003380, QMSTRG00003403, QMSTRG00005979, QMSTRG00006518, QMSTRG00006601, QMSTRG00006627, QMSTRG00006788, QMSTRG00007080, QMSTRG00008150, QMSTRG00008156, QMSTRG00009152, QMSTRG00009294, QMSTRG00010048, QMSTRG00011068, QMSTRG00012105, QMSTRG00012847, QMSTRG00014814,…
GO:0005667	CC	e	transcription regulator complex	94/4554	247/24229	1.65175e-12	2	94	7.01996e-11	QMSTRG00000708, QMSTRG00000723, QMSTRG00000922, QMSTRG00000958, QMSTRG00000989, QMSTRG00001333, QMSTRG00001422, QMSTRG00001445, QMSTRG00001662, QMSTRG00001994, QMSTRG00002010, QMSTRG00002051, QMSTRG00002691, QMSTRG00003121, QMSTRG00003501, QMSTRG00003503, QMSTRG00003921, QMSTRG00003945, QMSTRG00004019, QMSTRG00004166, QMSTRG00004167, QMSTRG00004410, QMSTRG00004603, QMSTRG00004729, QMSTRG00004813,…
GO:0098687	CC	e	chromosomal region	46/4554	88/24229	1.73049e-12	2	46	7.14445e-11	QMSTRG00002056, QMSTRG00002539, QMSTRG00002916, QMSTRG00003121, QMSTRG00003403, QMSTRG00004408, QMSTRG00005573, QMSTRG00007068, QMSTRG00007080, QMSTRG00007085, QMSTRG00007432, QMSTRG00010420, QMSTRG00011452, QMSTRG00012105, QMSTRG00012551, QMSTRG00013378, QMSTRG00014385, QMSTRG00014592, QMSTRG00014768, QMSTRG00014935, QMSTRG00015143, QMSTRG00015458, QMSTRG00016820, QMSTRG00016825, QMSTRG00017214,…
GO:0015935	CC	e	small ribosomal subunit	69/4554	167/24229	1.99611e-11	4	69	8.01218e-10	QMSTRG00001821, QMSTRG00002499, QMSTRG00003092, QMSTRG00004225, QMSTRG00004418, QMSTRG00004419, QMSTRG00004428, QMSTRG00004530, QMSTRG00004981, QMSTRG00005371, QMSTRG00005477, QMSTRG00005657, QMSTRG00005664, QMSTRG00005813, QMSTRG00005814, QMSTRG00006114, QMSTRG00006416, QMSTRG00006514, QMSTRG00007822, QMSTRG00007866, QMSTRG00007898, QMSTRG00007899, QMSTRG00007904, QMSTRG00007910, QMSTRG00007917,…
GO:0005622	CC	e	intracellular anatomical structure	188/4554	634/24229	2.10997e-11	2	188	8.24027e-10	QMSTRG00000077, QMSTRG00000649, QMSTRG00000674, QMSTRG00000704, QMSTRG00001245, QMSTRG00001612, QMSTRG00001755, QMSTRG00001758, QMSTRG00002008, QMSTRG00002087, QMSTRG00002131, QMSTRG00002142, QMSTRG00002143, QMSTRG00002146, QMSTRG00002148, QMSTRG00002149, QMSTRG00002155, QMSTRG00002160, QMSTRG00002161, QMSTRG00002162, QMSTRG00002163, QMSTRG00002172, QMSTRG00002384, QMSTRG00002539, QMSTRG00002624,…
GO:0061695	CC	e	transferase complex, transferring phosphorus-containing groups	60/4554	139/24229	3.96257e-11	4	60	1.50682e-09	QMSTRG00000620, QMSTRG00001473, QMSTRG00001500, QMSTRG00001736, QMSTRG00001896, QMSTRG00002613, QMSTRG00003018, QMSTRG00003098, QMSTRG00003102, QMSTRG00003115, QMSTRG00003724, QMSTRG00003726, QMSTRG00004419, QMSTRG00004526, QMSTRG00004694, QMSTRG00005483, QMSTRG00005586, QMSTRG00005588, QMSTRG00005592, QMSTRG00005735, QMSTRG00005801, QMSTRG00005802, QMSTRG00005805, QMSTRG00006519, QMSTRG00007068,…
GO:0030532	CC	e	small nuclear ribonucleoprotein complex	36/4554	66/24229	8.95571e-11	3	36	3.31821e-09	QMSTRG00001779, QMSTRG00002563, QMSTRG00002665, QMSTRG00003206, QMSTRG00003239, QMSTRG00003371, QMSTRG00003940, QMSTRG00004537, QMSTRG00006756, QMSTRG00007974, QMSTRG00008117, QMSTRG00010442, QMSTRG00013274, QMSTRG00013680, QMSTRG00013961, QMSTRG00014272, QMSTRG00014273, QMSTRG00014520, QMSTRG00014666, QMSTRG00014997, QMSTRG00015220, QMSTRG00016034, QMSTRG00016593, QMSTRG00016616, QMSTRG00016841,…
GO:1904949	CC	e	ATPase complex	44/4554	92/24229	2.36894e-10	3	44	8.55781e-09	QMSTRG00001245, QMSTRG00001375, QMSTRG00001445, QMSTRG00001818, QMSTRG00002051, QMSTRG00002263, QMSTRG00002765, QMSTRG00003121, QMSTRG00004190, QMSTRG00004603, QMSTRG00005371, QMSTRG00005374, QMSTRG00005656, QMSTRG00005989, QMSTRG00007367, QMSTRG00007714, QMSTRG00008620, QMSTRG00008883, QMSTRG00010086, QMSTRG00010196, QMSTRG00012132, QMSTRG00013066, QMSTRG00013853, QMSTRG00014088, QMSTRG00014363,…
GO:0097525	CC	e	spliceosomal snRNP complex	34/4554	62/24229	2.44746e-10	4	34	8.62582e-09	QMSTRG00001779, QMSTRG00002563, QMSTRG00002665, QMSTRG00003206, QMSTRG00003239, QMSTRG00003940, QMSTRG00004537, QMSTRG00006756, QMSTRG00007974, QMSTRG00008117, QMSTRG00010442, QMSTRG00013274, QMSTRG00013961, QMSTRG00014272, QMSTRG00014273, QMSTRG00014520, QMSTRG00014666, QMSTRG00014997, QMSTRG00015220, QMSTRG00016034, QMSTRG00016593, QMSTRG00016616, QMSTRG00016841, QMSTRG00016892, QMSTRG00016893,…
GO:0120114	CC	e	Sm-like protein family complex	39/4554	78/24229	4.69731e-10	2	39	1.6161e-08	QMSTRG00001779, QMSTRG00002563, QMSTRG00002665, QMSTRG00003206, QMSTRG00003239, QMSTRG00003371, QMSTRG00003940, QMSTRG00004410, QMSTRG00004537, QMSTRG00006756, QMSTRG00007974, QMSTRG00008117, QMSTRG00008118, QMSTRG00010442, QMSTRG00013274, QMSTRG00013664, QMSTRG00013680, QMSTRG00013961, QMSTRG00014272, QMSTRG00014273, QMSTRG00014520, QMSTRG00014666, QMSTRG00014997, QMSTRG00015220, QMSTRG00016034,…
GO:0016604	CC	e	nuclear body	49/4554	111/24229	8.54885e-10	2	49	2.87281e-08	QMSTRG00002539, QMSTRG00002578, QMSTRG00003243, QMSTRG00003726, QMSTRG00004410, QMSTRG00004730, QMSTRG00005664, QMSTRG00005781, QMSTRG00006024, QMSTRG00006765, QMSTRG00006791, QMSTRG00006932, QMSTRG00007100, QMSTRG00008047, QMSTRG00008055, QMSTRG00008093, QMSTRG00008096, QMSTRG00008508, QMSTRG00009304, QMSTRG00009687, QMSTRG00009947, QMSTRG00011363, QMSTRG00012105, QMSTRG00012453, QMSTRG00012551,…
GO:0032040	CC	e	small-subunit processome	24/4554	37/24229	9.81899e-10	4	24	3.22465e-08	QMSTRG00002665, QMSTRG00002979, QMSTRG00003290, QMSTRG00003742, QMSTRG00004281, QMSTRG00004331, QMSTRG00005743, QMSTRG00005997, QMSTRG00007683, QMSTRG00007789, QMSTRG00008154, QMSTRG00010422, QMSTRG00011480, QMSTRG00013680, QMSTRG00014395, QMSTRG00014630, QMSTRG00015107, QMSTRG00015161, QMSTRG00017126, QMSTRG00017196, QMSTRG00017618, QMSTRG00017785, QMSTRG00018519, QMSTRG00019568
GO:0090575	CC	e	RNA polymerase II transcription regulator complex	46/4554	104/24229	2.69909e-09	3	46	8.66707e-08	QMSTRG00000708, QMSTRG00000922, QMSTRG00001333, QMSTRG00001445, QMSTRG00001662, QMSTRG00001994, QMSTRG00002010, QMSTRG00003921, QMSTRG00003945, QMSTRG00004166, QMSTRG00004167, QMSTRG00004410, QMSTRG00004729, QMSTRG00005586, QMSTRG00005843, QMSTRG00006335, QMSTRG00008006, QMSTRG00008709, QMSTRG00010048, QMSTRG00010560, QMSTRG00011452, QMSTRG00011669, QMSTRG00012011, QMSTRG00014404, QMSTRG00014634,…
GO:0005700	CC	e	polytene chromosome	24/4554	39/24229	4.67276e-09	6	24	1.46786e-07	QMSTRG00001662, QMSTRG00002051, QMSTRG00002539, QMSTRG00003121, QMSTRG00004603, QMSTRG00004979, QMSTRG00006791, QMSTRG00011452, QMSTRG00012105, QMSTRG00012640, QMSTRG00014592, QMSTRG00014699, QMSTRG00015261, QMSTRG00015273, QMSTRG00016984, QMSTRG00017419, QMSTRG00018039, QMSTRG00018097, QMSTRG00018411, QMSTRG00018635, QMSTRG00020055, QMSTRG00020134, QMSTRG00021337, QMSTRG00021959
GO:0016020	CC	e	membrane	1916/4554	9271/24229	5.26425e-09	2	1916	1.59639e-07	QMSTRG00000008, QMSTRG00000009, QMSTRG00000015, QMSTRG00000077, QMSTRG00000114, QMSTRG00000193, QMSTRG00000324, QMSTRG00000363, QMSTRG00000375, QMSTRG00000391, QMSTRG00000403, QMSTRG00000433, QMSTRG00000443, QMSTRG00000451, QMSTRG00000459, QMSTRG00000462, QMSTRG00000512, QMSTRG00000519, QMSTRG00000597, QMSTRG00000601, QMSTRG00000619, QMSTRG00000620, QMSTRG00000621, QMSTRG00000622, QMSTRG00000632,…
GO:0005684	CC	e	U2-type spliceosomal complex	22/4554	34/24229	5.30288e-09	4	22	1.59639e-07	QMSTRG00001779, QMSTRG00002230, QMSTRG00002563, QMSTRG00002665, QMSTRG00003179, QMSTRG00003940, QMSTRG00004537, QMSTRG00006756, QMSTRG00008096, QMSTRG00009915, QMSTRG00010100, QMSTRG00013571, QMSTRG00014520, QMSTRG00014666, QMSTRG00014712, QMSTRG00014997, QMSTRG00016419, QMSTRG00016841, QMSTRG00016997, QMSTRG00017898, QMSTRG00019570, QMSTRG00021258
GO:0031090	CC	e	organelle membrane	217/4554	802/24229	5.91642e-09	3	217	1.74474e-07	QMSTRG00000008, QMSTRG00000015, QMSTRG00000459, QMSTRG00000649, QMSTRG00000940, QMSTRG00000972, QMSTRG00001179, QMSTRG00001455, QMSTRG00001468, QMSTRG00001566, QMSTRG00001615, QMSTRG00001737, QMSTRG00001751, QMSTRG00001780, QMSTRG00001788, QMSTRG00001839, QMSTRG00001887, QMSTRG00001916, QMSTRG00001918, QMSTRG00001952, QMSTRG00001975, QMSTRG00002087, QMSTRG00002155, QMSTRG00002172, QMSTRG00002307,…
GO:0070603	CC	e	SWI/SNF superfamily-type complex	33/4554	65/24229	6.13701e-09	4	33	1.7736e-07	QMSTRG00001245, QMSTRG00001375, QMSTRG00001445, QMSTRG00001818, QMSTRG00002051, QMSTRG00002263, QMSTRG00002765, QMSTRG00003121, QMSTRG00004190, QMSTRG00004603, QMSTRG00005371, QMSTRG00005374, QMSTRG00005656, QMSTRG00005989, QMSTRG00007367, QMSTRG00007714, QMSTRG00008620, QMSTRG00010086, QMSTRG00013066, QMSTRG00014385, QMSTRG00014515, QMSTRG00015083, QMSTRG00015273, QMSTRG00015472, QMSTRG00016721,…
GO:0098796	CC	e	membrane protein complex	241/4554	917/24229	1.4461e-08	2	241	4.09727e-07	QMSTRG00000512, QMSTRG00000620, QMSTRG00000699, QMSTRG00000989, QMSTRG00001050, QMSTRG00001060, QMSTRG00001306, QMSTRG00001375, QMSTRG00001422, QMSTRG00001424, QMSTRG00001615, QMSTRG00001782, QMSTRG00001788, QMSTRG00001792, QMSTRG00001839, QMSTRG00001887, QMSTRG00001896, QMSTRG00001994, QMSTRG00002087, QMSTRG00002340, QMSTRG00002571, QMSTRG00002578, QMSTRG00002594, QMSTRG00002606, QMSTRG00002701,…
GO:0000315	CC	e	organellar large ribosomal subunit	28/4554	52/24229	1.60338e-08	5	28	4.37149e-07	QMSTRG00001424, QMSTRG00003745, QMSTRG00003846, QMSTRG00003879, QMSTRG00004588, QMSTRG00006072, QMSTRG00006936, QMSTRG00007109, QMSTRG00007546, QMSTRG00008244, QMSTRG00008459, QMSTRG00008474, QMSTRG00008657, QMSTRG00009528, QMSTRG00010817, QMSTRG00011101, QMSTRG00011119, QMSTRG00014222, QMSTRG00014532, QMSTRG00014665, QMSTRG00014785, QMSTRG00015539, QMSTRG00015969, QMSTRG00017776, QMSTRG00018402,…
GO:0005762	CC	e	mitochondrial large ribosomal subunit	28/4554	52/24229	1.60338e-08	6	28	4.37149e-07	QMSTRG00001424, QMSTRG00003745, QMSTRG00003846, QMSTRG00003879, QMSTRG00004588, QMSTRG00006072, QMSTRG00006936, QMSTRG00007109, QMSTRG00007546, QMSTRG00008244, QMSTRG00008459, QMSTRG00008474, QMSTRG00008657, QMSTRG00009528, QMSTRG00010817, QMSTRG00011101, QMSTRG00011119, QMSTRG00014222, QMSTRG00014532, QMSTRG00014665, QMSTRG00014785, QMSTRG00015539, QMSTRG00015969, QMSTRG00017776, QMSTRG00018402,…
GO:0030880	CC	e	RNA polymerase complex	30/4554	59/24229	2.85007e-08	5	30	7.62658e-07	QMSTRG00001473, QMSTRG00001500, QMSTRG00001736, QMSTRG00001896, QMSTRG00002613, QMSTRG00003098, QMSTRG00003115, QMSTRG00004419, QMSTRG00004694, QMSTRG00005483, QMSTRG00005735, QMSTRG00006519, QMSTRG00007939, QMSTRG00009367, QMSTRG00014592, QMSTRG00014601, QMSTRG00014606, QMSTRG00014638, QMSTRG00014802, QMSTRG00015725, QMSTRG00017194, QMSTRG00017389, QMSTRG00017910, QMSTRG00018097, QMSTRG00018635,…
GO:0031965	CC	e	nuclear membrane	28/4554	54/24229	4.75439e-08	4	28	1.2268e-06	QMSTRG00001839, QMSTRG00001887, QMSTRG00002539, QMSTRG00002836, QMSTRG00003018, QMSTRG00003564, QMSTRG00004585, QMSTRG00006902, QMSTRG00006904, QMSTRG00007432, QMSTRG00007618, QMSTRG00007789, QMSTRG00008566, QMSTRG00008570, QMSTRG00009125, QMSTRG00010023, QMSTRG00010048, QMSTRG00012253, QMSTRG00012492, QMSTRG00013950, QMSTRG00014192, QMSTRG00015050, QMSTRG00017546, QMSTRG00018840, QMSTRG00020650,…
GO:0055029	CC	e	nuclear DNA-directed RNA polymerase complex	28/4554	54/24229	4.75439e-08	7	28	1.2268e-06	QMSTRG00001500, QMSTRG00001736, QMSTRG00001896, QMSTRG00002613, QMSTRG00003098, QMSTRG00003115, QMSTRG00004419, QMSTRG00004694, QMSTRG00005483, QMSTRG00005735, QMSTRG00006519, QMSTRG00007939, QMSTRG00009367, QMSTRG00014592, QMSTRG00014601, QMSTRG00014606, QMSTRG00014638, QMSTRG00014802, QMSTRG00015725, QMSTRG00017194, QMSTRG00017389, QMSTRG00017910, QMSTRG00018097, QMSTRG00018635, QMSTRG00020177,…
GO:0000428	CC	e	DNA-directed RNA polymerase complex	28/4554	55/24229	7.94864e-08	6	28	2.01505e-06	QMSTRG00001500, QMSTRG00001736, QMSTRG00001896, QMSTRG00002613, QMSTRG00003098, QMSTRG00003115, QMSTRG00004419, QMSTRG00004694, QMSTRG00005483, QMSTRG00005735, QMSTRG00006519, QMSTRG00007939, QMSTRG00009367, QMSTRG00014592, QMSTRG00014601, QMSTRG00014606, QMSTRG00014638, QMSTRG00014802, QMSTRG00015725, QMSTRG00017194, QMSTRG00017389, QMSTRG00017910, QMSTRG00018097, QMSTRG00018635, QMSTRG00020177,…
GO:0098800	CC	e	inner mitochondrial membrane protein complex	52/4554	135/24229	9.1942e-08	3	52	2.29062e-06	QMSTRG00001792, QMSTRG00002571, QMSTRG00002594, QMSTRG00002701, QMSTRG00002756, QMSTRG00004057, QMSTRG00004529, QMSTRG00004584, QMSTRG00005980, QMSTRG00006622, QMSTRG00006664, QMSTRG00007074, QMSTRG00007414, QMSTRG00008894, QMSTRG00009064, QMSTRG00009239, QMSTRG00009543, QMSTRG00009614, QMSTRG00009761, QMSTRG00009828, QMSTRG00009893, QMSTRG00010197, QMSTRG00010298, QMSTRG00010736, QMSTRG00010738,…
GO:0031975	CC	e	envelope	31/4554	67/24229	2.66515e-07	2	31	6.41858e-06	QMSTRG00000015, QMSTRG00001839, QMSTRG00001978, QMSTRG00002172, QMSTRG00002307, QMSTRG00002539, QMSTRG00002842, QMSTRG00003564, QMSTRG00003936, QMSTRG00004408, QMSTRG00006345, QMSTRG00006519, QMSTRG00008570, QMSTRG00010377, QMSTRG00010422, QMSTRG00010583, QMSTRG00010736, QMSTRG00010738, QMSTRG00010744, QMSTRG00011155, QMSTRG00011176, QMSTRG00011549, QMSTRG00012492, QMSTRG00014644, QMSTRG00017214,…
GO:0031967	CC	e	organelle envelope	31/4554	67/24229	2.66515e-07	3	31	6.41858e-06	QMSTRG00000015, QMSTRG00001839, QMSTRG00001978, QMSTRG00002172, QMSTRG00002307, QMSTRG00002539, QMSTRG00002842, QMSTRG00003564, QMSTRG00003936, QMSTRG00004408, QMSTRG00006345, QMSTRG00006519, QMSTRG00008570, QMSTRG00010377, QMSTRG00010422, QMSTRG00010583, QMSTRG00010736, QMSTRG00010738, QMSTRG00010744, QMSTRG00011155, QMSTRG00011176, QMSTRG00011549, QMSTRG00012492, QMSTRG00014644, QMSTRG00017214,…
GO:0016607	CC	e	nuclear speck	26/4554	53/24229	5.88212e-07	3	26	1.39339e-05	QMSTRG00002578, QMSTRG00003726, QMSTRG00004730, QMSTRG00005781, QMSTRG00006765, QMSTRG00006791, QMSTRG00006932, QMSTRG00008055, QMSTRG00008096, QMSTRG00009304, QMSTRG00009947, QMSTRG00011363, QMSTRG00012551, QMSTRG00014520, QMSTRG00015455, QMSTRG00016419, QMSTRG00016825, QMSTRG00016901, QMSTRG00019388, QMSTRG00019474, QMSTRG00019570, QMSTRG00020178, QMSTRG00020482, QMSTRG00020889, QMSTRG00021066,…
GO:0008023	CC	e	transcription elongation factor complex	22/4554	41/24229	6.00331e-07	3	22	1.39916e-05	QMSTRG00002057, QMSTRG00002202, QMSTRG00004291, QMSTRG00004296, QMSTRG00004541, QMSTRG00005518, QMSTRG00007672, QMSTRG00009348, QMSTRG00010420, QMSTRG00011241, QMSTRG00011797, QMSTRG00013686, QMSTRG00015468, QMSTRG00017691, QMSTRG00018097, QMSTRG00019511, QMSTRG00020134, QMSTRG00020271, QMSTRG00020280, QMSTRG00020282, QMSTRG00021150, QMSTRG00021158
GO:0005635	CC	e	nuclear envelope	24/4554	48/24229	1.02237e-06	4	24	2.30832e-05	QMSTRG00000015, QMSTRG00001839, QMSTRG00001978, QMSTRG00002539, QMSTRG00002842, QMSTRG00003564, QMSTRG00003936, QMSTRG00004408, QMSTRG00006345, QMSTRG00006519, QMSTRG00008570, QMSTRG00010377, QMSTRG00010583, QMSTRG00011176, QMSTRG00011549, QMSTRG00012492, QMSTRG00014644, QMSTRG00017214, QMSTRG00017250, QMSTRG00018839, QMSTRG00018840, QMSTRG00020650, QMSTRG00021092, QMSTRG00021417
GO:0005657	CC	e	replication fork	9/4554	10/24229	2.41761e-06	2	9	5.37454e-05	QMSTRG00001306, QMSTRG00002056, QMSTRG00002149, QMSTRG00002904, QMSTRG00008891, QMSTRG00018827, QMSTRG00020207, QMSTRG00020630, QMSTRG00020848
GO:0005703	CC	e	polytene chromosome puff	13/4554	19/24229	3.11276e-06	3	13	6.71044e-05	QMSTRG00002539, QMSTRG00011452, QMSTRG00012105, QMSTRG00014592, QMSTRG00015143, QMSTRG00016820, QMSTRG00017419, QMSTRG00018097, QMSTRG00018635, QMSTRG00019388, QMSTRG00021150, QMSTRG00021158, QMSTRG00022052
GO:0031984	CC	e	organelle subcompartment	40/4554	104/24229	3.15785e-06	2	40	6.71044e-05	QMSTRG00000451, QMSTRG00001427, QMSTRG00002900, QMSTRG00003237, QMSTRG00003371, QMSTRG00004153, QMSTRG00004261, QMSTRG00004590, QMSTRG00005016, QMSTRG00005022, QMSTRG00005135, QMSTRG00005592, QMSTRG00005894, QMSTRG00006359, QMSTRG00007072, QMSTRG00007301, QMSTRG00007307, QMSTRG00007580, QMSTRG00009033, QMSTRG00009284, QMSTRG00009609, QMSTRG00010481, QMSTRG00011750, QMSTRG00012152, QMSTRG00012818,…
GO:1905368	CC	e	peptidase complex	40/4554	104/24229	3.15785e-06	3	40	6.71044e-05	QMSTRG00001815, QMSTRG00002202, QMSTRG00002340, QMSTRG00003058, QMSTRG00004384, QMSTRG00004470, QMSTRG00004635, QMSTRG00007946, QMSTRG00008038, QMSTRG00008055, QMSTRG00008566, QMSTRG00008711, QMSTRG00008754, QMSTRG00009284, QMSTRG00009293, QMSTRG00009375, QMSTRG00009376, QMSTRG00010249, QMSTRG00010256, QMSTRG00010442, QMSTRG00011457, QMSTRG00011589, QMSTRG00012160, QMSTRG00013066, QMSTRG00013199,…
GO:0098791	CC	e	Golgi apparatus subcompartment	37/4554	95/24229	4.30686e-06	3	37	9.01944e-05	QMSTRG00000451, QMSTRG00001427, QMSTRG00002900, QMSTRG00003237, QMSTRG00003371, QMSTRG00004153, QMSTRG00004590, QMSTRG00005016, QMSTRG00005022, QMSTRG00005135, QMSTRG00005592, QMSTRG00005894, QMSTRG00006359, QMSTRG00007072, QMSTRG00007301, QMSTRG00007307, QMSTRG00007580, QMSTRG00009033, QMSTRG00009609, QMSTRG00011750, QMSTRG00012152, QMSTRG00012818, QMSTRG00014290, QMSTRG00014312, QMSTRG00014513,…
GO:0000791	CC	e	euchromatin	15/4554	25/24229	6.0436e-06	3	15	0.000124757	QMSTRG00001306, QMSTRG00001720, QMSTRG00002051, QMSTRG00003018, QMSTRG00003403, QMSTRG00006601, QMSTRG00007080, QMSTRG00012105, QMSTRG00017214, QMSTRG00017259, QMSTRG00018411, QMSTRG00020054, QMSTRG00021158, QMSTRG00021337, QMSTRG00022052
GO:0031248	CC	e	protein acetyltransferase complex	29/4554	69/24229	7.59525e-06	5	29	0.000152433	QMSTRG00001445, QMSTRG00004055, QMSTRG00004371, QMSTRG00004374, QMSTRG00004470, QMSTRG00005327, QMSTRG00005927, QMSTRG00008055, QMSTRG00008608, QMSTRG00008700, QMSTRG00008835, QMSTRG00009293, QMSTRG00010019, QMSTRG00010086, QMSTRG00010352, QMSTRG00010442, QMSTRG00011363, QMSTRG00011800, QMSTRG00012497, QMSTRG00014508, QMSTRG00014699, QMSTRG00014761, QMSTRG00015261, QMSTRG00016721, QMSTRG00017419,…
GO:1902493	CC	e	acetyltransferase complex	29/4554	69/24229	7.59525e-06	4	29	0.000152433	QMSTRG00001445, QMSTRG00004055, QMSTRG00004371, QMSTRG00004374, QMSTRG00004470, QMSTRG00005327, QMSTRG00005927, QMSTRG00008055, QMSTRG00008608, QMSTRG00008700, QMSTRG00008835, QMSTRG00009293, QMSTRG00010019, QMSTRG00010086, QMSTRG00010352, QMSTRG00010442, QMSTRG00011363, QMSTRG00011800, QMSTRG00012497, QMSTRG00014508, QMSTRG00014699, QMSTRG00014761, QMSTRG00015261, QMSTRG00016721, QMSTRG00017419,…
GO:0000974	CC	e	Prp19 complex	10/4554	13/24229	8.91773e-06	2	10	0.000176522	QMSTRG00002230, QMSTRG00002269, QMSTRG00003459, QMSTRG00006567, QMSTRG00012149, QMSTRG00013497, QMSTRG00014712, QMSTRG00016997, QMSTRG00017898, QMSTRG00021888
GO:0005732	CC	e	sno(s)RNA-containing ribonucleoprotein complex	12/4554	18/24229	1.14442e-05	3	12	0.000223471	QMSTRG00001874, QMSTRG00002665, QMSTRG00002919, QMSTRG00003239, QMSTRG00013680, QMSTRG00014130, QMSTRG00015161, QMSTRG00015497, QMSTRG00016034, QMSTRG00016841, QMSTRG00017126, QMSTRG00017178
GO:0005666	CC	e	RNA polymerase III complex	16/4554	29/24229	1.30966e-05	8	16	0.000252327	QMSTRG00001736, QMSTRG00002613, QMSTRG00003098, QMSTRG00003115, QMSTRG00004419, QMSTRG00004694, QMSTRG00005483, QMSTRG00005735, QMSTRG00009367, QMSTRG00014601, QMSTRG00014606, QMSTRG00014638, QMSTRG00015725, QMSTRG00017194, QMSTRG00020177, QMSTRG00020482
GO:0000781	CC	e	chromosome, telomeric region	18/4554	35/24229	1.39099e-05	3	18	0.000264471	QMSTRG00002056, QMSTRG00002916, QMSTRG00007068, QMSTRG00007080, QMSTRG00007432, QMSTRG00012551, QMSTRG00013378, QMSTRG00014385, QMSTRG00014935, QMSTRG00016825, QMSTRG00017214, QMSTRG00019194, QMSTRG00020157, QMSTRG00020275, QMSTRG00020889, QMSTRG00020928, QMSTRG00020930, QMSTRG00021051
GO:0012505	CC	e	endomembrane system	41/4554	114/24229	1.72016e-05	2	41	0.000322809	QMSTRG00000632, QMSTRG00001179, QMSTRG00001455, QMSTRG00001566, QMSTRG00001615, QMSTRG00001751, QMSTRG00001937, QMSTRG00002155, QMSTRG00002691, QMSTRG00002731, QMSTRG00002760, QMSTRG00002842, QMSTRG00003744, QMSTRG00004239, QMSTRG00004646, QMSTRG00004694, QMSTRG00004979, QMSTRG00005703, QMSTRG00006345, QMSTRG00006490, QMSTRG00006668, QMSTRG00006890, QMSTRG00009741, QMSTRG00009820, QMSTRG00010927,…
GO:0005686	CC	e	U2 snRNP	11/4554	16/24229	1.74675e-05	5	11	0.000323597	QMSTRG00001779, QMSTRG00003206, QMSTRG00004537, QMSTRG00006756, QMSTRG00010442, QMSTRG00014520, QMSTRG00014997, QMSTRG00015220, QMSTRG00018610, QMSTRG00019570, QMSTRG00021258
GO:0000228	CC	e	nuclear chromosome	15/4554	27/24229	2.19242e-05	6	15	0.000401019	QMSTRG00002916, QMSTRG00003329, QMSTRG00004418, QMSTRG00006232, QMSTRG00007056, QMSTRG00007367, QMSTRG00009123, QMSTRG00011480, QMSTRG00014935, QMSTRG00015261, QMSTRG00016820, QMSTRG00017763, QMSTRG00020930, QMSTRG00021051, QMSTRG00021165
GO:0099080	CC	e	supramolecular complex	83/4554	285/24229	2.35965e-05	2	83	0.000426212	QMSTRG00000622, QMSTRG00001701, QMSTRG00002379, QMSTRG00002384, QMSTRG00002397, QMSTRG00002399, QMSTRG00002411, QMSTRG00002539, QMSTRG00002563, QMSTRG00002849, QMSTRG00003238, QMSTRG00003254, QMSTRG00003504, QMSTRG00003564, QMSTRG00003961, QMSTRG00004155, QMSTRG00004403, QMSTRG00004408, QMSTRG00004762, QMSTRG00005283, QMSTRG00005573, QMSTRG00006031, QMSTRG00006222, QMSTRG00006329, QMSTRG00006602,…
GO:0016363	CC	e	nuclear matrix	10/4554	14/24229	2.59159e-05	2	10	0.000462327	QMSTRG00001306, QMSTRG00003018, QMSTRG00004408, QMSTRG00006519, QMSTRG00006632, QMSTRG00010188, QMSTRG00012492, QMSTRG00013590, QMSTRG00017691, QMSTRG00021258
GO:0000123	CC	e	histone acetyltransferase complex	25/4554	59/24229	2.96141e-05	6	25	0.000521858	QMSTRG00001445, QMSTRG00004055, QMSTRG00004371, QMSTRG00004374, QMSTRG00004470, QMSTRG00005927, QMSTRG00008055, QMSTRG00009293, QMSTRG00010019, QMSTRG00010086, QMSTRG00010352, QMSTRG00010442, QMSTRG00011363, QMSTRG00011800, QMSTRG00012497, QMSTRG00014508, QMSTRG00014699, QMSTRG00014761, QMSTRG00015261, QMSTRG00016721, QMSTRG00017419, QMSTRG00017672, QMSTRG00019474, QMSTRG00020058, QMSTRG00020134
GO:0000792	CC	e	heterochromatin	9/4554	12/24229	3.67846e-05	3	9	0.000633678	QMSTRG00001306, QMSTRG00003403, QMSTRG00007080, QMSTRG00017214, QMSTRG00019388, QMSTRG00019787, QMSTRG00020054, QMSTRG00020848, QMSTRG00021770
GO:0030496	CC	e	midbody	18/4554	37/24229	3.68366e-05	2	18	0.000633678	QMSTRG00002800, QMSTRG00002850, QMSTRG00003018, QMSTRG00004408, QMSTRG00005484, QMSTRG00006061, QMSTRG00006819, QMSTRG00007072, QMSTRG00010377, QMSTRG00012390, QMSTRG00012906, QMSTRG00013199, QMSTRG00014178, QMSTRG00016252, QMSTRG00019194, QMSTRG00020187, QMSTRG00020679, QMSTRG00021533
GO:0000118	CC	e	histone deacetylase complex	15/4554	28/24229	3.90133e-05	3	15	0.000663226	QMSTRG00001445, QMSTRG00002051, QMSTRG00003121, QMSTRG00004899, QMSTRG00006327, QMSTRG00007056, QMSTRG00011363, QMSTRG00012654, QMSTRG00014515, QMSTRG00015783, QMSTRG00016721, QMSTRG00016984, QMSTRG00017214, QMSTRG00017419, QMSTRG00018614
GO:0046540	CC	e	U4/U6 x U5 tri-snRNP complex	11/4554	17/24229	4.10446e-05	6	11	0.000681719	QMSTRG00002563, QMSTRG00002665, QMSTRG00013274, QMSTRG00013961, QMSTRG00014272, QMSTRG00014273, QMSTRG00015220, QMSTRG00016034, QMSTRG00016616, QMSTRG00016892, QMSTRG00016893
GO:0097526	CC	e	spliceosomal tri-snRNP complex	11/4554	17/24229	4.10446e-05	5	11	0.000681719	QMSTRG00002563, QMSTRG00002665, QMSTRG00013274, QMSTRG00013961, QMSTRG00014272, QMSTRG00014273, QMSTRG00015220, QMSTRG00016034, QMSTRG00016616, QMSTRG00016892, QMSTRG00016893
GO:0005688	CC	e	U6 snRNP	6/4554	6/24229	4.39727e-05	5	6	0.000722052	QMSTRG00002563, QMSTRG00013274, QMSTRG00016034, QMSTRG00016616, QMSTRG00016841, QMSTRG00016892
GO:0016514	CC	e	SWI/SNF complex	8/4554	10/24229	4.84374e-05	5	8	0.000786427	QMSTRG00001375, QMSTRG00005371, QMSTRG00005374, QMSTRG00005989, QMSTRG00007367, QMSTRG00010086, QMSTRG00020202, QMSTRG00020203
GO:0000176	CC	e	nuclear exosome (RNase complex)	10/4554	15/24229	6.45796e-05	5	10	0.00103686	QMSTRG00000649, QMSTRG00004695, QMSTRG00006006, QMSTRG00009019, QMSTRG00010441, QMSTRG00015208, QMSTRG00018436, QMSTRG00018842, QMSTRG00021281, QMSTRG00021852
GO:0005794	CC	e	Golgi apparatus	80/4554	283/24229	8.8478e-05	5	80	0.00140495	QMSTRG00000015, QMSTRG00000451, QMSTRG00000512, QMSTRG00000972, QMSTRG00002131, QMSTRG00002718, QMSTRG00002760, QMSTRG00003237, QMSTRG00003371, QMSTRG00003374, QMSTRG00003404, QMSTRG00003816, QMSTRG00004153, QMSTRG00004261, QMSTRG00004356, QMSTRG00004590, QMSTRG00004762, QMSTRG00004975, QMSTRG00004979, QMSTRG00005016, QMSTRG00005020, QMSTRG00005022, QMSTRG00005135, QMSTRG00005592, QMSTRG00005644,…
GO:0035770	CC	e	ribonucleoprotein granule	26/4554	66/24229	9.53472e-05	5	26	0.00149757	QMSTRG00000622, QMSTRG00002384, QMSTRG00002563, QMSTRG00003254, QMSTRG00003961, QMSTRG00004408, QMSTRG00008508, QMSTRG00008514, QMSTRG00009099, QMSTRG00009458, QMSTRG00010023, QMSTRG00011068, QMSTRG00011455, QMSTRG00013274, QMSTRG00014836, QMSTRG00016034, QMSTRG00016078, QMSTRG00016535, QMSTRG00016646, QMSTRG00016825, QMSTRG00016892, QMSTRG00017538, QMSTRG00018606, QMSTRG00019474, QMSTRG00019868,…
GO:0035097	CC	e	histone methyltransferase complex	17/4554	36/24229	9.70507e-05	5	17	0.00150794	QMSTRG00001245, QMSTRG00003121, QMSTRG00003380, QMSTRG00005145, QMSTRG00005713, QMSTRG00005927, QMSTRG00006077, QMSTRG00006155, QMSTRG00012844, QMSTRG00015783, QMSTRG00017214, QMSTRG00017583, QMSTRG00018411, QMSTRG00019787, QMSTRG00020134, QMSTRG00021959, QMSTRG00022072
GO:0000139	CC	e	Golgi membrane	49/4554	155/24229	0.000116914	5	49	0.00179725	QMSTRG00000459, QMSTRG00000649, QMSTRG00000972, QMSTRG00001179, QMSTRG00001737, QMSTRG00002718, QMSTRG00002760, QMSTRG00003011, QMSTRG00003371, QMSTRG00004153, QMSTRG00004590, QMSTRG00004762, QMSTRG00005055, QMSTRG00005135, QMSTRG00005592, QMSTRG00005851, QMSTRG00007301, QMSTRG00007463, QMSTRG00007580, QMSTRG00008057, QMSTRG00008800, QMSTRG00009372, QMSTRG00009376, QMSTRG00010153, QMSTRG00010936,…
GO:0005768	CC	e	endosome	54/4554	175/24229	0.000129134	7	54	0.0019642	QMSTRG00000015, QMSTRG00000912, QMSTRG00001427, QMSTRG00001455, QMSTRG00001975, QMSTRG00002958, QMSTRG00003001, QMSTRG00003371, QMSTRG00003404, QMSTRG00003483, QMSTRG00003944, QMSTRG00004408, QMSTRG00004975, QMSTRG00005284, QMSTRG00005592, QMSTRG00005843, QMSTRG00005894, QMSTRG00007458, QMSTRG00007900, QMSTRG00009327, QMSTRG00009376, QMSTRG00009476, QMSTRG00009583, QMSTRG00009800, QMSTRG00010411,…
GO:0090734	CC	e	site of DNA damage	8/4554	11/24229	0.000148122	2	8	0.00222954	QMSTRG00002149, QMSTRG00007080, QMSTRG00010816, QMSTRG00014935, QMSTRG00016325, QMSTRG00017214, QMSTRG00020930, QMSTRG00021659
GO:0034708	CC	e	methyltransferase complex	22/4554	54/24229	0.000165252	4	22	0.00246174	QMSTRG00001245, QMSTRG00003121, QMSTRG00003380, QMSTRG00005145, QMSTRG00005713, QMSTRG00005927, QMSTRG00006077, QMSTRG00006155, QMSTRG00012844, QMSTRG00013664, QMSTRG00015783, QMSTRG00017214, QMSTRG00017583, QMSTRG00017907, QMSTRG00018411, QMSTRG00019787, QMSTRG00020090, QMSTRG00020098, QMSTRG00020102, QMSTRG00020134, QMSTRG00021959, QMSTRG00022072
GO:0005856	CC	e	cytoskeleton	77/4554	274/24229	0.000172287	5	77	0.00254035	QMSTRG00001313, QMSTRG00001701, QMSTRG00001887, QMSTRG00002092, QMSTRG00002160, QMSTRG00002606, QMSTRG00003238, QMSTRG00003372, QMSTRG00003374, QMSTRG00003712, QMSTRG00004408, QMSTRG00004458, QMSTRG00004913, QMSTRG00006061, QMSTRG00006156, QMSTRG00006896, QMSTRG00006897, QMSTRG00006902, QMSTRG00006904, QMSTRG00006908, QMSTRG00007072, QMSTRG00007289, QMSTRG00007545, QMSTRG00007699, QMSTRG00007714,…
GO:1905369	CC	e	endopeptidase complex	28/4554	76/24229	0.000189212	4	28	0.00276174	QMSTRG00001815, QMSTRG00002202, QMSTRG00002340, QMSTRG00003058, QMSTRG00004384, QMSTRG00004635, QMSTRG00007946, QMSTRG00008566, QMSTRG00008711, QMSTRG00008754, QMSTRG00009284, QMSTRG00009375, QMSTRG00009376, QMSTRG00010249, QMSTRG00010256, QMSTRG00011457, QMSTRG00011589, QMSTRG00012160, QMSTRG00013066, QMSTRG00013199, QMSTRG00013990, QMSTRG00014416, QMSTRG00014601, QMSTRG00016770, QMSTRG00017382,…
GO:0030687	CC	e	preribosome, large subunit precursor	13/4554	25/24229	0.00019167	4	13	0.00276796	QMSTRG00001619, QMSTRG00001739, QMSTRG00004402, QMSTRG00007203, QMSTRG00007675, QMSTRG00008413, QMSTRG00009019, QMSTRG00009475, QMSTRG00013023, QMSTRG00014216, QMSTRG00014553, QMSTRG00018493, QMSTRG00019250
GO:0098803	CC	e	respiratory chain complex	32/4554	90/24229	0.00019347	3	32	0.00276796	QMSTRG00001792, QMSTRG00002756, QMSTRG00004057, QMSTRG00004529, QMSTRG00004584, QMSTRG00005980, QMSTRG00006664, QMSTRG00007074, QMSTRG00008894, QMSTRG00009064, QMSTRG00009543, QMSTRG00009614, QMSTRG00009761, QMSTRG00009828, QMSTRG00009893, QMSTRG00010197, QMSTRG00010298, QMSTRG00010736, QMSTRG00010738, QMSTRG00010897, QMSTRG00012033, QMSTRG00012921, QMSTRG00013270, QMSTRG00016812, QMSTRG00016922,…
GO:0098588	CC	e	bounding membrane of organelle	101/4554	381/24229	0.000201712	4	101	0.00285759	QMSTRG00000015, QMSTRG00000459, QMSTRG00000649, QMSTRG00000972, QMSTRG00001179, QMSTRG00001455, QMSTRG00001468, QMSTRG00001566, QMSTRG00001615, QMSTRG00001737, QMSTRG00001780, QMSTRG00001952, QMSTRG00001975, QMSTRG00002087, QMSTRG00002172, QMSTRG00002307, QMSTRG00002718, QMSTRG00002741, QMSTRG00002760, QMSTRG00002850, QMSTRG00002956, QMSTRG00002983, QMSTRG00003011, QMSTRG00003371, QMSTRG00003564,…
GO:0071010	CC	e	prespliceosome	7/4554	9/24229	0.000207724	4	7	0.00285868	QMSTRG00001779, QMSTRG00003940, QMSTRG00004537, QMSTRG00008096, QMSTRG00014666, QMSTRG00016841, QMSTRG00016997
GO:0071004	CC	e	U2-type prespliceosome	7/4554	9/24229	0.000207724	5	7	0.00285868	QMSTRG00001779, QMSTRG00003940, QMSTRG00004537, QMSTRG00008096, QMSTRG00014666, QMSTRG00016841, QMSTRG00016997
GO:0031080	CC	e	nuclear pore outer ring	7/4554	9/24229	0.000207724	3	7	0.00285868	QMSTRG00002539, QMSTRG00002953, QMSTRG00009710, QMSTRG00012492, QMSTRG00014530, QMSTRG00015050, QMSTRG00018220
GO:0000445	CC	e	THO complex part of transcription export complex	5/4554	5/24229	0.00023416	4	5	0.00316226	QMSTRG00003247, QMSTRG00004673, QMSTRG00012551, QMSTRG00012944, QMSTRG00021051
GO:0042788	CC	e	polysomal ribosome	5/4554	5/24229	0.00023416	6	5	0.00316226	QMSTRG00005813, QMSTRG00006208, QMSTRG00015120, QMSTRG00016427, QMSTRG00017323
GO:0005652	CC	e	nuclear lamina	6/4554	7/24229	0.000258272	2	6	0.00339276	QMSTRG00000649, QMSTRG00003018, QMSTRG00006006, QMSTRG00018436, QMSTRG00018840, QMSTRG00021852
GO:0005637	CC	e	nuclear inner membrane	6/4554	7/24229	0.000258272	5	6	0.00339276	QMSTRG00006902, QMSTRG00006904, QMSTRG00010048, QMSTRG00014192, QMSTRG00018840, QMSTRG00021482
GO:0000347	CC	e	THO complex	6/4554	7/24229	0.000258272	3	6	0.00339276	QMSTRG00001487, QMSTRG00003247, QMSTRG00004673, QMSTRG00012551, QMSTRG00012944, QMSTRG00021051
GO:0036464	CC	e	cytoplasmic ribonucleoprotein granule	24/4554	63/24229	0.000296532	6	24	0.00386025	QMSTRG00000622, QMSTRG00002384, QMSTRG00002563, QMSTRG00003254, QMSTRG00003961, QMSTRG00004408, QMSTRG00008514, QMSTRG00009099, QMSTRG00009458, QMSTRG00010023, QMSTRG00011068, QMSTRG00013274, QMSTRG00014836, QMSTRG00016034, QMSTRG00016078, QMSTRG00016535, QMSTRG00016646, QMSTRG00016825, QMSTRG00016892, QMSTRG00017538, QMSTRG00018606, QMSTRG00019474, QMSTRG00019868, QMSTRG00020638
GO:0005783	CC	e	endoplasmic reticulum	90/4554	335/24229	0.000307147	5	90	0.00396275	QMSTRG00000512, QMSTRG00000632, QMSTRG00000825, QMSTRG00000868, QMSTRG00001566, QMSTRG00002131, QMSTRG00002691, QMSTRG00002718, QMSTRG00002760, QMSTRG00002842, QMSTRG00003243, QMSTRG00003483, QMSTRG00003744, QMSTRG00003745, QMSTRG00003754, QMSTRG00003816, QMSTRG00003961, QMSTRG00003974, QMSTRG00004762, QMSTRG00004949, QMSTRG00004979, QMSTRG00004981, QMSTRG00005577, QMSTRG00005657, QMSTRG00005813,…
GO:0090665	CC	e	glycoprotein complex	13/4554	26/24229	0.000317553	2	13	0.00402512	QMSTRG00009342, QMSTRG00009345, QMSTRG00009348, QMSTRG00009349, QMSTRG00009351, QMSTRG00009353, QMSTRG00009359, QMSTRG00009367, QMSTRG00009372, QMSTRG00009375, QMSTRG00009376, QMSTRG00019021, QMSTRG00020586
GO:0016010	CC	e	dystrophin-associated glycoprotein complex	13/4554	26/24229	0.000317553	4	13	0.00402512	QMSTRG00009342, QMSTRG00009345, QMSTRG00009348, QMSTRG00009349, QMSTRG00009351, QMSTRG00009353, QMSTRG00009359, QMSTRG00009367, QMSTRG00009372, QMSTRG00009375, QMSTRG00009376, QMSTRG00019021, QMSTRG00020586
GO:0031410	CC	e	cytoplasmic vesicle	90/4554	340/24229	0.000452932	6	90	0.00564213	QMSTRG00000015, QMSTRG00000512, QMSTRG00000912, QMSTRG00001427, QMSTRG00001455, QMSTRG00001468, QMSTRG00001615, QMSTRG00001887, QMSTRG00001975, QMSTRG00001994, QMSTRG00002087, QMSTRG00002131, QMSTRG00002850, QMSTRG00002958, QMSTRG00003001, QMSTRG00003371, QMSTRG00003404, QMSTRG00003483, QMSTRG00003944, QMSTRG00003974, QMSTRG00004356, QMSTRG00004408, QMSTRG00004458, QMSTRG00004975, QMSTRG00004979,…
GO:0097708	CC	e	intracellular vesicle	90/4554	340/24229	0.000452932	5	90	0.00564213	QMSTRG00000015, QMSTRG00000512, QMSTRG00000912, QMSTRG00001427, QMSTRG00001455, QMSTRG00001468, QMSTRG00001615, QMSTRG00001887, QMSTRG00001975, QMSTRG00001994, QMSTRG00002087, QMSTRG00002131, QMSTRG00002850, QMSTRG00002958, QMSTRG00003001, QMSTRG00003371, QMSTRG00003404, QMSTRG00003483, QMSTRG00003944, QMSTRG00003974, QMSTRG00004356, QMSTRG00004408, QMSTRG00004458, QMSTRG00004975, QMSTRG00004979,…
GO:1902911	CC	e	protein kinase complex	19/4554	47/24229	0.000529818	5	19	0.00654348	QMSTRG00000620, QMSTRG00003018, QMSTRG00004526, QMSTRG00005801, QMSTRG00005802, QMSTRG00005805, QMSTRG00007400, QMSTRG00011452, QMSTRG00013107, QMSTRG00016186, QMSTRG00016679, QMSTRG00017084, QMSTRG00017878, QMSTRG00018614, QMSTRG00018839, QMSTRG00019194, QMSTRG00020027, QMSTRG00020534, QMSTRG00020867
GO:1905354	CC	e	exoribonuclease complex	11/4554	21/24229	0.000555277	3	11	0.00674264	QMSTRG00000649, QMSTRG00004695, QMSTRG00006006, QMSTRG00009019, QMSTRG00010441, QMSTRG00015208, QMSTRG00018436, QMSTRG00018842, QMSTRG00020518, QMSTRG00021281, QMSTRG00021852
GO:0000178	CC	e	exosome (RNase complex)	11/4554	21/24229	0.000555277	4	11	0.00674264	QMSTRG00000649, QMSTRG00004695, QMSTRG00006006, QMSTRG00009019, QMSTRG00010441, QMSTRG00015208, QMSTRG00018436, QMSTRG00018842, QMSTRG00020518, QMSTRG00021281, QMSTRG00021852
GO:0071005	CC	e	U2-type precatalytic spliceosome	7/4554	10/24229	0.000579393	5	7	0.0069192	QMSTRG00002563, QMSTRG00002665, QMSTRG00003179, QMSTRG00009915, QMSTRG00014520, QMSTRG00019570, QMSTRG00021258
GO:0017101	CC	e	aminoacyl-tRNA synthetase multienzyme complex	7/4554	10/24229	0.000579393	3	7	0.0069192	QMSTRG00004678, QMSTRG00004925, QMSTRG00010060, QMSTRG00011303, QMSTRG00012638, QMSTRG00014902, QMSTRG00017803
GO:0005802	CC	e	trans-Golgi network	21/4554	54/24229	0.000630284	4	21	0.00746525	QMSTRG00001427, QMSTRG00002900, QMSTRG00003237, QMSTRG00003371, QMSTRG00005016, QMSTRG00005022, QMSTRG00005135, QMSTRG00005592, QMSTRG00005894, QMSTRG00007307, QMSTRG00009033, QMSTRG00009609, QMSTRG00012818, QMSTRG00016843, QMSTRG00017539, QMSTRG00017579, QMSTRG00017846, QMSTRG00019561, QMSTRG00020032, QMSTRG00020392, QMSTRG00021456
GO:0036125	CC	e	fatty acid beta-oxidation multienzyme complex	35/4554	108/24229	0.000731753	3	35	0.00852729	QMSTRG00017755, QMSTRG00017763, QMSTRG00017767, QMSTRG00017775, QMSTRG00017776, QMSTRG00017788, QMSTRG00017796, QMSTRG00017803, QMSTRG00017821, QMSTRG00017829, QMSTRG00017843, QMSTRG00017845, QMSTRG00017849, QMSTRG00017851, QMSTRG00017859, QMSTRG00017861, QMSTRG00017865, QMSTRG00017866, QMSTRG00017872, QMSTRG00017878, QMSTRG00017888, QMSTRG00017891, QMSTRG00017893, QMSTRG00017897, QMSTRG00017898,…
GO:0016507	CC	e	mitochondrial fatty acid beta-oxidation multienzyme complex	35/4554	108/24229	0.000731753	4	35	0.00852729	QMSTRG00017755, QMSTRG00017763, QMSTRG00017767, QMSTRG00017775, QMSTRG00017776, QMSTRG00017788, QMSTRG00017796, QMSTRG00017803, QMSTRG00017821, QMSTRG00017829, QMSTRG00017843, QMSTRG00017845, QMSTRG00017849, QMSTRG00017851, QMSTRG00017859, QMSTRG00017861, QMSTRG00017865, QMSTRG00017866, QMSTRG00017872, QMSTRG00017878, QMSTRG00017888, QMSTRG00017891, QMSTRG00017893, QMSTRG00017897, QMSTRG00017898,…
GO:0005705	CC	e	polytene chromosome interband	8/4554	13/24229	0.000804894	3	8	0.00930458	QMSTRG00003121, QMSTRG00010420, QMSTRG00011452, QMSTRG00018097, QMSTRG00018411, QMSTRG00020054, QMSTRG00021150, QMSTRG00021158
GO:0000922	CC	e	spindle pole	18/4554	45/24229	0.0008547	2	18	0.00979314	QMSTRG00002849, QMSTRG00003403, QMSTRG00004408, QMSTRG00004631, QMSTRG00005283, QMSTRG00005573, QMSTRG00006327, QMSTRG00006329, QMSTRG00006602, QMSTRG00009327, QMSTRG00011549, QMSTRG00012390, QMSTRG00015272, QMSTRG00016535, QMSTRG00018840, QMSTRG00020512, QMSTRG00021092, QMSTRG00021533
GO:0035861	CC	e	site of double-strand break	6/4554	8/24229	0.000867489	3	6	0.00979314	QMSTRG00002149, QMSTRG00010816, QMSTRG00014935, QMSTRG00016325, QMSTRG00020930, QMSTRG00021659
GO:0071014	CC	e	post-mRNA release spliceosomal complex	6/4554	8/24229	0.000867489	4	6	0.00979314	QMSTRG00008747, QMSTRG00009349, QMSTRG00012149, QMSTRG00013961, QMSTRG00016997, QMSTRG00017898
GO:0005669	CC	e	transcription factor TFIID complex	11/4554	22/24229	0.00092265	4	11	0.0103351	QMSTRG00000708, QMSTRG00001333, QMSTRG00001445, QMSTRG00002010, QMSTRG00003921, QMSTRG00003945, QMSTRG00008006, QMSTRG00008709, QMSTRG00017637, QMSTRG00020026, QMSTRG00020058
GO:0030964	CC	e	NADH dehydrogenase complex	20/4554	52/24229	0.000985193	4	20	0.0107849	QMSTRG00001792, QMSTRG00002756, QMSTRG00004057, QMSTRG00004529, QMSTRG00005980, QMSTRG00006664, QMSTRG00008894, QMSTRG00009064, QMSTRG00009543, QMSTRG00009614, QMSTRG00009761, QMSTRG00009828, QMSTRG00010897, QMSTRG00012033, QMSTRG00013270, QMSTRG00016922, QMSTRG00016925, QMSTRG00018842, QMSTRG00020895, QMSTRG00021292
GO:0005747	CC	e	mitochondrial respiratory chain complex I	20/4554	52/24229	0.000985193	6	20	0.0107849	QMSTRG00001792, QMSTRG00002756, QMSTRG00004057, QMSTRG00004529, QMSTRG00005980, QMSTRG00006664, QMSTRG00008894, QMSTRG00009064, QMSTRG00009543, QMSTRG00009614, QMSTRG00009761, QMSTRG00009828, QMSTRG00010897, QMSTRG00012033, QMSTRG00013270, QMSTRG00016922, QMSTRG00016925, QMSTRG00018842, QMSTRG00020895, QMSTRG00021292
GO:0045271	CC	e	respiratory chain complex I	20/4554	52/24229	0.000985193	5	20	0.0107849	QMSTRG00001792, QMSTRG00002756, QMSTRG00004057, QMSTRG00004529, QMSTRG00005980, QMSTRG00006664, QMSTRG00008894, QMSTRG00009064, QMSTRG00009543, QMSTRG00009614, QMSTRG00009761, QMSTRG00009828, QMSTRG00010897, QMSTRG00012033, QMSTRG00013270, QMSTRG00016922, QMSTRG00016925, QMSTRG00018842, QMSTRG00020895, QMSTRG00021292
GO:0035145	CC	e	exon-exon junction complex	5/4554	6/24229	0.0011851	3	5	0.0126849	QMSTRG00006521, QMSTRG00009947, QMSTRG00010265, QMSTRG00014336, QMSTRG00017948
GO:0016342	CC	e	catenin complex	5/4554	6/24229	0.0011851	4	5	0.0126849	QMSTRG00001994, QMSTRG00002606, QMSTRG00004267, QMSTRG00017708, QMSTRG00020265
GO:0035060	CC	e	brahma complex	5/4554	6/24229	0.0011851	5	5	0.0126849	QMSTRG00005989, QMSTRG00007367, QMSTRG00007714, QMSTRG00010086, QMSTRG00015273
GO:0035098	CC	e	ESC/E(Z) complex	4/4554	4/24229	0.00124671	6	4	0.0129604	QMSTRG00003121, QMSTRG00003380, QMSTRG00019787, QMSTRG00022072
GO:0016580	CC	e	Sin3 complex	4/4554	4/24229	0.00124671	5	4	0.0129604	QMSTRG00003121, QMSTRG00011363, QMSTRG00012654, QMSTRG00018614
GO:0005956	CC	e	protein kinase CK2 complex	4/4554	4/24229	0.00124671	7	4	0.0129604	QMSTRG00005801, QMSTRG00005802, QMSTRG00005805, QMSTRG00018614
GO:0031428	CC	e	box C/D RNP complex	4/4554	4/24229	0.00124671	4	4	0.0129604	QMSTRG00002665, QMSTRG00013680, QMSTRG00015161, QMSTRG00017126
GO:0042575	CC	e	DNA polymerase complex	12/4554	26/24229	0.00132958	5	12	0.0134811	QMSTRG00001896, QMSTRG00003102, QMSTRG00005586, QMSTRG00005588, QMSTRG00005592, QMSTRG00006519, QMSTRG00007068, QMSTRG00011667, QMSTRG00013660, QMSTRG00014529, QMSTRG00014802, QMSTRG00017389
GO:0005847	CC	e	mRNA cleavage and polyadenylation specificity factor complex	7/4554	11/24229	0.00133412	4	7	0.0134811	QMSTRG00006523, QMSTRG00008508, QMSTRG00008535, QMSTRG00009120, QMSTRG00015455, QMSTRG00016270, QMSTRG00019400
GO:0071564	CC	e	npBAF complex	7/4554	11/24229	0.00133412	5	7	0.0134811	QMSTRG00001375, QMSTRG00007367, QMSTRG00008620, QMSTRG00010086, QMSTRG00015083, QMSTRG00020202, QMSTRG00020203
GO:0033588	CC	e	elongator holoenzyme complex	7/4554	11/24229	0.00133412	3	7	0.0134811	QMSTRG00002202, QMSTRG00004541, QMSTRG00007949, QMSTRG00009914, QMSTRG00011241, QMSTRG00011243, QMSTRG00019050
GO:0033290	CC	e	eukaryotic 48S preinitiation complex	11/4554	23/24229	0.00146977	4	11	0.0147487	QMSTRG00000312, QMSTRG00003172, QMSTRG00005963, QMSTRG00006947, QMSTRG00007054, QMSTRG00008188, QMSTRG00010472, QMSTRG00011986, QMSTRG00017323, QMSTRG00018773, QMSTRG00021318
GO:0019866	CC	e	organelle inner membrane	42/4554	141/24229	0.00157216	4	42	0.0155358	QMSTRG00000008, QMSTRG00000940, QMSTRG00001788, QMSTRG00002613, QMSTRG00002701, QMSTRG00003404, QMSTRG00004029, QMSTRG00004057, QMSTRG00004875, QMSTRG00005657, QMSTRG00006165, QMSTRG00006664, QMSTRG00006902, QMSTRG00006904, QMSTRG00007068, QMSTRG00007074, QMSTRG00007904, QMSTRG00008760, QMSTRG00009828, QMSTRG00010048, QMSTRG00010738, QMSTRG00010954, QMSTRG00012396, QMSTRG00012909, QMSTRG00013609,…
GO:0000793	CC	e	condensed chromosome	10/4554	20/24229	0.00158046	6	10	0.0155358	QMSTRG00002765, QMSTRG00002916, QMSTRG00007085, QMSTRG00011176, QMSTRG00011480, QMSTRG00014935, QMSTRG00015376, QMSTRG00017419, QMSTRG00019194, QMSTRG00020930
GO:0000124	CC	e	SAGA complex	10/4554	20/24229	0.00158046	8	10	0.0155358	QMSTRG00004470, QMSTRG00008055, QMSTRG00009293, QMSTRG00010442, QMSTRG00014508, QMSTRG00014699, QMSTRG00017419, QMSTRG00017672, QMSTRG00019474, QMSTRG00020058
GO:0031010	CC	e	ISWI-type complex	9/4554	17/24229	0.00162956	5	9	0.0159102	QMSTRG00001245, QMSTRG00001818, QMSTRG00002765, QMSTRG00004190, QMSTRG00004603, QMSTRG00005656, QMSTRG00014385, QMSTRG00015472, QMSTRG00021526
GO:0005791	CC	e	rough endoplasmic reticulum	6/4554	9/24229	0.00218702	6	6	0.0212097	QMSTRG00002691, QMSTRG00002842, QMSTRG00005813, QMSTRG00006345, QMSTRG00010113, QMSTRG00011653
[truncated: 48 more rows]

## Sheet: MF
GO	NS	enrichment	name	ratio_in_study	ratio_in_pop	p_uncorrected	depth	study_count	p_fdr_bh	study_items
[truncated: 221 more rows]
