# Supplementary material for: Comprehensive Transcriptome Analysis in the Testis of the Silkworm, Bombyx mori
Source: Insects. 2023 Aug 2;14(8):684. doi: 10.3390/insects14080684 (PMC10455414; doi:10.3390/insects14080684)
Supplement: Supplementary file 1 [file insects-14-00684-s001.zip › supplementary data/Table S6.csv]

GENE_ID	SR_expressed	SR_specific	SR_enriched	DR_expressed	DR_specific	DR_enriched
QMSTRG00000001	1	0	0	1	0	0
QMSTRG00000002	0	0	0	0	0	0
QMSTRG00000003	0	0	0	0	0	0
QMSTRG00000004	0	0	0	0	0	0
QMSTRG00000005	1	0	0	1	0	0
QMSTRG00000006	1	0	0	1	0	1
QMSTRG00000007	1	0	0	1	0	1
QMSTRG00000008	1	0	1	1	0	0
QMSTRG00000009	1	0	1	1	0	0
QMSTRG00000010	1	0	0	1	0	0
QMSTRG00000011	1	0	0	1	0	1
QMSTRG00000012	1	0	0	1	0	0
QMSTRG00000013	1	0	0	1	0	0
QMSTRG00000014	1	0	0	1	0	0
QMSTRG00000015	1	0	1	1	0	0
QMSTRG00000016	1	0	0	1	0	1
QMSTRG00000017	1	1	0	0	0	0
QMSTRG00000018	1	1	0	0	0	0
QMSTRG00000019	1	1	0	0	0	0
QMSTRG00000020	1	0	0	1	0	1
QMSTRG00000021	1	0	1	1	0	0
QMSTRG00000022	1	0	1	1	0	0
QMSTRG00000023	0	0	0	1	1	1
QMSTRG00000024	0	0	0	0	0	0
QMSTRG00000025	0	0	0	0	0	0
QMSTRG00000026	0	0	0	1	1	0
QMSTRG00000027	0	0	0	0	0	0
QMSTRG00000028	1	0	0	1	0	0
QMSTRG00000029	0	0	0	0	0	0
QMSTRG00000030	1	1	0	0	0	0
QMSTRG00000031	0	0	0	0	0	0
QMSTRG00000032	0	0	0	0	0	0
QMSTRG00000033	0	0	0	0	0	0
QMSTRG00000034	0	0	0	1	1	0
QMSTRG00000035	0	0	0	0	0	0
QMSTRG00000036	0	0	0	0	0	0
QMSTRG00000037	1	0	0	1	0	0
QMSTRG00000038	0	0	0	0	0	0
QMSTRG00000039	0	0	0	0	0	0
QMSTRG00000040	0	0	0	0	0	0
QMSTRG00000041	1	0	0	1	0	0
QMSTRG00000042	0	0	0	0	0	0
QMSTRG00000043	1	0	0	1	0	0
QMSTRG00000044	1	0	0	1	0	0
QMSTRG00000045	1	1	0	0	0	0
QMSTRG00000046	0	0	0	0	0	0
QMSTRG00000047	0	0	0	0	0	0
QMSTRG00000048	1	0	0	1	0	0
QMSTRG00000049	1	1	0	0	0	0
QMSTRG00000050	1	0	1	1	0	0
QMSTRG00000051	1	0	0	1	0	0
QMSTRG00000052	1	1	0	0	0	0
QMSTRG00000053	0	0	0	0	0	0
QMSTRG00000054	1	1	0	0	0	0
QMSTRG00000055	1	0	1	1	0	0
QMSTRG00000056	1	0	0	1	0	0
QMSTRG00000057	1	0	0	1	0	1
QMSTRG00000058	1	0	0	1	0	1
QMSTRG00000059	0	0	0	0	0	0
QMSTRG00000060	1	0	0	1	0	0
QMSTRG00000061	1	0	0	1	0	0
QMSTRG00000062	1	0	0	1	0	0
QMSTRG00000063	1	0	0	1	0	0
QMSTRG00000064	1	0	0	1	0	0
QMSTRG00000065	1	0	0	1	0	0
QMSTRG00000066	1	0	0	1	0	0
QMSTRG00000067	1	0	0	1	0	0
QMSTRG00000068	1	0	1	1	0	0
QMSTRG00000069	1	0	0	1	0	0
QMSTRG00000070	0	0	0	0	0	0
QMSTRG00000071	0	0	0	0	0	0
QMSTRG00000072	1	1	0	0	0	0
QMSTRG00000073	0	0	0	1	1	1
QMSTRG00000074	0	0	0	0	0	0
QMSTRG00000075	1	0	0	1	0	0
QMSTRG00000076	0	0	0	0	0	0
QMSTRG00000077	1	0	1	1	0	0
QMSTRG00000078	0	0	0	0	0	0
QMSTRG00000079	0	0	0	0	0	0
QMSTRG00000080	1	1	0	0	0	0
QMSTRG00000081	0	0	0	0	0	0
QMSTRG00000082	0	0	0	0	0	0
QMSTRG00000083	0	0	0	0	0	0
QMSTRG00000084	0	0	0	0	0	0
QMSTRG00000085	1	0	0	1	0	0
QMSTRG00000086	1	0	0	1	0	0
QMSTRG00000087	0	0	0	1	1	0
QMSTRG00000088	1	0	0	1	0	0
QMSTRG00000089	1	0	0	1	0	0
QMSTRG00000090	1	1	0	0	0	0
QMSTRG00000091	0	0	0	0	0	0
QMSTRG00000092	1	1	0	0	0	0
QMSTRG00000093	0	0	0	0	0	0
QMSTRG00000094	0	0	0	0	0	0
QMSTRG00000095	0	0	0	0	0	0
QMSTRG00000096	1	0	0	1	0	1
QMSTRG00000097	1	1	0	0	0	0
QMSTRG00000098	0	0	0	0	0	0
QMSTRG00000099	1	1	0	0	0	0
QMSTRG00000100	1	0	0	1	0	1
QMSTRG00000101	0	0	0	0	0	0
QMSTRG00000102	1	0	0	1	0	1
QMSTRG00000103	0	0	0	0	0	0
QMSTRG00000104	1	0	1	1	0	0
QMSTRG00000105	1	0	0	1	0	0
QMSTRG00000106	0	0	0	0	0	0
QMSTRG00000107	0	0	0	0	0	0
QMSTRG00000108	1	0	0	1	0	0
QMSTRG00000109	0	0	0	0	0	0
QMSTRG00000110	1	0	0	1	0	0
QMSTRG00000111	0	0	0	0	0	0
QMSTRG00000112	0	0	0	0	0	0
QMSTRG00000113	0	0	0	1	1	0
QMSTRG00000114	1	0	1	1	0	0
QMSTRG00000115	1	0	0	1	0	0
QMSTRG00000116	1	0	0	1	0	0
QMSTRG00000117	0	0	0	0	0	0
QMSTRG00000118	1	0	0	1	0	1
QMSTRG00000119	0	0	0	0	0	0
QMSTRG00000120	0	0	0	0	0	0
QMSTRG00000121	0	0	0	0	0	0
QMSTRG00000122	0	0	0	0	0	0
QMSTRG00000123	1	0	0	1	0	0
QMSTRG00000124	1	1	0	0	0	0
QMSTRG00000125	1	0	1	1	0	0
QMSTRG00000126	0	0	0	0	0	0
QMSTRG00000127	1	0	0	1	0	0
QMSTRG00000128	1	0	0	1	0	0
QMSTRG00000129	1	0	0	1	0	1
QMSTRG00000130	1	0	0	1	0	1
QMSTRG00000131	1	0	0	1	0	0
QMSTRG00000132	1	0	0	1	0	0
QMSTRG00000133	1	0	0	1	0	0
QMSTRG00000134	1	0	0	1	0	0
QMSTRG00000135	1	0	1	1	0	0
QMSTRG00000136	1	0	0	1	0	0
QMSTRG00000137	1	0	0	1	0	0
QMSTRG00000138	1	0	0	1	0	1
QMSTRG00000139	1	0	0	1	0	1
QMSTRG00000140	1	0	0	1	0	0
QMSTRG00000141	0	0	0	0	0	0
QMSTRG00000142	0	0	0	0	0	0
QMSTRG00000143	0	0	0	0	0	0
QMSTRG00000144	0	0	0	1	1	0
QMSTRG00000145	1	1	0	0	0	0
QMSTRG00000146	1	0	1	1	0	0
QMSTRG00000147	0	0	0	0	0	0
QMSTRG00000148	1	1	0	0	0	0
QMSTRG00000149	0	0	0	0	0	0
QMSTRG00000150	0	0	0	0	0	0
QMSTRG00000151	0	0	0	1	1	0
QMSTRG00000152	0	0	0	0	0	0
QMSTRG00000153	0	0	0	0	0	0
QMSTRG00000154	0	0	0	0	0	0
QMSTRG00000155	0	0	0	0	0	0
QMSTRG00000156	0	0	0	1	1	0
QMSTRG00000157	0	0	0	0	0	0
QMSTRG00000158	1	1	0	0	0	0
QMSTRG00000159	1	1	0	0	0	0
QMSTRG00000160	0	0	0	0	0	0
QMSTRG00000161	1	0	0	1	0	0
QMSTRG00000162	0	0	0	0	0	0
QMSTRG00000163	0	0	0	0	0	0
QMSTRG00000164	1	0	1	1	0	0
QMSTRG00000165	1	0	0	1	0	0
QMSTRG00000166	1	0	0	1	0	0
QMSTRG00000167	1	0	0	1	0	0
QMSTRG00000168	1	0	0	1	0	1
QMSTRG00000169	1	0	0	1	0	1
QMSTRG00000170	1	0	0	1	0	1
QMSTRG00000171	1	0	1	1	0	0
QMSTRG00000172	1	1	1	0	0	0
QMSTRG00000173	1	0	1	1	0	0
QMSTRG00000174	0	0	0	0	0	0
QMSTRG00000175	1	1	0	0	0	0
QMSTRG00000176	1	0	1	1	0	0
QMSTRG00000177	0	0	0	0	0	0
QMSTRG00000178	0	0	0	0	0	0
QMSTRG00000179	0	0	0	0	0	0
QMSTRG00000180	1	0	0	1	0	1
QMSTRG00000181	1	0	0	1	0	1
QMSTRG00000182	1	0	0	1	0	1
QMSTRG00000183	0	0	0	0	0	0
QMSTRG00000184	1	0	0	1	0	1
QMSTRG00000185	1	0	0	1	0	0
QMSTRG00000186	1	0	0	1	0	0
QMSTRG00000187	1	0	0	1	0	0
QMSTRG00000188	0	0	0	0	0	0
QMSTRG00000189	0	0	0	0	0	0
QMSTRG00000190	1	0	0	1	0	0
QMSTRG00000191	0	0	0	0	0	0
QMSTRG00000192	1	0	0	1	0	0
QMSTRG00000193	1	0	1	1	0	0
QMSTRG00000194	0	0	0	0	0	0
QMSTRG00000195	0	0	0	0	0	0
QMSTRG00000196	0	0	0	0	0	0
QMSTRG00000197	1	1	0	0	0	0
QMSTRG00000198	1	0	0	1	0	0
QMSTRG00000199	1	1	0	0	0	0
QMSTRG00000200	0	0	0	0	0	0
QMSTRG00000201	0	0	0	0	0	0
QMSTRG00000202	0	0	0	0	0	0
QMSTRG00000203	1	1	0	0	0	0
QMSTRG00000204	0	0	0	0	0	0
QMSTRG00000205	1	0	0	1	0	0
QMSTRG00000206	0	0	0	1	1	0
QMSTRG00000207	0	0	0	0	0	0
QMSTRG00000208	1	0	0	1	0	1
QMSTRG00000209	1	0	0	1	0	1
QMSTRG00000210	1	0	0	1	0	1
QMSTRG00000211	1	0	1	1	0	0
QMSTRG00000212	1	0	0	1	0	0
QMSTRG00000213	0	0	0	0	0	0
QMSTRG00000214	0	0	0	0	0	0
QMSTRG00000215	1	0	0	1	0	0
QMSTRG00000216	1	0	0	1	0	0
QMSTRG00000217	0	0	0	1	1	0
QMSTRG00000218	0	0	0	0	0	0
QMSTRG00000219	1	0	0	1	0	0
QMSTRG00000220	0	0	0	0	0	0
QMSTRG00000221	0	0	0	0	0	0
QMSTRG00000222	1	0	0	1	0	1
QMSTRG00000223	1	0	0	1	0	0
QMSTRG00000224	1	0	0	1	0	0
QMSTRG00000225	1	0	0	1	0	0
QMSTRG00000226	0	0	0	1	1	0
QMSTRG00000227	0	0	0	0	0	0
QMSTRG00000228	0	0	0	0	0	0
QMSTRG00000229	0	0	0	0	0	0
QMSTRG00000230	1	0	0	1	0	0
QMSTRG00000231	1	0	0	1	0	0
QMSTRG00000232	1	0	0	1	0	0
QMSTRG00000233	1	1	0	0	0	0
QMSTRG00000234	0	0	0	0	0	0
QMSTRG00000235	0	0	0	0	0	0
QMSTRG00000236	0	0	0	1	1	1
QMSTRG00000237	1	0	1	1	0	0
QMSTRG00000238	0	0	0	0	0	0
QMSTRG00000239	0	0	0	0	0	0
QMSTRG00000240	1	0	0	1	0	1
QMSTRG00000241	1	0	1	1	0	0
QMSTRG00000242	1	0	0	1	0	1
QMSTRG00000243	1	0	0	1	0	0
QMSTRG00000244	0	0	0	0	0	0
QMSTRG00000245	1	0	0	1	0	1
QMSTRG00000246	1	0	0	1	0	0
QMSTRG00000247	0	0	0	0	0	0
QMSTRG00000248	1	0	0	1	0	0
QMSTRG00000249	0	0	0	0	0	0
QMSTRG00000250	0	0	0	0	0	0
QMSTRG00000251	1	0	0	1	0	1
QMSTRG00000252	1	1	0	0	0	0
QMSTRG00000253	0	0	0	1	1	0
QMSTRG00000254	0	0	0	0	0	0
QMSTRG00000255	0	0	0	0	0	0
QMSTRG00000256	1	0	0	1	0	0
QMSTRG00000257	1	0	0	1	0	0
QMSTRG00000258	1	0	0	1	0	0
QMSTRG00000259	1	0	0	1	0	0
QMSTRG00000260	0	0	0	0	0	0
QMSTRG00000261	0	0	0	0	0	0
QMSTRG00000262	1	0	1	1	0	0
QMSTRG00000263	0	0	0	0	0	0
QMSTRG00000264	1	0	0	1	0	0
QMSTRG00000265	0	0	0	0	0	0
QMSTRG00000266	1	0	0	1	0	1
QMSTRG00000267	0	0	0	0	0	0
QMSTRG00000268	0	0	0	0	0	0
QMSTRG00000269	1	1	0	0	0	0
QMSTRG00000270	0	0	0	0	0	0
QMSTRG00000271	0	0	0	0	0	0
QMSTRG00000272	0	0	0	0	0	0
QMSTRG00000273	0	0	0	0	0	0
QMSTRG00000274	0	0	0	0	0	0
QMSTRG00000275	0	0	0	0	0	0
QMSTRG00000276	0	0	0	0	0	0
QMSTRG00000277	0	0	0	0	0	0
QMSTRG00000278	1	0	0	1	0	1
QMSTRG00000279	0	0	0	0	0	0
QMSTRG00000280	1	0	1	1	0	0
QMSTRG00000281	1	0	1	1	0	0
QMSTRG00000282	0	0	0	0	0	0
QMSTRG00000283	0	0	0	0	0	0
QMSTRG00000284	1	0	0	1	0	0
QMSTRG00000285	1	0	1	1	0	0
QMSTRG00000286	1	0	0	1	0	0
QMSTRG00000287	1	1	0	0	0	0
QMSTRG00000288	1	0	0	1	0	0
QMSTRG00000289	0	0	0	0	0	0
QMSTRG00000290	1	0	0	1	0	0
QMSTRG00000291	0	0	0	0	0	0
QMSTRG00000292	1	1	0	0	0	0
QMSTRG00000293	0	0	0	0	0	0
QMSTRG00000294	1	0	0	1	0	0
QMSTRG00000295	0	0	0	0	0	0
QMSTRG00000296	1	0	0	1	0	0
QMSTRG00000297	0	0	0	0	0	0
QMSTRG00000298	1	0	0	1	0	0
QMSTRG00000299	0	0	0	1	1	0
QMSTRG00000300	0	0	0	0	0	0
QMSTRG00000301	1	0	0	1	0	0
QMSTRG00000302	0	0	0	0	0	0
QMSTRG00000303	0	0	0	1	1	0
QMSTRG00000304	0	0	0	0	0	0
QMSTRG00000305	0	0	0	0	0	0
QMSTRG00000306	0	0	0	0	0	0
QMSTRG00000307	1	0	0	1	0	1
QMSTRG00000308	0	0	0	0	0	0
QMSTRG00000309	0	0	0	0	0	0
QMSTRG00000310	0	0	0	0	0	0
QMSTRG00000311	1	0	0	1	0	0
QMSTRG00000312	1	0	1	1	0	0
QMSTRG00000313	0	0	0	0	0	0
QMSTRG00000314	0	0	0	0	0	0
QMSTRG00000315	0	0	0	0	0	0
QMSTRG00000316	0	0	0	1	1	0
QMSTRG00000317	1	1	0	0	0	0
QMSTRG00000318	1	0	1	1	0	0
QMSTRG00000319	0	0	0	0	0	0
QMSTRG00000320	1	0	0	1	0	0
QMSTRG00000321	0	0	0	0	0	0
QMSTRG00000322	1	0	1	1	0	0
QMSTRG00000323	0	0	0	0	0	0
QMSTRG00000324	1	0	1	1	0	0
QMSTRG00000325	0	0	0	1	1	0
QMSTRG00000326	0	0	0	0	0	0
QMSTRG00000327	0	0	0	0	0	0
QMSTRG00000328	0	0	0	0	0	0
QMSTRG00000329	0	0	0	0	0	0
QMSTRG00000330	0	0	0	0	0	0
QMSTRG00000331	0	0	0	0	0	0
QMSTRG00000332	1	0	1	1	0	0
QMSTRG00000333	1	1	0	0	0	0
QMSTRG00000334	0	0	0	0	0	0
QMSTRG00000335	1	0	0	1	0	0
QMSTRG00000336	1	0	1	1	0	0
QMSTRG00000337	1	1	0	0	0	0
QMSTRG00000338	0	0	0	0	0	0
QMSTRG00000339	1	0	0	1	0	0
QMSTRG00000340	0	0	0	0	0	0
QMSTRG00000341	0	0	0	0	0	0
QMSTRG00000342	1	0	0	1	0	0
QMSTRG00000343	0	0	0	0	0	0
QMSTRG00000344	1	1	0	0	0	0
QMSTRG00000345	0	0	0	0	0	0
QMSTRG00000346	1	0	0	1	0	0
QMSTRG00000347	0	0	0	0	0	0
QMSTRG00000348	0	0	0	0	0	0
QMSTRG00000349	0	0	0	0	0	0
QMSTRG00000350	0	0	0	0	0	0
QMSTRG00000351	1	0	0	1	0	1
QMSTRG00000352	1	0	0	1	0	1
QMSTRG00000353	1	0	0	1	0	1
QMSTRG00000354	1	0	0	1	0	0
QMSTRG00000355	1	1	0	0	0	0
QMSTRG00000356	1	0	0	1	0	0
QMSTRG00000357	1	1	0	0	0	0
QMSTRG00000358	0	0	0	0	0	0
QMSTRG00000359	0	0	0	0	0	0
QMSTRG00000360	0	0	0	0	0	0
QMSTRG00000361	1	0	0	1	0	0
QMSTRG00000362	1	0	0	1	0	0
QMSTRG00000363	1	1	1	0	0	0
QMSTRG00000364	0	0	0	1	1	0
QMSTRG00000365	0	0	0	0	0	0
QMSTRG00000366	0	0	0	0	0	0
QMSTRG00000367	0	0	0	0	0	0
QMSTRG00000368	0	0	0	0	0	0
QMSTRG00000369	0	0	0	0	0	0
QMSTRG00000370	0	0	0	0	0	0
QMSTRG00000371	0	0	0	0	0	0
QMSTRG00000372	0	0	0	0	0	0
QMSTRG00000373	1	1	0	0	0	0
QMSTRG00000374	0	0	0	0	0	0
QMSTRG00000375	1	0	1	1	0	0
QMSTRG00000376	0	0	0	0	0	0
QMSTRG00000377	1	1	0	0	0	0
QMSTRG00000378	1	0	1	1	0	0
QMSTRG00000379	1	0	1	1	0	0
QMSTRG00000380	1	0	1	1	0	0
QMSTRG00000381	1	1	1	0	0	0
QMSTRG00000382	1	1	0	0	0	0
QMSTRG00000383	1	0	0	1	0	1
QMSTRG00000384	1	0	0	1	0	0
QMSTRG00000385	1	0	0	1	0	0
QMSTRG00000386	1	1	0	0	0	0
QMSTRG00000387	0	0	0	1	1	0
QMSTRG00000388	1	0	0	1	0	0
QMSTRG00000389	1	0	0	1	0	1
QMSTRG00000390	0	0	0	0	0	0
QMSTRG00000391	1	0	1	1	0	0
QMSTRG00000392	0	0	0	0	0	0
QMSTRG00000393	1	0	0	1	0	0
QMSTRG00000394	1	0	0	1	0	0
QMSTRG00000395	1	0	0	1	0	1
QMSTRG00000396	1	0	0	1	0	0
QMSTRG00000397	1	1	0	0	0	0
QMSTRG00000398	1	0	0	1	0	0
QMSTRG00000399	1	1	0	0	0	0
QMSTRG00000400	1	1	0	0	0	0
QMSTRG00000401	1	0	0	1	0	1
QMSTRG00000402	0	0	0	0	0	0
QMSTRG00000403	1	0	1	1	0	0
QMSTRG00000404	1	0	0	1	0	0
QMSTRG00000405	1	0	0	1	0	1
QMSTRG00000406	1	0	0	1	0	1
QMSTRG00000407	1	0	0	1	0	0
QMSTRG00000408	1	0	0	1	0	1
QMSTRG00000409	1	0	0	1	0	1
QMSTRG00000410	1	0	1	1	0	0
QMSTRG00000411	1	1	1	0	0	0
QMSTRG00000412	1	0	0	1	0	0
QMSTRG00000413	1	0	0	1	0	1
QMSTRG00000414	1	0	0	1	0	0
QMSTRG00000415	1	0	0	1	0	0
QMSTRG00000416	1	0	1	1	0	0
QMSTRG00000417	1	0	0	1	0	1
QMSTRG00000418	1	0	0	1	0	1
QMSTRG00000419	1	0	0	1	0	1
QMSTRG00000420	1	0	0	1	0	1
QMSTRG00000421	1	0	0	1	0	1
QMSTRG00000422	1	0	0	1	0	1
QMSTRG00000423	1	0	0	1	0	1
QMSTRG00000424	1	0	0	1	0	0
QMSTRG00000425	1	0	0	1	0	0
QMSTRG00000426	1	0	0	1	0	0
QMSTRG00000427	0	0	0	0	0	0
QMSTRG00000428	0	0	0	1	1	0
QMSTRG00000429	1	0	0	1	0	1
QMSTRG00000430	1	0	0	1	0	1
QMSTRG00000431	1	1	0	0	0	0
QMSTRG00000432	1	0	0	1	0	0
QMSTRG00000433	1	0	1	1	0	0
QMSTRG00000434	1	0	0	1	0	0
QMSTRG00000435	1	0	0	1	0	1
QMSTRG00000436	1	0	1	1	0	0
QMSTRG00000437	0	0	0	0	0	0
QMSTRG00000438	1	0	0	1	0	0
QMSTRG00000439	1	1	0	0	0	0
QMSTRG00000440	0	0	0	0	0	0
QMSTRG00000441	0	0	0	0	0	0
QMSTRG00000442	1	0	0	1	0	0
QMSTRG00000443	1	0	1	1	0	0
QMSTRG00000444	1	0	1	1	0	0
QMSTRG00000445	1	0	0	1	0	0
QMSTRG00000446	1	0	0	1	0	1
QMSTRG00000447	0	0	0	0	0	0
QMSTRG00000448	1	0	0	1	0	1
QMSTRG00000449	1	0	0	1	0	0
QMSTRG00000450	0	0	0	0	0	0
QMSTRG00000451	1	1	1	0	0	0
QMSTRG00000452	1	0	1	1	0	0
QMSTRG00000453	0	0	0	0	0	0
QMSTRG00000454	1	0	0	1	0	1
QMSTRG00000455	1	0	0	1	0	0
QMSTRG00000456	1	0	0	1	0	1
QMSTRG00000457	1	0	0	1	0	0
QMSTRG00000458	1	0	0	1	0	0
QMSTRG00000459	1	0	1	1	0	0
QMSTRG00000460	0	0	0	0	0	0
QMSTRG00000461	1	1	0	0	0	0
QMSTRG00000462	1	0	1	1	0	0
QMSTRG00000463	1	0	1	1	0	0
QMSTRG00000464	1	0	0	1	0	0
QMSTRG00000465	1	0	0	1	0	0
QMSTRG00000466	1	0	0	1	0	0
QMSTRG00000467	1	1	0	0	0	0
QMSTRG00000468	1	0	0	1	0	0
QMSTRG00000469	1	0	0	1	0	0
QMSTRG00000470	1	0	1	1	0	0
QMSTRG00000471	1	0	0	1	0	0
QMSTRG00000472	1	0	1	1	0	0
QMSTRG00000473	1	0	1	1	0	0
QMSTRG00000474	0	0	0	0	0	0
QMSTRG00000475	1	0	0	1	0	0
QMSTRG00000476	1	0	0	1	0	0
QMSTRG00000477	1	0	0	1	0	1
QMSTRG00000478	1	0	0	1	0	1
QMSTRG00000479	1	0	0	1	0	0
QMSTRG00000480	1	0	0	1	0	0
QMSTRG00000481	1	0	0	1	0	0
QMSTRG00000482	1	0	0	1	0	1
QMSTRG00000483	1	0	0	1	0	1
QMSTRG00000484	1	0	0	1	0	1
QMSTRG00000485	1	0	0	1	0	0
QMSTRG00000486	1	0	1	1	0	0
QMSTRG00000487	1	0	0	1	0	0
QMSTRG00000488	1	0	0	1	0	0
QMSTRG00000489	0	0	0	0	0	0
QMSTRG00000490	1	0	0	1	0	1
QMSTRG00000491	1	0	0	1	0	0
QMSTRG00000492	1	0	0	1	0	1
QMSTRG00000493	1	0	0	1	0	0
QMSTRG00000494	1	0	0	1	0	1
QMSTRG00000495	1	0	0	1	0	1
QMSTRG00000496	1	0	0	1	0	0
QMSTRG00000497	1	0	1	1	0	0
QMSTRG00000498	1	0	0	1	0	0
QMSTRG00000499	1	0	0	1	0	0
QMSTRG00000500	1	0	0	1	0	0
QMSTRG00000501	0	0	0	0	0	0
QMSTRG00000502	0	0	0	0	0	0
QMSTRG00000503	1	0	0	1	0	1
QMSTRG00000504	1	0	0	1	0	0
QMSTRG00000505	1	0	0	1	0	0
QMSTRG00000506	0	0	0	1	1	0
QMSTRG00000507	1	0	0	1	0	0
QMSTRG00000508	1	0	0	1	0	0
QMSTRG00000509	1	0	0	1	0	1
QMSTRG00000510	1	0	0	1	0	1
QMSTRG00000511	0	0	0	1	1	0
QMSTRG00000512	1	0	1	1	0	0
QMSTRG00000513	1	1	0	0	0	0
QMSTRG00000514	1	0	0	1	0	0
QMSTRG00000515	1	0	1	1	0	0
QMSTRG00000516	1	0	0	1	0	1
QMSTRG00000517	1	0	0	1	0	0
QMSTRG00000518	1	1	0	0	0	0
QMSTRG00000519	1	0	1	1	0	0
QMSTRG00000520	1	0	0	1	0	1
QMSTRG00000521	1	0	0	1	0	0
QMSTRG00000522	0	0	0	0	0	0
QMSTRG00000523	1	0	0	1	0	0
QMSTRG00000524	1	0	0	1	0	1
QMSTRG00000525	1	0	0	1	0	1
QMSTRG00000526	1	0	0	1	0	0
QMSTRG00000527	1	1	0	0	0	0
QMSTRG00000528	1	0	0	1	0	0
QMSTRG00000529	1	0	0	1	0	1
QMSTRG00000530	1	0	0	1	0	0
QMSTRG00000531	1	0	0	1	0	1
QMSTRG00000532	1	0	0	1	0	1
QMSTRG00000533	1	0	0	1	0	1
QMSTRG00000534	1	0	0	1	0	0
QMSTRG00000535	1	0	0	1	0	0
QMSTRG00000536	1	0	1	1	0	0
QMSTRG00000537	1	0	1	1	0	0
QMSTRG00000538	0	0	0	0	0	0
QMSTRG00000539	0	0	0	1	1	0
QMSTRG00000540	0	0	0	0	0	0
QMSTRG00000541	1	0	0	1	0	1
QMSTRG00000542	1	0	0	1	0	0
QMSTRG00000543	1	0	0	1	0	1
QMSTRG00000544	0	0	0	0	0	0
QMSTRG00000545	1	0	0	1	0	0
QMSTRG00000546	1	0	0	1	0	0
QMSTRG00000547	0	0	0	0	0	0
QMSTRG00000548	0	0	0	0	0	0
QMSTRG00000549	1	0	0	1	0	1
QMSTRG00000550	1	0	0	1	0	0
QMSTRG00000551	1	0	0	1	0	1
QMSTRG00000552	1	0	0	1	0	1
QMSTRG00000553	0	0	0	0	0	0
QMSTRG00000554	0	0	0	0	0	0
QMSTRG00000555	1	0	0	1	0	0
QMSTRG00000556	1	0	0	1	0	0
QMSTRG00000557	1	0	0	1	0	0
QMSTRG00000558	0	0	0	0	0	0
QMSTRG00000559	1	0	0	1	0	1
QMSTRG00000560	1	0	0	1	0	1
QMSTRG00000561	0	0	0	0	0	0
QMSTRG00000562	1	1	1	0	0	0
QMSTRG00000563	1	0	0	1	0	1
QMSTRG00000564	1	0	0	1	0	0
QMSTRG00000565	0	0	0	0	0	0
QMSTRG00000566	1	0	0	1	0	0
QMSTRG00000567	1	0	0	1	0	0
QMSTRG00000568	0	0	0	0	0	0
QMSTRG00000569	0	0	0	0	0	0
QMSTRG00000570	0	0	0	0	0	0
QMSTRG00000571	0	0	0	0	0	0
QMSTRG00000572	1	0	0	1	0	0
QMSTRG00000573	1	0	0	1	0	0
QMSTRG00000574	1	0	0	1	0	0
QMSTRG00000575	1	0	1	1	0	0
QMSTRG00000576	1	0	0	1	0	0
QMSTRG00000577	1	0	0	1	0	1
QMSTRG00000578	1	0	0	1	0	0
QMSTRG00000579	1	0	0	1	0	1
QMSTRG00000580	1	0	1	1	0	0
QMSTRG00000581	1	0	0	1	0	0
QMSTRG00000582	0	0	0	0	0	0
QMSTRG00000583	1	1	0	0	0	0
QMSTRG00000584	1	0	0	1	0	1
QMSTRG00000585	0	0	0	1	1	0
QMSTRG00000586	1	0	0	1	0	1
QMSTRG00000587	1	0	0	1	0	0
QMSTRG00000588	1	0	1	1	0	0
QMSTRG00000589	1	0	0	1	0	0
QMSTRG00000590	1	0	0	1	0	0
QMSTRG00000591	1	0	0	1	0	0
QMSTRG00000592	1	0	0	1	0	0
QMSTRG00000593	1	0	1	1	0	0
QMSTRG00000594	1	0	0	1	0	0
QMSTRG00000595	1	0	0	1	0	1
QMSTRG00000596	0	0	0	0	0	0
QMSTRG00000597	1	0	1	1	0	0
QMSTRG00000598	1	0	0	1	0	1
QMSTRG00000599	1	0	0	1	0	1
QMSTRG00000600	1	0	0	1	0	1
QMSTRG00000601	1	0	1	1	0	0
QMSTRG00000602	0	0	0	0	0	0
QMSTRG00000603	0	0	0	0	0	0
QMSTRG00000604	0	0	0	0	0	0
QMSTRG00000605	1	0	0	1	0	1
QMSTRG00000606	1	0	0	1	0	1
QMSTRG00000607	1	0	0	1	0	0
QMSTRG00000608	1	0	1	1	0	0
QMSTRG00000609	1	0	0	1	0	1
QMSTRG00000610	1	0	0	1	0	1
QMSTRG00000611	1	0	0	1	0	0
QMSTRG00000612	1	0	0	1	0	0
QMSTRG00000613	1	0	0	1	0	1
QMSTRG00000614	0	0	0	0	0	0
QMSTRG00000615	1	0	0	1	0	1
QMSTRG00000616	1	0	0	1	0	1
QMSTRG00000617	1	1	0	0	0	0
QMSTRG00000618	1	0	0	1	0	0
QMSTRG00000619	1	0	1	1	0	0
QMSTRG00000620	1	0	1	1	0	0
QMSTRG00000621	1	0	1	1	0	0
QMSTRG00000622	1	0	1	1	0	0
QMSTRG00000623	1	0	0	1	0	0
QMSTRG00000624	1	0	0	1	0	0
QMSTRG00000625	1	0	1	1	0	0
QMSTRG00000626	1	0	0	1	0	1
QMSTRG00000627	1	0	0	1	0	0
QMSTRG00000628	1	0	0	1	0	0
QMSTRG00000629	0	0	0	0	0	0
QMSTRG00000630	1	0	0	1	0	0
QMSTRG00000631	1	0	0	1	0	0
QMSTRG00000632	1	0	1	1	0	0
QMSTRG00000633	0	0	0	0	0	0
QMSTRG00000634	1	0	0	1	0	1
QMSTRG00000635	1	0	0	1	0	0
QMSTRG00000636	1	0	0	1	0	0
QMSTRG00000637	1	0	0	1	0	0
QMSTRG00000638	1	0	1	1	0	0
QMSTRG00000639	0	0	0	0	0	0
QMSTRG00000640	1	0	0	1	0	1
QMSTRG00000641	1	0	0	1	0	0
QMSTRG00000642	1	0	0	1	0	0
QMSTRG00000643	1	0	0	1	0	0
QMSTRG00000644	1	0	0	1	0	0
QMSTRG00000645	1	0	0	1	0	1
QMSTRG00000646	1	0	0	1	0	0
QMSTRG00000647	1	0	0	1	0	0
QMSTRG00000648	1	0	0	1	0	1
QMSTRG00000649	1	0	1	1	0	0
QMSTRG00000650	1	0	0	1	0	1
QMSTRG00000651	1	0	1	1	0	0
QMSTRG00000652	1	1	0	0	0	0
QMSTRG00000653	1	0	0	1	0	0
QMSTRG00000654	1	0	0	1	0	0
QMSTRG00000655	1	0	0	1	0	1
QMSTRG00000656	1	0	0	1	0	0
QMSTRG00000657	1	1	0	0	0	0
QMSTRG00000658	1	1	0	0	0	0
QMSTRG00000659	1	0	0	1	0	0
QMSTRG00000660	1	0	0	1	0	1
QMSTRG00000661	0	0	0	0	0	0
QMSTRG00000662	1	0	0	1	0	0
QMSTRG00000663	1	0	0	1	0	0
QMSTRG00000664	1	0	0	1	0	0
QMSTRG00000665	1	0	0	1	0	0
QMSTRG00000666	0	0	0	0	0	0
QMSTRG00000667	1	0	0	1	0	1
QMSTRG00000668	0	0	0	1	1	0
QMSTRG00000669	1	0	0	1	0	0
QMSTRG00000670	1	0	1	1	0	0
QMSTRG00000671	1	1	0	0	0	0
QMSTRG00000672	1	1	0	0	0	0
QMSTRG00000673	1	1	0	0	0	0
QMSTRG00000674	1	0	1	1	0	0
QMSTRG00000675	1	0	0	1	0	1
QMSTRG00000676	1	0	0	1	0	0
QMSTRG00000677	1	0	1	1	0	0
QMSTRG00000678	1	0	0	1	0	1
QMSTRG00000679	0	0	0	1	1	0
QMSTRG00000680	1	0	0	1	0	0
QMSTRG00000681	1	0	0	1	0	1
QMSTRG00000682	0	0	0	0	0	0
QMSTRG00000683	1	0	0	1	0	0
QMSTRG00000684	1	1	0	0	0	0
QMSTRG00000685	1	0	0	1	0	0
QMSTRG00000686	1	0	0	1	0	0
QMSTRG00000687	1	0	0	1	0	0
QMSTRG00000688	1	0	0	1	0	0
QMSTRG00000689	1	0	0	1	0	0
QMSTRG00000690	1	0	0	1	0	1
QMSTRG00000691	1	0	0	1	0	0
QMSTRG00000692	1	1	0	0	0	0
QMSTRG00000693	1	0	0	1	0	1
QMSTRG00000694	0	0	0	0	0	0
QMSTRG00000695	0	0	0	0	0	0
QMSTRG00000696	0	0	0	0	0	0
QMSTRG00000697	1	0	0	1	0	1
QMSTRG00000698	1	0	0	1	0	1
QMSTRG00000699	1	0	1	1	0	0
QMSTRG00000700	0	0	0	1	1	1
QMSTRG00000701	1	1	0	0	0	0
QMSTRG00000702	1	0	1	1	0	0
QMSTRG00000703	1	0	0	1	0	0
QMSTRG00000704	1	0	1	1	0	0
QMSTRG00000705	1	0	0	1	0	0
QMSTRG00000706	1	0	0	1	0	0
QMSTRG00000707	1	0	0	1	0	1
QMSTRG00000708	1	0	1	1	0	0
QMSTRG00000709	1	0	0	1	0	0
QMSTRG00000710	1	0	0	1	0	1
QMSTRG00000711	0	0	0	1	1	0
QMSTRG00000712	1	0	0	1	0	1
QMSTRG00000713	1	0	0	1	0	0
QMSTRG00000714	0	0	0	0	0	0
QMSTRG00000715	1	0	0	1	0	0
QMSTRG00000716	1	0	1	1	0	0
QMSTRG00000717	1	0	0	1	0	1
QMSTRG00000718	1	0	0	1	0	1
QMSTRG00000719	1	0	0	1	0	0
QMSTRG00000720	1	0	0	1	0	0
QMSTRG00000721	1	0	0	1	0	1
QMSTRG00000722	1	0	0	1	0	1
QMSTRG00000723	1	1	1	0	0	0
QMSTRG00000724	1	0	1	1	0	0
QMSTRG00000725	1	1	0	0	0	0
QMSTRG00000726	1	0	1	1	0	0
QMSTRG00000727	1	1	1	0	0	0
QMSTRG00000728	1	0	1	1	0	0
QMSTRG00000729	1	0	0	1	0	1
QMSTRG00000730	1	0	0	1	0	1
QMSTRG00000731	1	0	0	1	0	0
QMSTRG00000732	1	0	0	1	0	0
QMSTRG00000733	1	0	0	1	0	0
QMSTRG00000734	0	0	0	0	0	0
QMSTRG00000735	1	0	0	1	0	1
QMSTRG00000736	1	0	0	1	0	0
QMSTRG00000737	1	0	1	1	0	0
QMSTRG00000738	1	0	0	1	0	0
QMSTRG00000739	1	0	0	1	0	0
QMSTRG00000740	1	0	0	1	0	0
QMSTRG00000741	1	0	0	1	0	1
QMSTRG00000742	1	0	0	1	0	0
QMSTRG00000743	1	0	0	1	0	1
QMSTRG00000744	0	0	0	0	0	0
QMSTRG00000745	1	0	0	1	0	1
QMSTRG00000746	1	0	0	1	0	0
QMSTRG00000747	1	0	0	1	0	0
QMSTRG00000748	1	0	0	1	0	0
QMSTRG00000749	1	0	0	1	0	0
QMSTRG00000750	1	0	0	1	0	0
QMSTRG00000751	1	0	0	1	0	0
QMSTRG00000752	1	0	0	1	0	0
QMSTRG00000753	1	0	0	1	0	1
QMSTRG00000754	1	0	0	1	0	1
QMSTRG00000755	1	0	1	1	0	0
QMSTRG00000756	1	0	0	1	0	0
QMSTRG00000757	1	0	1	1	0	0
QMSTRG00000758	1	0	0	1	0	0
QMSTRG00000759	1	0	0	1	0	1
QMSTRG00000760	1	0	1	1	0	0
QMSTRG00000761	1	1	0	0	0	0
QMSTRG00000762	1	0	0	1	0	1
QMSTRG00000763	1	0	0	1	0	1
QMSTRG00000764	1	0	0	1	0	1
QMSTRG00000765	1	0	1	1	0	0
QMSTRG00000766	1	0	1	1	0	0
QMSTRG00000767	1	0	1	1	0	0
QMSTRG00000768	1	0	0	1	0	0
QMSTRG00000769	1	0	0	1	0	0
QMSTRG00000770	1	0	0	1	0	1
QMSTRG00000771	0	0	0	0	0	0
QMSTRG00000772	1	0	1	1	0	0
QMSTRG00000773	1	0	0	1	0	0
QMSTRG00000774	0	0	0	0	0	0
QMSTRG00000775	1	0	0	1	0	0
QMSTRG00000776	0	0	0	0	0	0
QMSTRG00000777	1	0	0	1	0	1
QMSTRG00000778	1	0	0	1	0	0
QMSTRG00000779	0	0	0	0	0	0
QMSTRG00000780	0	0	0	1	1	0
QMSTRG00000781	0	0	0	1	1	0
QMSTRG00000782	0	0	0	0	0	0
QMSTRG00000783	0	0	0	0	0	0
QMSTRG00000784	0	0	0	0	0	0
QMSTRG00000785	1	0	0	1	0	1
QMSTRG00000786	1	0	1	1	0	0
QMSTRG00000787	1	0	0	1	0	1
QMSTRG00000788	0	0	0	0	0	0
QMSTRG00000789	1	0	0	1	0	0
QMSTRG00000790	1	0	0	1	0	1
QMSTRG00000791	1	0	0	1	0	1
QMSTRG00000792	1	0	1	1	0	0
QMSTRG00000793	1	0	0	1	0	0
QMSTRG00000794	0	0	0	0	0	0
QMSTRG00000795	0	0	0	1	1	0
QMSTRG00000796	1	0	0	1	0	1
QMSTRG00000797	0	0	0	0	0	0
QMSTRG00000798	1	0	1	1	0	0
QMSTRG00000799	1	0	1	1	0	0
QMSTRG00000800	1	0	1	1	0	0
QMSTRG00000801	1	0	0	1	0	1
QMSTRG00000802	1	0	0	1	0	0
QMSTRG00000803	0	0	0	0	0	0
QMSTRG00000804	1	1	0	0	0	0
QMSTRG00000805	0	0	0	0	0	0
QMSTRG00000806	1	0	0	1	0	0
QMSTRG00000807	1	1	0	0	0	0
QMSTRG00000808	1	1	0	0	0	0
QMSTRG00000809	1	0	1	1	0	0
QMSTRG00000810	1	0	0	1	0	1
QMSTRG00000811	1	0	0	1	0	0
QMSTRG00000812	1	0	0	1	0	1
QMSTRG00000813	1	0	0	1	0	1
QMSTRG00000814	0	0	0	1	1	0
QMSTRG00000815	1	0	0	1	0	1
QMSTRG00000816	1	0	0	1	0	1
QMSTRG00000817	1	0	1	1	0	0
QMSTRG00000818	1	0	0	1	0	0
QMSTRG00000819	1	0	0	1	0	0
QMSTRG00000820	1	0	0	1	0	1
QMSTRG00000821	0	0	0	1	1	0
QMSTRG00000822	1	0	1	1	0	0
QMSTRG00000823	1	0	1	1	0	0
QMSTRG00000824	1	0	0	1	0	0
QMSTRG00000825	1	0	1	1	0	0
QMSTRG00000826	1	0	1	1	0	0
QMSTRG00000827	1	0	1	1	0	0
QMSTRG00000828	1	0	0	1	0	0
QMSTRG00000829	1	0	0	1	0	1
QMSTRG00000830	1	0	0	1	0	0
QMSTRG00000831	1	0	1	1	0	0
QMSTRG00000832	1	0	0	1	0	1
QMSTRG00000833	1	0	0	1	0	0
QMSTRG00000834	1	0	0	1	0	1
QMSTRG00000835	1	0	0	1	0	1
QMSTRG00000836	1	0	0	1	0	0
QMSTRG00000837	1	0	1	1	0	0
QMSTRG00000838	1	0	0	1	0	1
QMSTRG00000839	1	0	0	1	0	1
QMSTRG00000840	1	0	0	1	0	0
QMSTRG00000841	0	0	0	0	0	0
QMSTRG00000842	1	1	0	0	0	0
QMSTRG00000843	1	0	1	1	0	0
QMSTRG00000844	1	0	0	1	0	0
QMSTRG00000845	1	0	0	1	0	1
QMSTRG00000846	0	0	0	0	0	0
QMSTRG00000847	1	0	0	1	0	0
QMSTRG00000848	1	0	0	1	0	0
QMSTRG00000849	1	0	0	1	0	1
QMSTRG00000850	1	0	0	1	0	1
QMSTRG00000851	1	0	0	1	0	0
QMSTRG00000852	0	0	0	0	0	0
QMSTRG00000853	1	0	0	1	0	0
QMSTRG00000854	1	0	0	1	0	1
QMSTRG00000855	1	0	0	1	0	0
QMSTRG00000856	1	0	0	1	0	1
QMSTRG00000857	0	0	0	0	0	0
QMSTRG00000858	0	0	0	1	1	0
QMSTRG00000859	1	0	0	1	0	0
QMSTRG00000860	1	1	0	0	0	0
QMSTRG00000861	1	0	0	1	0	0
QMSTRG00000862	1	0	0	1	0	1
QMSTRG00000863	1	0	0	1	0	0
QMSTRG00000864	1	0	0	1	0	1
QMSTRG00000865	1	0	0	1	0	0
QMSTRG00000866	1	0	0	1	0	1
QMSTRG00000867	1	0	0	1	0	0
QMSTRG00000868	1	0	1	1	0	0
QMSTRG00000869	1	0	0	1	0	0
QMSTRG00000870	1	0	0	1	0	1
QMSTRG00000871	1	0	0	1	0	1
QMSTRG00000872	0	0	0	0	0	0
QMSTRG00000873	1	0	0	1	0	0
QMSTRG00000874	1	0	0	1	0	0
QMSTRG00000875	1	0	0	1	0	0
QMSTRG00000876	0	0	0	0	0	0
QMSTRG00000877	0	0	0	0	0	0
QMSTRG00000878	0	0	0	0	0	0
QMSTRG00000879	1	0	0	1	0	0
QMSTRG00000880	1	0	0	1	0	0
QMSTRG00000881	0	0	0	0	0	0
QMSTRG00000882	1	1	0	0	0	0
QMSTRG00000883	1	0	0	1	0	0
QMSTRG00000884	1	0	0	1	0	1
QMSTRG00000885	1	0	0	1	0	0
QMSTRG00000886	1	0	0	1	0	0
QMSTRG00000887	1	0	0	1	0	1
QMSTRG00000888	1	0	0	1	0	0
QMSTRG00000889	1	0	0	1	0	1
QMSTRG00000890	1	0	0	1	0	1
QMSTRG00000891	0	0	0	0	0	0
QMSTRG00000892	0	0	0	0	0	0
QMSTRG00000893	1	0	0	1	0	1
QMSTRG00000894	0	0	0	0	0	0
QMSTRG00000895	1	0	0	1	0	1
QMSTRG00000896	1	0	1	1	0	0
QMSTRG00000897	1	0	0	1	0	1
QMSTRG00000898	1	0	0	1	0	1
QMSTRG00000899	1	0	0	1	0	1
QMSTRG00000900	1	0	0	1	0	0
QMSTRG00000901	1	0	0	1	0	1
QMSTRG00000902	1	0	0	1	0	0
QMSTRG00000903	0	0	0	0	0	0
QMSTRG00000904	1	0	0	1	0	1
QMSTRG00000905	1	0	0	1	0	0
QMSTRG00000906	1	0	0	1	0	0
QMSTRG00000907	1	0	0	1	0	1
QMSTRG00000908	1	0	0	1	0	1
QMSTRG00000909	1	0	0	1	0	1
QMSTRG00000910	1	0	0	1	0	1
QMSTRG00000911	1	0	0	1	0	1
QMSTRG00000912	1	0	1	1	0	0
QMSTRG00000913	1	0	0	1	0	0
QMSTRG00000914	0	0	0	0	0	0
QMSTRG00000915	1	0	1	1	0	0
QMSTRG00000916	1	0	0	1	0	1
QMSTRG00000917	1	0	1	1	0	0
QMSTRG00000918	1	0	1	1	0	0
QMSTRG00000919	1	1	0	0	0	0
QMSTRG00000920	1	0	0	1	0	0
QMSTRG00000921	1	0	0	1	0	0
QMSTRG00000922	1	0	1	1	0	0
QMSTRG00000923	1	1	0	0	0	0
QMSTRG00000924	0	0	0	0	0	0
QMSTRG00000925	1	0	0	1	0	0
QMSTRG00000926	1	0	0	1	0	1
QMSTRG00000927	0	0	0	1	1	0
QMSTRG00000928	0	0	0	0	0	0
QMSTRG00000929	1	0	0	1	0	1
QMSTRG00000930	1	0	0	1	0	0
QMSTRG00000931	1	0	0	1	0	0
QMSTRG00000932	1	0	0	1	0	0
QMSTRG00000933	1	0	0	1	0	0
QMSTRG00000934	1	0	1	1	0	0
QMSTRG00000935	1	0	0	1	0	0
QMSTRG00000936	1	0	0	1	0	0
QMSTRG00000937	1	0	0	1	0	1
QMSTRG00000938	1	0	1	1	0	0
QMSTRG00000939	0	0	0	0	0	0
QMSTRG00000940	1	0	1	1	0	0
QMSTRG00000941	1	0	0	1	0	0
QMSTRG00000942	1	0	0	1	0	0
QMSTRG00000943	1	0	0	1	0	0
QMSTRG00000944	0	0	0	0	0	0
QMSTRG00000945	1	0	0	1	0	0
QMSTRG00000946	1	0	1	1	0	0
QMSTRG00000947	1	0	0	1	0	1
QMSTRG00000948	1	0	0	1	0	1
QMSTRG00000949	1	0	0	1	0	1
QMSTRG00000950	1	0	0	1	0	0
QMSTRG00000951	1	0	1	1	0	0
QMSTRG00000952	1	0	0	1	0	0
QMSTRG00000953	1	0	0	1	0	1
QMSTRG00000954	1	0	0	1	0	1
QMSTRG00000955	1	0	0	1	0	0
QMSTRG00000956	0	0	0	0	0	0
QMSTRG00000957	1	0	0	1	0	1
QMSTRG00000958	1	0	1	1	0	0
QMSTRG00000959	1	0	0	1	0	1
QMSTRG00000960	1	0	0	1	0	0
QMSTRG00000961	1	0	0	1	0	1
QMSTRG00000962	1	0	0	1	0	0
QMSTRG00000963	1	1	1	0	0	0
QMSTRG00000964	1	1	0	0	0	0
QMSTRG00000965	1	0	0	1	0	0
QMSTRG00000966	1	1	0	0	0	0
QMSTRG00000967	0	0	0	0	0	0
QMSTRG00000968	1	0	0	1	0	1
QMSTRG00000969	1	0	1	1	0	0
QMSTRG00000970	1	0	0	1	0	1
QMSTRG00000971	1	0	0	1	0	1
QMSTRG00000972	1	0	1	1	0	0
QMSTRG00000973	0	0	0	0	0	0
QMSTRG00000974	1	0	0	1	0	0
QMSTRG00000975	0	0	0	0	0	0
QMSTRG00000976	1	1	0	0	0	0
QMSTRG00000977	0	0	0	0	0	0
QMSTRG00000978	1	0	0	1	0	1
QMSTRG00000979	0	0	0	0	0	0
QMSTRG00000980	1	0	0	1	0	1
QMSTRG00000981	1	0	0	1	0	1
QMSTRG00000982	1	0	0	1	0	1
QMSTRG00000983	1	0	1	1	0	0
QMSTRG00000984	1	0	1	1	0	0
QMSTRG00000985	0	0	0	0	0	0
QMSTRG00000986	0	0	0	0	0	0
QMSTRG00000987	1	0	0	1	0	1
QMSTRG00000988	1	0	0	1	0	0
QMSTRG00000989	1	0	1	1	0	0
QMSTRG00000990	1	0	0	1	0	0
QMSTRG00000991	1	0	0	1	0	0
QMSTRG00000992	0	0	0	0	0	0
QMSTRG00000993	1	0	0	1	0	0
QMSTRG00000994	1	0	0	1	0	0
QMSTRG00000995	1	0	0	1	0	0
QMSTRG00000996	0	0	0	0	0	0
QMSTRG00000997	0	0	0	0	0	0
QMSTRG00000998	1	0	1	1	0	0
QMSTRG00000999	0	0	0	0	0	0
QMSTRG00001000	0	0	0	0	0	0
QMSTRG00001001	1	0	0	1	0	1
QMSTRG00001002	0	0	0	1	1	0
QMSTRG00001003	1	0	1	1	0	0
QMSTRG00001004	1	0	0	1	0	1
QMSTRG00001005	1	0	1	1	0	0
QMSTRG00001006	1	0	0	1	0	0
QMSTRG00001007	1	0	0	1	0	0
QMSTRG00001008	1	0	0	1	0	0
QMSTRG00001009	1	0	0	1	0	1
QMSTRG00001010	1	0	0	1	0	1
QMSTRG00001011	1	0	0	1	0	1
QMSTRG00001012	1	0	0	1	0	1
QMSTRG00001013	1	0	0	1	0	0
QMSTRG00001014	1	1	0	0	0	0
QMSTRG00001015	1	0	0	1	0	0
QMSTRG00001016	1	1	1	0	0	0
QMSTRG00001017	1	1	0	0	0	0
QMSTRG00001018	1	0	0	1	0	1
QMSTRG00001019	0	0	0	0	0	0
QMSTRG00001020	1	0	0	1	0	0
QMSTRG00001021	1	1	0	0	0	0
QMSTRG00001022	0	0	0	0	0	0
QMSTRG00001023	1	0	0	1	0	0
QMSTRG00001024	1	0	0	1	0	0
QMSTRG00001025	1	0	0	1	0	0
QMSTRG00001026	1	0	0	1	0	0
QMSTRG00001027	1	0	1	1	0	0
QMSTRG00001028	1	0	0	1	0	0
QMSTRG00001029	1	0	0	1	0	0
QMSTRG00001030	1	0	0	1	0	0
QMSTRG00001031	1	0	0	1	0	1
QMSTRG00001032	1	0	0	1	0	0
QMSTRG00001033	0	0	0	0	0	0
QMSTRG00001034	1	0	0	1	0	0
QMSTRG00001035	0	0	0	0	0	0
QMSTRG00001036	0	0	0	0	0	0
QMSTRG00001037	1	0	0	1	0	0
QMSTRG00001038	1	1	0	0	0	0
QMSTRG00001039	0	0	0	0	0	0
QMSTRG00001040	1	0	0	1	0	0
QMSTRG00001041	0	0	0	0	0	0
QMSTRG00001042	1	0	0	1	0	0
QMSTRG00001043	1	0	0	1	0	0
QMSTRG00001044	1	0	0	1	0	0
QMSTRG00001045	1	0	0	1	0	0
QMSTRG00001046	0	0	0	1	1	0
QMSTRG00001047	0	0	0	0	0	0
QMSTRG00001048	1	1	0	0	0	0
QMSTRG00001049	1	0	0	1	0	0
QMSTRG00001050	1	0	1	1	0	0
QMSTRG00001051	0	0	0	0	0	0
QMSTRG00001052	1	0	1	1	0	0
QMSTRG00001053	1	0	0	1	0	0
QMSTRG00001054	1	0	0	1	0	0
QMSTRG00001055	0	0	0	0	0	0
QMSTRG00001056	0	0	0	0	0	0
QMSTRG00001057	0	0	0	0	0	0
QMSTRG00001058	0	0	0	0	0	0
QMSTRG00001059	1	0	0	1	0	0
QMSTRG00001060	1	0	1	1	0	0
QMSTRG00001061	0	0	0	0	0	0
QMSTRG00001062	1	0	1	1	0	0
QMSTRG00001063	1	0	0	1	0	0
QMSTRG00001064	0	0	0	0	0	0
QMSTRG00001065	1	0	0	1	0	0
QMSTRG00001066	1	0	0	1	0	0
QMSTRG00001067	0	0	0	0	0	0
QMSTRG00001068	1	0	0	1	0	0
QMSTRG00001069	1	0	0	1	0	0
QMSTRG00001070	1	0	0	1	0	1
QMSTRG00001071	1	0	1	1	0	0
QMSTRG00001072	1	0	0	1	0	0
QMSTRG00001073	1	0	0	1	0	0
QMSTRG00001074	1	0	0	1	0	1
QMSTRG00001075	1	0	0	1	0	0
QMSTRG00001076	0	0	0	0	0	0
QMSTRG00001077	1	0	1	1	0	0
QMSTRG00001078	1	0	0	1	0	1
QMSTRG00001079	1	0	0	1	0	1
QMSTRG00001080	1	0	0	1	0	0
QMSTRG00001081	1	0	0	1	0	1
QMSTRG00001082	1	0	0	1	0	1
QMSTRG00001083	1	0	0	1	0	1
QMSTRG00001084	1	0	0	1	0	0
QMSTRG00001085	1	0	0	1	0	0
QMSTRG00001086	1	0	0	1	0	0
QMSTRG00001087	1	0	0	1	0	1
QMSTRG00001088	1	0	0	1	0	1
QMSTRG00001089	1	0	1	1	0	0
QMSTRG00001090	1	0	0	1	0	1
QMSTRG00001091	1	0	0	1	0	0
QMSTRG00001092	1	0	0	1	0	0
QMSTRG00001093	0	0	0	0	0	0
QMSTRG00001094	1	1	0	0	0	0
QMSTRG00001095	1	0	0	1	0	1
QMSTRG00001096	1	0	0	1	0	0
QMSTRG00001097	1	0	1	1	0	0
QMSTRG00001098	1	0	0	1	0	0
QMSTRG00001099	1	0	0	1	0	0
QMSTRG00001100	1	0	1	1	0	0
QMSTRG00001101	1	0	0	1	0	0
QMSTRG00001102	1	0	1	1	0	0
QMSTRG00001103	1	0	0	1	0	1
QMSTRG00001104	1	0	0	1	0	0
QMSTRG00001105	1	0	0	1	0	0
QMSTRG00001106	1	0	0	1	0	0
QMSTRG00001107	1	0	0	1	0	0
QMSTRG00001108	0	0	0	0	0	0
QMSTRG00001109	1	0	0	1	0	0
QMSTRG00001110	1	0	0	1	0	0
QMSTRG00001111	1	0	1	1	0	0
QMSTRG00001112	1	0	1	1	0	0
QMSTRG00001113	1	0	0	1	0	0
QMSTRG00001114	1	0	0	1	0	1
QMSTRG00001115	1	0	1	1	0	0
QMSTRG00001116	1	0	0	1	0	0
QMSTRG00001117	1	0	0	1	0	1
QMSTRG00001118	0	0	0	0	0	0
QMSTRG00001119	0	0	0	0	0	0
QMSTRG00001120	0	0	0	0	0	0
QMSTRG00001121	1	0	0	1	0	1
QMSTRG00001122	1	0	0	1	0	0
QMSTRG00001123	1	0	0	1	0	1
QMSTRG00001124	1	0	0	1	0	0
QMSTRG00001125	1	0	0	1	0	1
QMSTRG00001126	1	0	0	1	0	1
QMSTRG00001127	1	0	0	1	0	1
QMSTRG00001128	1	0	0	1	0	1
QMSTRG00001129	1	0	1	1	0	0
QMSTRG00001130	1	0	1	1	0	0
QMSTRG00001131	1	0	1	1	0	0
QMSTRG00001132	0	0	0	1	1	0
QMSTRG00001133	1	0	0	1	0	0
QMSTRG00001134	1	0	0	1	0	0
QMSTRG00001135	1	0	0	1	0	1
QMSTRG00001136	1	0	1	1	0	0
QMSTRG00001137	0	0	0	1	1	0
QMSTRG00001138	1	1	0	0	0	0
QMSTRG00001139	1	1	0	0	0	0
QMSTRG00001140	1	0	0	1	0	1
QMSTRG00001141	0	0	0	0	0	0
QMSTRG00001142	1	0	0	1	0	1
QMSTRG00001143	1	0	0	1	0	0
QMSTRG00001144	1	0	0	1	0	0
QMSTRG00001145	1	1	0	0	0	0
QMSTRG00001146	1	0	0	1	0	0
QMSTRG00001147	1	0	0	1	0	1
QMSTRG00001148	1	0	0	1	0	0
QMSTRG00001149	1	1	0	0	0	0
QMSTRG00001150	0	0	0	1	1	0
QMSTRG00001151	0	0	0	0	0	0
QMSTRG00001152	1	0	1	1	0	0
QMSTRG00001153	1	0	0	1	0	0
QMSTRG00001154	1	0	0	1	0	1
QMSTRG00001155	0	0	0	0	0	0
QMSTRG00001156	1	0	0	1	0	1
QMSTRG00001157	1	1	1	0	0	0
QMSTRG00001158	1	0	0	1	0	0
QMSTRG00001159	1	0	1	1	0	0
QMSTRG00001160	0	0	0	0	0	0
QMSTRG00001161	0	0	0	0	0	0
QMSTRG00001162	1	0	0	1	0	0
QMSTRG00001163	1	0	0	1	0	1
QMSTRG00001164	1	0	0	1	0	1
QMSTRG00001165	1	0	0	1	0	0
QMSTRG00001166	1	0	1	1	0	0
QMSTRG00001167	1	0	1	1	0	0
QMSTRG00001168	0	0	0	0	0	0
QMSTRG00001169	1	0	0	1	0	0
QMSTRG00001170	1	0	0	1	0	1
QMSTRG00001171	1	0	0	1	0	0
QMSTRG00001172	1	0	0	1	0	0
QMSTRG00001173	1	0	0	1	0	1
QMSTRG00001174	1	0	0	1	0	0
QMSTRG00001175	1	0	1	1	0	0
QMSTRG00001176	1	0	0	1	0	0
QMSTRG00001177	1	0	0	1	0	1
QMSTRG00001178	1	0	0	1	0	1
QMSTRG00001179	1	0	1	1	0	0
QMSTRG00001180	1	0	0	1	0	0
QMSTRG00001181	1	0	0	1	0	0
QMSTRG00001182	1	0	1	1	0	0
QMSTRG00001183	1	0	0	1	0	1
QMSTRG00001184	1	0	0	1	0	0
QMSTRG00001185	1	0	0	1	0	1
QMSTRG00001186	1	0	0	1	0	1
QMSTRG00001187	1	0	0	1	0	0
QMSTRG00001188	1	0	0	1	0	1
QMSTRG00001189	1	0	0	1	0	0
QMSTRG00001190	1	0	0	1	0	0
QMSTRG00001191	1	0	0	1	0	0
QMSTRG00001192	1	0	1	1	0	0
QMSTRG00001193	1	0	1	1	0	0
QMSTRG00001194	1	0	0	1	0	1
QMSTRG00001195	1	0	0	1	0	1
QMSTRG00001196	1	0	0	1	0	1
QMSTRG00001197	1	0	1	1	0	0
QMSTRG00001198	1	0	0	1	0	1
QMSTRG00001199	1	0	0	1	0	0
QMSTRG00001200	1	0	0	1	0	1
QMSTRG00001201	1	0	0	1	0	0
QMSTRG00001202	1	0	1	1	0	0
QMSTRG00001203	1	0	0	1	0	0
QMSTRG00001204	1	0	1	1	0	0
QMSTRG00001205	0	0	0	0	0	0
QMSTRG00001206	1	1	1	0	0	0
QMSTRG00001207	1	0	0	1	0	1
QMSTRG00001208	1	0	0	1	0	0
QMSTRG00001209	1	0	0	1	0	0
QMSTRG00001210	1	0	0	1	0	0
QMSTRG00001211	1	1	0	0	0	0
QMSTRG00001212	1	0	0	1	0	0
QMSTRG00001213	1	0	0	1	0	1
QMSTRG00001214	1	0	0	1	0	0
QMSTRG00001215	0	0	0	0	0	0
QMSTRG00001216	1	0	0	1	0	0
QMSTRG00001217	0	0	0	1	1	0
QMSTRG00001218	0	0	0	0	0	0
QMSTRG00001219	1	0	0	1	0	0
QMSTRG00001220	1	0	0	1	0	1
QMSTRG00001221	1	0	1	1	0	0
QMSTRG00001222	1	0	1	1	0	0
QMSTRG00001223	1	0	0	1	0	0
QMSTRG00001224	0	0	0	1	1	0
QMSTRG00001225	1	0	0	1	0	1
QMSTRG00001226	1	0	0	1	0	1
QMSTRG00001227	1	0	0	1	0	1
QMSTRG00001228	1	0	0	1	0	0
QMSTRG00001229	1	0	1	1	0	0
QMSTRG00001230	1	0	0	1	0	1
QMSTRG00001231	1	0	0	1	0	0
QMSTRG00001232	1	0	1	1	0	0
QMSTRG00001233	0	0	0	0	0	0
QMSTRG00001234	0	0	0	1	1	0
QMSTRG00001235	1	0	0	1	0	0
QMSTRG00001236	0	0	0	1	1	0
QMSTRG00001237	1	0	1	1	0	0
QMSTRG00001238	1	0	0	1	0	1
QMSTRG00001239	1	0	0	1	0	1
QMSTRG00001240	1	0	0	1	0	0
QMSTRG00001241	0	0	0	1	1	0
QMSTRG00001242	1	1	0	0	0	0
QMSTRG00001243	1	1	0	0	0	0
QMSTRG00001244	1	0	0	1	0	0
QMSTRG00001245	1	0	1	1	0	0
QMSTRG00001246	1	1	0	0	0	0
QMSTRG00001247	1	0	0	1	0	0
QMSTRG00001248	0	0	0	0	0	0
QMSTRG00001249	1	0	0	1	0	0
QMSTRG00001250	1	0	1	1	0	0
QMSTRG00001251	0	0	0	0	0	0
QMSTRG00001252	1	0	0	1	0	1
QMSTRG00001253	1	0	1	1	0	0
QMSTRG00001254	1	0	1	1	0	0
QMSTRG00001255	1	0	0	1	0	1
QMSTRG00001256	1	0	0	1	0	0
QMSTRG00001257	1	0	0	1	0	0
QMSTRG00001258	1	0	0	1	0	1
QMSTRG00001259	1	0	0	1	0	0
QMSTRG00001260	1	0	0	1	0	1
QMSTRG00001261	0	0	0	0	0	0
QMSTRG00001262	0	0	0	0	0	0
QMSTRG00001263	1	0	0	1	0	0
QMSTRG00001264	1	0	0	1	0	1
QMSTRG00001265	1	0	0	1	0	0
QMSTRG00001266	1	0	0	1	0	1
QMSTRG00001267	1	0	0	1	0	1
QMSTRG00001268	1	0	0	1	0	0
QMSTRG00001269	1	1	0	0	0	0
QMSTRG00001270	1	0	0	1	0	0
QMSTRG00001271	1	0	1	1	0	0
QMSTRG00001272	0	0	0	0	0	0
QMSTRG00001273	1	0	0	1	0	0
QMSTRG00001274	1	0	0	1	0	0
QMSTRG00001275	1	0	1	1	0	0
QMSTRG00001276	1	0	1	1	0	0
QMSTRG00001277	1	1	0	0	0	0
QMSTRG00001278	1	1	1	0	0	0
QMSTRG00001279	1	1	0	0	0	0
QMSTRG00001280	0	0	0	0	0	0
QMSTRG00001281	0	0	0	0	0	0
QMSTRG00001282	1	0	1	1	0	0
QMSTRG00001283	1	0	1	1	0	0
QMSTRG00001284	1	0	1	1	0	0
QMSTRG00001285	0	0	0	0	0	0
QMSTRG00001286	1	1	1	0	0	0
QMSTRG00001287	1	0	0	1	0	0
QMSTRG00001288	1	0	0	1	0	0
QMSTRG00001289	1	0	1	1	0	0
QMSTRG00001290	1	0	1	1	0	0
QMSTRG00001291	0	0	0	0	0	0
QMSTRG00001292	1	0	1	1	0	0
QMSTRG00001293	1	0	0	1	0	0
QMSTRG00001294	1	0	1	1	0	0
QMSTRG00001295	0	0	0	0	0	0
QMSTRG00001296	1	0	0	1	0	0
QMSTRG00001297	1	0	1	1	0	0
QMSTRG00001298	1	1	0	0	0	0
QMSTRG00001299	0	0	0	0	0	0
QMSTRG00001300	0	0	0	1	1	0
QMSTRG00001301	0	0	0	0	0	0
QMSTRG00001302	1	1	0	0	0	0
QMSTRG00001303	1	0	1	1	0	0
QMSTRG00001304	0	0	0	0	0	0
QMSTRG00001305	1	0	0	1	0	0
QMSTRG00001306	1	0	1	1	0	0
QMSTRG00001307	1	0	0	1	0	0
QMSTRG00001308	1	0	1	1	0	0
QMSTRG00001309	1	0	0	1	0	1
QMSTRG00001310	0	0	0	0	0	0
QMSTRG00001311	1	0	0	1	0	0
QMSTRG00001312	0	0	0	0	0	0
QMSTRG00001313	1	0	1	1	0	0
QMSTRG00001314	0	0	0	0	0	0
QMSTRG00001315	1	0	0	1	0	1
QMSTRG00001316	0	0	0	0	0	0
QMSTRG00001317	1	0	0	1	0	0
QMSTRG00001318	1	1	0	0	0	0
QMSTRG00001319	1	0	0	1	0	0
QMSTRG00001320	1	0	0	1	0	1
QMSTRG00001321	1	0	0	1	0	1
QMSTRG00001322	1	0	0	1	0	1
QMSTRG00001323	1	0	0	1	0	0
QMSTRG00001324	1	0	0	1	0	1
QMSTRG00001325	0	0	0	0	0	0
QMSTRG00001326	1	0	0	1	0	0
QMSTRG00001327	1	0	1	1	0	0
QMSTRG00001328	1	0	1	1	0	0
QMSTRG00001329	0	0	0	1	1	0
QMSTRG00001330	1	0	0	1	0	0
QMSTRG00001331	1	0	0	1	0	0
QMSTRG00001332	1	0	0	1	0	1
QMSTRG00001333	1	0	1	1	0	0
QMSTRG00001334	1	0	0	1	0	0
QMSTRG00001335	1	0	0	1	0	0
QMSTRG00001336	0	0	0	1	1	0
QMSTRG00001337	0	0	0	0	0	0
QMSTRG00001338	1	0	0	1	0	1
QMSTRG00001339	1	0	0	1	0	0
QMSTRG00001340	0	0	0	0	0	0
QMSTRG00001341	0	0	0	0	0	0
QMSTRG00001342	1	0	0	1	0	0
QMSTRG00001343	1	0	0	1	0	0
QMSTRG00001344	1	0	0	1	0	1
QMSTRG00001345	1	0	0	1	0	0
QMSTRG00001346	1	0	0	1	0	0
QMSTRG00001347	1	0	0	1	0	1
QMSTRG00001348	1	0	0	1	0	0
QMSTRG00001349	0	0	0	0	0	0
QMSTRG00001350	1	0	0	1	0	1
QMSTRG00001351	0	0	0	0	0	0
QMSTRG00001352	1	0	0	1	0	0
QMSTRG00001353	1	0	1	1	0	0
QMSTRG00001354	0	0	0	0	0	0
QMSTRG00001355	1	0	0	1	0	1
QMSTRG00001356	1	0	0	1	0	1
QMSTRG00001357	1	0	0	1	0	0
QMSTRG00001358	1	0	0	1	0	1
QMSTRG00001359	1	1	0	0	0	0
QMSTRG00001360	1	0	0	1	0	1
QMSTRG00001361	1	0	0	1	0	1
QMSTRG00001362	1	1	0	0	0	0
QMSTRG00001363	1	1	0	0	0	0
QMSTRG00001364	1	0	0	1	0	1
QMSTRG00001365	1	0	1	1	0	0
QMSTRG00001366	1	0	0	1	0	0
QMSTRG00001367	0	0	0	0	0	0
QMSTRG00001368	0	0	0	0	0	0
QMSTRG00001369	0	0	0	0	0	0
QMSTRG00001370	1	0	1	1	0	0
QMSTRG00001371	0	0	0	0	0	0
QMSTRG00001372	0	0	0	0	0	0
QMSTRG00001373	0	0	0	0	0	0
QMSTRG00001374	0	0	0	0	0	0
QMSTRG00001375	1	0	1	1	0	0
QMSTRG00001376	0	0	0	0	0	0
QMSTRG00001377	0	0	0	0	0	0
QMSTRG00001378	0	0	0	0	0	0
QMSTRG00001379	1	0	0	1	0	1
QMSTRG00001380	0	0	0	0	0	0
QMSTRG00001381	1	0	0	1	0	0
QMSTRG00001382	1	0	0	1	0	0
QMSTRG00001383	0	0	0	0	0	0
QMSTRG00001384	0	0	0	0	0	0
QMSTRG00001385	0	0	0	0	0	0
QMSTRG00001386	1	0	0	1	0	0
QMSTRG00001387	1	0	0	1	0	0
QMSTRG00001388	0	0	0	0	0	0
QMSTRG00001389	0	0	0	0	0	0
QMSTRG00001390	0	0	0	1	1	0
QMSTRG00001391	1	0	1	1	0	0
QMSTRG00001392	1	0	1	1	0	0
QMSTRG00001393	0	0	0	0	0	0
QMSTRG00001394	1	0	1	1	0	0
QMSTRG00001395	0	0	0	0	0	0
QMSTRG00001396	0	0	0	0	0	0
QMSTRG00001397	1	0	0	1	0	0
QMSTRG00001398	1	0	0	1	0	1
QMSTRG00001399	1	1	0	0	0	0
QMSTRG00001400	0	0	0	1	1	0
QMSTRG00001401	0	0	0	0	0	0
QMSTRG00001402	1	0	1	1	0	0
QMSTRG00001403	0	0	0	0	0	0
QMSTRG00001404	0	0	0	0	0	0
QMSTRG00001405	1	0	1	1	0	0
QMSTRG00001406	1	0	0	1	0	1
QMSTRG00001407	0	0	0	0	0	0
QMSTRG00001408	1	0	0	1	0	0
QMSTRG00001409	1	1	0	0	0	0
QMSTRG00001410	0	0	0	0	0	0
QMSTRG00001411	1	0	0	1	0	0
QMSTRG00001412	1	0	0	1	0	1
QMSTRG00001413	1	0	0	1	0	1
QMSTRG00001414	1	0	0	1	0	1
QMSTRG00001415	1	0	0	1	0	0
QMSTRG00001416	1	0	0	1	0	0
QMSTRG00001417	0	0	0	0	0	0
QMSTRG00001418	1	0	0	1	0	0
QMSTRG00001419	1	0	0	1	0	0
QMSTRG00001420	1	1	0	0	0	0
QMSTRG00001421	1	0	0	1	0	0
QMSTRG00001422	1	0	1	1	0	0
QMSTRG00001423	1	0	0	1	0	1
QMSTRG00001424	1	0	1	1	0	0
QMSTRG00001425	1	0	0	1	0	0
QMSTRG00001426	1	0	0	1	0	1
QMSTRG00001427	1	0	1	1	0	0
QMSTRG00001428	1	0	0	1	0	0
QMSTRG00001429	1	0	0	1	0	1
QMSTRG00001430	1	0	0	1	0	0
QMSTRG00001431	1	0	1	1	0	0
QMSTRG00001432	1	1	0	0	0	0
QMSTRG00001433	0	0	0	1	1	0
QMSTRG00001434	1	0	1	1	0	0
QMSTRG00001435	1	0	1	1	0	0
QMSTRG00001436	1	0	1	1	0	0
QMSTRG00001437	1	0	0	1	0	0
QMSTRG00001438	1	0	1	1	0	0
QMSTRG00001439	1	1	0	0	0	0
QMSTRG00001440	0	0	0	0	0	0
QMSTRG00001441	0	0	0	0	0	0
QMSTRG00001442	1	0	0	1	0	0
QMSTRG00001443	1	0	0	1	0	0
QMSTRG00001444	1	0	1	1	0	0
QMSTRG00001445	1	0	1	1	0	0
QMSTRG00001446	1	0	1	1	0	0
QMSTRG00001447	1	0	0	1	0	1
QMSTRG00001448	1	0	0	1	0	0
QMSTRG00001449	1	0	0	1	0	1
QMSTRG00001450	1	0	1	1	0	0
QMSTRG00001451	1	0	0	1	0	0
QMSTRG00001452	0	0	0	0	0	0
QMSTRG00001453	1	0	0	1	0	1
QMSTRG00001454	1	0	0	1	0	0
QMSTRG00001455	1	0	1	1	0	0
QMSTRG00001456	0	0	0	0	0	0
QMSTRG00001457	1	0	0	1	0	0
QMSTRG00001458	1	0	1	1	0	0
QMSTRG00001459	1	0	0	1	0	0
QMSTRG00001460	1	0	1	1	0	0
QMSTRG00001461	1	0	0	1	0	0
QMSTRG00001462	0	0	0	0	0	0
QMSTRG00001463	0	0	0	0	0	0
QMSTRG00001464	1	0	0	1	0	0
QMSTRG00001465	0	0	0	0	0	0
QMSTRG00001466	1	0	0	1	0	0
QMSTRG00001467	1	0	0	1	0	1
QMSTRG00001468	1	0	1	1	0	0
QMSTRG00001469	1	0	1	1	0	0
QMSTRG00001470	1	0	0	1	0	1
QMSTRG00001471	1	0	0	1	0	1
QMSTRG00001472	1	0	0	1	0	0
QMSTRG00001473	1	0	1	1	0	0
QMSTRG00001474	1	0	0	1	0	1
QMSTRG00001475	1	0	1	1	0	0
QMSTRG00001476	1	0	0	1	0	0
QMSTRG00001477	1	0	1	1	0	0
QMSTRG00001478	0	0	0	0	0	0
QMSTRG00001479	1	1	0	0	0	0
QMSTRG00001480	1	0	0	1	0	1
QMSTRG00001481	0	0	0	0	0	0
QMSTRG00001482	1	0	0	1	0	1
QMSTRG00001483	1	0	0	1	0	0
QMSTRG00001484	1	0	0	1	0	0
QMSTRG00001485	1	0	0	1	0	1
QMSTRG00001486	1	0	1	1	0	0
QMSTRG00001487	1	0	1	1	0	0
QMSTRG00001488	1	0	1	1	0	0
QMSTRG00001489	1	0	1	1	0	0
QMSTRG00001490	0	0	0	0	0	0
QMSTRG00001491	1	0	1	1	0	0
QMSTRG00001492	0	0	0	0	0	0
QMSTRG00001493	0	0	0	0	0	0
QMSTRG00001494	1	0	1	1	0	0
QMSTRG00001495	1	0	0	1	0	0
QMSTRG00001496	1	0	0	1	0	0
QMSTRG00001497	1	1	0	0	0	0
QMSTRG00001498	1	0	0	1	0	1
QMSTRG00001499	1	0	0	1	0	0
QMSTRG00001500	1	0	1	1	0	0
QMSTRG00001501	1	0	1	1	0	0
QMSTRG00001502	0	0	0	0	0	0
QMSTRG00001503	1	0	0	1	0	1
QMSTRG00001504	1	0	0	1	0	0
QMSTRG00001505	1	0	0	1	0	1
QMSTRG00001506	1	0	0	1	0	0
QMSTRG00001507	1	1	0	0	0	0
QMSTRG00001508	0	0	0	0	0	0
QMSTRG00001509	0	0	0	0	0	0
QMSTRG00001510	0	0	0	0	0	0
QMSTRG00001511	1	0	0	1	0	0
QMSTRG00001512	1	0	0	1	0	0
QMSTRG00001513	1	0	0	1	0	0
QMSTRG00001514	1	0	1	1	0	0
QMSTRG00001515	1	0	0	1	0	0
QMSTRG00001516	1	0	0	1	0	0
QMSTRG00001517	0	0	0	0	0	0
QMSTRG00001518	1	0	0	1	0	0
QMSTRG00001519	1	0	1	1	0	0
QMSTRG00001520	1	0	0	1	0	1
QMSTRG00001521	1	0	0	1	0	0
QMSTRG00001522	1	0	0	1	0	1
QMSTRG00001523	1	0	0	1	0	1
QMSTRG00001524	1	0	0	1	0	1
QMSTRG00001525	1	1	0	0	0	0
QMSTRG00001526	1	0	1	1	0	0
QMSTRG00001527	1	0	0	1	0	0
QMSTRG00001528	1	0	0	1	0	1
QMSTRG00001529	1	0	0	1	0	0
QMSTRG00001530	1	0	0	1	0	1
QMSTRG00001531	1	0	0	1	0	0
QMSTRG00001532	1	0	0	1	0	0
QMSTRG00001533	1	0	0	1	0	1
QMSTRG00001534	1	0	0	1	0	0
QMSTRG00001535	1	0	1	1	0	0
QMSTRG00001536	1	0	1	1	0	0
QMSTRG00001537	1	0	0	1	0	1
QMSTRG00001538	1	1	0	0	0	0
QMSTRG00001539	1	0	1	1	0	0
QMSTRG00001540	1	0	0	1	0	0
QMSTRG00001541	1	0	0	1	0	1
QMSTRG00001542	1	1	0	0	0	0
QMSTRG00001543	1	0	0	1	0	1
QMSTRG00001544	1	0	0	1	0	0
QMSTRG00001545	0	0	0	0	0	0
QMSTRG00001546	1	0	1	1	0	0
QMSTRG00001547	1	0	1	1	0	0
QMSTRG00001548	1	0	0	1	0	0
QMSTRG00001549	1	0	0	1	0	0
QMSTRG00001550	1	0	1	1	0	0
QMSTRG00001551	1	0	0	1	0	1
QMSTRG00001552	1	0	1	1	0	0
QMSTRG00001553	1	0	0	1	0	0
QMSTRG00001554	1	0	0	1	0	0
QMSTRG00001555	1	0	1	1	0	0
QMSTRG00001556	1	0	0	1	0	0
QMSTRG00001557	1	0	0	1	0	1
QMSTRG00001558	1	0	0	1	0	1
QMSTRG00001559	1	0	1	1	0	0
QMSTRG00001560	1	0	0	1	0	0
QMSTRG00001561	1	0	1	1	0	0
QMSTRG00001562	1	0	0	1	0	1
QMSTRG00001563	1	0	0	1	0	0
QMSTRG00001564	1	0	0	1	0	0
QMSTRG00001565	1	0	0	1	0	0
QMSTRG00001566	1	0	1	1	0	0
QMSTRG00001567	1	0	0	1	0	1
QMSTRG00001568	0	0	0	0	0	0
QMSTRG00001569	1	1	0	0	0	0
QMSTRG00001570	1	1	0	0	0	0
QMSTRG00001571	0	0	0	0	0	0
QMSTRG00001572	1	0	0	1	0	0
QMSTRG00001573	1	0	0	1	0	0
QMSTRG00001574	1	0	0	1	0	0
QMSTRG00001575	0	0	0	0	0	0
QMSTRG00001576	0	0	0	0	0	0
QMSTRG00001577	1	0	1	1	0	0
QMSTRG00001578	1	1	0	0	0	0
QMSTRG00001579	1	0	0	1	0	0
QMSTRG00001580	1	0	0	1	0	1
QMSTRG00001581	0	0	0	0	0	0
QMSTRG00001582	0	0	0	0	0	0
QMSTRG00001583	0	0	0	0	0	0
QMSTRG00001584	0	0	0	0	0	0
QMSTRG00001585	1	0	0	1	0	0
QMSTRG00001586	0	0	0	0	0	0
QMSTRG00001587	1	0	0	1	0	0
QMSTRG00001588	0	0	0	0	0	0
QMSTRG00001589	0	0	0	0	0	0
QMSTRG00001590	1	0	0	1	0	0
QMSTRG00001591	1	0	0	1	0	0
QMSTRG00001592	0	0	0	0	0	0
QMSTRG00001593	0	0	0	0	0	0
QMSTRG00001594	0	0	0	0	0	0
QMSTRG00001595	0	0	0	0	0	0
QMSTRG00001596	1	0	0	1	0	0
QMSTRG00001597	1	0	0	1	0	0
QMSTRG00001598	1	0	0	1	0	0
QMSTRG00001599	1	0	1	1	0	0
QMSTRG00001600	1	0	0	1	0	1
QMSTRG00001601	1	0	0	1	0	0
QMSTRG00001602	0	0	0	0	0	0
QMSTRG00001603	0	0	0	0	0	0
QMSTRG00001604	1	0	0	1	0	0
QMSTRG00001605	1	0	0	1	0	1
QMSTRG00001606	1	0	0	1	0	1
QMSTRG00001607	1	0	0	1	0	0
QMSTRG00001608	1	0	0	1	0	1
QMSTRG00001609	1	0	0	1	0	0
QMSTRG00001610	1	0	0	1	0	0
QMSTRG00001611	1	0	1	1	0	0
QMSTRG00001612	1	0	1	1	0	0
QMSTRG00001613	1	0	0	1	0	0
QMSTRG00001614	1	0	0	1	0	0
QMSTRG00001615	1	0	1	1	0	0
QMSTRG00001616	1	0	0	1	0	0
QMSTRG00001617	1	0	0	1	0	1
QMSTRG00001618	1	0	0	1	0	0
QMSTRG00001619	1	0	1	1	0	0
QMSTRG00001620	1	0	0	1	0	0
QMSTRG00001621	1	0	0	1	0	0
QMSTRG00001622	0	0	0	0	0	0
QMSTRG00001623	1	0	0	1	0	0
QMSTRG00001624	1	0	0	1	0	0
QMSTRG00001625	1	0	0	1	0	0
QMSTRG00001626	0	0	0	0	0	0
QMSTRG00001627	1	0	0	1	0	1
QMSTRG00001628	1	0	0	1	0	1
QMSTRG00001629	1	0	0	1	0	0
QMSTRG00001630	0	0	0	0	0	0
QMSTRG00001631	1	0	0	1	0	1
QMSTRG00001632	1	0	0	1	0	0
QMSTRG00001633	0	0	0	0	0	0
QMSTRG00001634	1	1	0	0	0	0
QMSTRG00001635	1	0	0	1	0	0
QMSTRG00001636	1	0	0	1	0	0
QMSTRG00001637	1	0	0	1	0	1
QMSTRG00001638	1	0	1	1	0	0
QMSTRG00001639	1	0	0	1	0	0
QMSTRG00001640	1	0	0	1	0	0
QMSTRG00001641	1	0	0	1	0	0
QMSTRG00001642	0	0	0	0	0	0
QMSTRG00001643	0	0	0	0	0	0
QMSTRG00001644	1	0	0	1	0	1
QMSTRG00001645	1	0	0	1	0	1
QMSTRG00001646	1	0	1	1	0	0
QMSTRG00001647	1	0	0	1	0	1
QMSTRG00001648	1	0	0	1	0	1
QMSTRG00001649	1	0	0	1	0	0
QMSTRG00001650	1	0	0	1	0	1
QMSTRG00001651	1	0	0	1	0	0
QMSTRG00001652	1	0	1	1	0	0
QMSTRG00001653	1	0	0	1	0	0
QMSTRG00001654	1	0	0	1	0	0
QMSTRG00001655	1	0	0	1	0	0
QMSTRG00001656	1	0	0	1	0	1
QMSTRG00001657	1	0	1	1	0	0
QMSTRG00001658	1	0	0	1	0	0
QMSTRG00001659	1	1	0	0	0	0
QMSTRG00001660	1	0	0	1	0	0
QMSTRG00001661	1	0	1	1	0	0
QMSTRG00001662	1	0	1	1	0	0
QMSTRG00001663	1	0	0	1	0	0
QMSTRG00001664	1	0	0	1	0	0
QMSTRG00001665	1	1	0	0	0	0
QMSTRG00001666	1	0	0	1	0	0
QMSTRG00001667	1	0	0	1	0	0
QMSTRG00001668	1	1	0	0	0	0
QMSTRG00001669	1	0	0	1	0	0
QMSTRG00001670	1	0	1	1	0	0
QMSTRG00001671	1	0	0	1	0	1
QMSTRG00001672	1	0	1	1	0	0
QMSTRG00001673	1	0	1	1	0	0
QMSTRG00001674	1	1	0	0	0	0
QMSTRG00001675	1	0	0	1	0	1
QMSTRG00001676	1	0	0	1	0	0
QMSTRG00001677	1	0	0	1	0	0
QMSTRG00001678	1	0	0	1	0	0
QMSTRG00001679	1	0	0	1	0	0
QMSTRG00001680	1	0	0	1	0	0
QMSTRG00001681	0	0	0	0	0	0
QMSTRG00001682	1	0	1	1	0	0
QMSTRG00001683	1	0	0	1	0	0
QMSTRG00001684	1	0	0	1	0	1
QMSTRG00001685	1	0	0	1	0	0
QMSTRG00001686	1	0	1	1	0	0
QMSTRG00001687	1	0	1	1	0	0
QMSTRG00001688	1	0	0	1	0	1
QMSTRG00001689	1	0	1	1	0	0
QMSTRG00001690	1	0	1	1	0	0
QMSTRG00001691	0	0	0	0	0	0
QMSTRG00001692	1	0	0	1	0	0
QMSTRG00001693	1	0	1	1	0	0
QMSTRG00001694	1	0	1	1	0	0
QMSTRG00001695	1	0	1	1	0	0
QMSTRG00001696	1	0	1	1	0	0
QMSTRG00001697	1	0	0	1	0	0
QMSTRG00001698	1	0	0	1	0	0
QMSTRG00001699	1	0	1	1	0	0
QMSTRG00001700	1	0	0	1	0	0
QMSTRG00001701	1	0	1	1	0	0
QMSTRG00001702	1	0	0	1	0	0
QMSTRG00001703	1	0	0	1	0	0
QMSTRG00001704	0	0	0	0	0	0
QMSTRG00001705	1	0	0	1	0	0
QMSTRG00001706	1	1	0	0	0	0
QMSTRG00001707	1	0	0	1	0	1
QMSTRG00001708	1	0	1	1	0	0
QMSTRG00001709	1	0	0	1	0	0
QMSTRG00001710	1	1	0	0	0	0
QMSTRG00001711	1	0	0	1	0	1
QMSTRG00001712	0	0	0	0	0	0
QMSTRG00001713	0	0	0	0	0	0
QMSTRG00001714	1	0	1	1	0	0
QMSTRG00001715	1	1	0	0	0	0
QMSTRG00001716	1	0	0	1	0	0
QMSTRG00001717	1	0	0	1	0	1
QMSTRG00001718	1	0	0	1	0	1
QMSTRG00001719	1	0	0	1	0	0
QMSTRG00001720	1	0	1	1	0	0
QMSTRG00001721	1	0	0	1	0	0
QMSTRG00001722	1	0	0	1	0	1
QMSTRG00001723	1	0	0	1	0	1
QMSTRG00001724	1	0	0	1	0	0
QMSTRG00001725	1	0	0	1	0	0
QMSTRG00001726	1	0	0	1	0	0
QMSTRG00001727	0	0	0	0	0	0
QMSTRG00001728	1	0	1	1	0	0
QMSTRG00001729	1	0	1	1	0	0
QMSTRG00001730	1	0	1	1	0	0
QMSTRG00001731	1	0	1	1	0	0
QMSTRG00001732	1	0	1	1	0	0
QMSTRG00001733	1	0	1	1	0	0
QMSTRG00001734	1	0	0	1	0	0
QMSTRG00001735	1	0	1	1	0	0
QMSTRG00001736	1	0	1	1	0	0
QMSTRG00001737	1	0	1	1	0	0
QMSTRG00001738	1	0	0	1	0	1
QMSTRG00001739	1	0	1	1	0	0
QMSTRG00001740	1	0	0	1	0	0
QMSTRG00001741	1	0	0	1	0	0
QMSTRG00001742	1	0	1	1	0	0
QMSTRG00001743	1	0	0	1	0	0
QMSTRG00001744	0	0	0	0	0	0
QMSTRG00001745	1	0	0	1	0	1
QMSTRG00001746	1	0	0	1	0	0
QMSTRG00001747	1	0	0	1	0	0
QMSTRG00001748	1	0	0	1	0	0
QMSTRG00001749	0	0	0	0	0	0
QMSTRG00001750	1	0	0	1	0	1
QMSTRG00001751	1	0	1	1	0	0
QMSTRG00001752	1	0	0	1	0	0
QMSTRG00001753	1	0	0	1	0	1
QMSTRG00001754	1	0	0	1	0	1
QMSTRG00001755	1	0	1	1	0	0
QMSTRG00001756	0	0	0	0	0	0
QMSTRG00001757	1	0	0	1	0	0
QMSTRG00001758	1	0	1	1	0	0
QMSTRG00001759	1	0	0	1	0	0
QMSTRG00001760	1	0	0	1	0	0
QMSTRG00001761	1	0	0	1	0	1
QMSTRG00001762	1	0	1	1	0	0
QMSTRG00001763	1	0	1	1	0	0
QMSTRG00001764	1	0	0	1	0	0
QMSTRG00001765	1	0	1	1	0	0
QMSTRG00001766	1	0	0	1	0	0
QMSTRG00001767	1	0	0	1	0	1
QMSTRG00001768	1	0	1	1	0	0
QMSTRG00001769	1	0	0	1	0	1
QMSTRG00001770	1	1	0	0	0	0
QMSTRG00001771	1	1	0	0	0	0
QMSTRG00001772	1	0	0	1	0	1
QMSTRG00001773	1	0	0	1	0	0
QMSTRG00001774	1	0	0	1	0	1
QMSTRG00001775	1	0	1	1	0	0
QMSTRG00001776	1	0	0	1	0	0
QMSTRG00001777	1	0	1	1	0	0
QMSTRG00001778	1	0	0	1	0	0
QMSTRG00001779	1	0	1	1	0	0
QMSTRG00001780	1	0	1	1	0	0
QMSTRG00001781	1	0	0	1	0	1
QMSTRG00001782	1	0	1	1	0	0
QMSTRG00001783	1	1	0	0	0	0
QMSTRG00001784	1	0	0	1	0	0
QMSTRG00001785	1	0	0	1	0	0
QMSTRG00001786	1	0	0	1	0	1
QMSTRG00001787	1	0	0	1	0	1
QMSTRG00001788	1	0	1	1	0	0
QMSTRG00001789	1	0	1	1	0	0
QMSTRG00001790	1	0	0	1	0	0
QMSTRG00001791	1	0	0	1	0	0
QMSTRG00001792	1	0	1	1	0	0
QMSTRG00001793	0	0	0	1	1	0
QMSTRG00001794	0	0	0	0	0	0
QMSTRG00001795	1	0	0	1	0	0
QMSTRG00001796	1	0	0	1	0	0
QMSTRG00001797	1	0	0	1	0	1
QMSTRG00001798	1	0	1	1	0	0
QMSTRG00001799	1	0	0	1	0	0
QMSTRG00001800	1	1	1	0	0	0
QMSTRG00001801	1	0	0	1	0	0
QMSTRG00001802	1	0	0	1	0	0
QMSTRG00001803	1	0	0	1	0	1
QMSTRG00001804	1	1	0	0	0	0
QMSTRG00001805	0	0	0	0	0	0
QMSTRG00001806	0	0	0	1	1	0
QMSTRG00001807	1	0	1	1	0	0
QMSTRG00001808	1	0	0	1	0	0
QMSTRG00001809	1	0	0	1	0	1
QMSTRG00001810	1	0	1	1	0	0
QMSTRG00001811	1	0	0	1	0	1
QMSTRG00001812	1	0	0	1	0	0
QMSTRG00001813	1	0	0	1	0	1
QMSTRG00001814	0	0	0	0	0	0
QMSTRG00001815	1	0	1	1	0	0
QMSTRG00001816	1	0	0	1	0	0
QMSTRG00001817	1	0	0	1	0	0
QMSTRG00001818	1	0	1	1	0	0
QMSTRG00001819	1	0	0	1	0	0
QMSTRG00001820	1	0	0	1	0	1
QMSTRG00001821	1	0	1	1	0	0
QMSTRG00001822	1	0	0	1	0	0
QMSTRG00001823	0	0	0	1	1	1
QMSTRG00001824	1	0	0	1	0	0
QMSTRG00001825	1	0	1	1	0	0
QMSTRG00001826	0	0	0	0	0	0
QMSTRG00001827	1	0	1	1	0	0
QMSTRG00001828	0	0	0	0	0	0
QMSTRG00001829	1	1	0	0	0	0
QMSTRG00001830	1	0	1	1	0	0
QMSTRG00001831	1	0	0	1	0	0
QMSTRG00001832	1	0	0	1	0	0
QMSTRG00001833	1	0	1	1	0	0
QMSTRG00001834	1	0	0	1	0	0
QMSTRG00001835	1	0	1	1	0	0
QMSTRG00001836	1	0	0	1	0	0
QMSTRG00001837	1	0	0	1	0	0
QMSTRG00001838	1	1	0	0	0	0
QMSTRG00001839	1	0	1	1	0	0
QMSTRG00001840	1	0	0	1	0	0
QMSTRG00001841	1	0	0	1	0	0
QMSTRG00001842	1	0	0	1	0	0
QMSTRG00001843	0	0	0	0	0	0
QMSTRG00001844	1	0	0	1	0	0
QMSTRG00001845	1	0	0	1	0	1
QMSTRG00001846	1	0	1	1	0	0
QMSTRG00001847	1	0	0	1	0	0
QMSTRG00001848	1	0	0	1	0	0
QMSTRG00001849	1	0	0	1	0	0
QMSTRG00001850	1	0	0	1	0	1
QMSTRG00001851	1	0	0	1	0	1
QMSTRG00001852	1	0	0	1	0	0
QMSTRG00001853	1	0	1	1	0	0
QMSTRG00001854	1	0	1	1	0	0
QMSTRG00001855	1	0	0	1	0	1
QMSTRG00001856	1	0	1	1	0	0
QMSTRG00001857	1	0	0	1	0	1
QMSTRG00001858	1	0	0	1	0	1
QMSTRG00001859	1	0	0	1	0	0
QMSTRG00001860	1	0	0	1	0	1
QMSTRG00001861	1	0	1	1	0	0
QMSTRG00001862	1	0	1	1	0	0
QMSTRG00001863	1	0	0	1	0	1
QMSTRG00001864	1	0	0	1	0	1
QMSTRG00001865	1	0	1	1	0	0
QMSTRG00001866	1	0	0	1	0	0
QMSTRG00001867	1	0	0	1	0	0
QMSTRG00001868	1	0	0	1	0	0
QMSTRG00001869	1	0	1	1	0	0
QMSTRG00001870	0	0	0	0	0	0
QMSTRG00001871	1	0	1	1	0	0
QMSTRG00001872	1	0	1	1	0	0
QMSTRG00001873	1	0	1	1	0	0
QMSTRG00001874	1	0	1	1	0	0
QMSTRG00001875	1	0	0	1	0	1
QMSTRG00001876	1	0	0	1	0	0
QMSTRG00001877	1	0	1	1	0	0
QMSTRG00001878	0	0	0	0	0	0
QMSTRG00001879	0	0	0	0	0	0
QMSTRG00001880	1	0	0	1	0	0
QMSTRG00001881	0	0	0	1	1	0
QMSTRG00001882	1	0	0	1	0	0
QMSTRG00001883	1	0	0	1	0	0
QMSTRG00001884	1	0	0	1	0	0
QMSTRG00001885	0	0	0	0	0	0
QMSTRG00001886	1	0	1	1	0	0
QMSTRG00001887	1	0	1	1	0	0
QMSTRG00001888	1	0	0	1	0	1
QMSTRG00001889	0	0	0	0	0	0
QMSTRG00001890	1	0	0	1	0	0
QMSTRG00001891	1	0	0	1	0	1
QMSTRG00001892	0	0	0	0	0	0
QMSTRG00001893	1	0	1	1	0	0
QMSTRG00001894	0	0	0	0	0	0
QMSTRG00001895	1	0	0	1	0	0
QMSTRG00001896	1	0	1	1	0	0
QMSTRG00001897	1	0	0	1	0	1
QMSTRG00001898	1	0	0	1	0	0
QMSTRG00001899	1	0	0	1	0	1
QMSTRG00001900	1	0	0	1	0	1
QMSTRG00001901	1	0	1	1	0	0
QMSTRG00001902	0	0	0	0	0	0
QMSTRG00001903	1	0	0	1	0	0
QMSTRG00001904	0	0	0	0	0	0
QMSTRG00001905	1	0	0	1	0	1
QMSTRG00001906	0	0	0	1	1	0
QMSTRG00001907	1	0	1	1	0	0
QMSTRG00001908	0	0	0	0	0	0
QMSTRG00001909	1	0	1	1	0	0
QMSTRG00001910	1	0	0	1	0	0
QMSTRG00001911	1	0	0	1	0	0
QMSTRG00001912	0	0	0	0	0	0
QMSTRG00001913	0	0	0	0	0	0
QMSTRG00001914	1	0	0	1	0	0
QMSTRG00001915	1	0	0	1	0	0
QMSTRG00001916	1	0	1	1	0	0
QMSTRG00001917	1	0	1	1	0	0
QMSTRG00001918	1	1	1	0	0	0
QMSTRG00001919	1	0	0	1	0	0
QMSTRG00001920	1	0	0	1	0	1
QMSTRG00001921	1	0	0	1	0	1
QMSTRG00001922	1	0	1	1	0	0
QMSTRG00001923	1	0	0	1	0	0
QMSTRG00001924	1	0	0	1	0	1
QMSTRG00001925	1	0	0	1	0	0
QMSTRG00001926	1	0	1	1	0	0
QMSTRG00001927	1	0	0	1	0	0
QMSTRG00001928	0	0	0	1	1	0
QMSTRG00001929	0	0	0	0	0	0
QMSTRG00001930	0	0	0	0	0	0
QMSTRG00001931	1	0	0	1	0	0
QMSTRG00001932	1	0	0	1	0	0
QMSTRG00001933	1	0	0	1	0	0
QMSTRG00001934	1	0	1	1	0	0
QMSTRG00001935	0	0	0	0	0	0
QMSTRG00001936	0	0	0	0	0	0
QMSTRG00001937	1	0	1	1	0	0
QMSTRG00001938	1	0	0	1	0	1
QMSTRG00001939	1	0	0	1	0	0
QMSTRG00001940	1	0	1	1	0	0
QMSTRG00001941	1	0	1	1	0	0
QMSTRG00001942	1	0	1	1	0	0
QMSTRG00001943	1	0	0	1	0	0
QMSTRG00001944	0	0	0	0	0	0
QMSTRG00001945	1	0	0	1	0	0
QMSTRG00001946	1	0	0	1	0	0
QMSTRG00001947	1	0	1	1	0	0
QMSTRG00001948	1	0	0	1	0	1
QMSTRG00001949	1	0	0	1	0	0
QMSTRG00001950	0	0	0	0	0	0
QMSTRG00001951	1	0	0	1	0	0
QMSTRG00001952	1	0	1	1	0	0
QMSTRG00001953	0	0	0	0	0	0
QMSTRG00001954	1	0	0	1	0	0
QMSTRG00001955	1	1	0	0	0	0
QMSTRG00001956	1	0	0	1	0	0
QMSTRG00001957	0	0	0	0	0	0
QMSTRG00001958	1	0	0	1	0	0
QMSTRG00001959	1	1	0	0	0	0
QMSTRG00001960	0	0	0	0	0	0
QMSTRG00001961	1	1	0	0	0	0
QMSTRG00001962	1	1	0	0	0	0
QMSTRG00001963	1	0	0	1	0	0
QMSTRG00001964	1	1	1	0	0	0
QMSTRG00001965	1	1	0	0	0	0
QMSTRG00001966	1	0	0	1	0	1
QMSTRG00001967	1	0	1	1	0	0
QMSTRG00001968	1	0	0	1	0	1
QMSTRG00001969	0	0	0	0	0	0
QMSTRG00001970	1	0	1	1	0	0
QMSTRG00001971	0	0	0	0	0	0
QMSTRG00001972	1	0	1	1	0	0
QMSTRG00001973	1	1	0	0	0	0
QMSTRG00001974	1	0	0	1	0	0
QMSTRG00001975	1	0	1	1	0	0
QMSTRG00001976	1	0	1	1	0	0
QMSTRG00001977	1	0	0	1	0	1
QMSTRG00001978	1	0	1	1	0	0
QMSTRG00001979	1	0	1	1	0	0
QMSTRG00001980	1	0	1	1	0	0
QMSTRG00001981	1	0	0	1	0	0
QMSTRG00001982	1	0	1	1	0	0
QMSTRG00001983	1	0	0	1	0	1
QMSTRG00001984	0	0	0	0	0	0
QMSTRG00001985	1	1	0	0	0	0
QMSTRG00001986	1	0	0	1	0	1
QMSTRG00001987	1	0	0	1	0	1
QMSTRG00001988	1	0	0	1	0	0
QMSTRG00001989	1	0	0	1	0	0
QMSTRG00001990	1	0	0	1	0	1
QMSTRG00001991	1	0	0	1	0	1
QMSTRG00001992	1	0	0	1	0	0
QMSTRG00001993	1	0	0	1	0	1
QMSTRG00001994	1	0	1	1	0	0
QMSTRG00001995	1	0	1	1	0	0
QMSTRG00001996	1	0	0	1	0	1
QMSTRG00001997	1	0	0	1	0	0
QMSTRG00001998	1	0	0	1	0	1
QMSTRG00001999	1	0	0	1	0	1
[truncated: 22,230 more rows]
