# Supplementary material for: Comprehensive Transcriptome Analysis in the Testis of the Silkworm, Bombyx mori
Source: Insects. 2023 Aug 2;14(8):684. doi: 10.3390/insects14080684 (PMC10455414; doi:10.3390/insects14080684)
Supplement: Supplementary file 1 [file insects-14-00684-s001.zip › supplementary data/Table S11.xlsx]

## Sheet: BP
GO	NS	enrichment	name	ratio_in_study	ratio_in_pop	p_uncorrected	depth	study_count	p_fdr_bh	study_items
GO:0060271	BP	e	cilium assembly	66/3980	120/24229	4.77982e-22	7	66	1.57861e-18	QMSTRG00000266, QMSTRG00000835, QMSTRG00001688, QMSTRG00001900, QMSTRG00001921, QMSTRG00001948, QMSTRG00002000, QMSTRG00002187, QMSTRG00002737, QMSTRG00003101, QMSTRG00003110, QMSTRG00003378, QMSTRG00003643, QMSTRG00003777, QMSTRG00003835, QMSTRG00004362, QMSTRG00004559, QMSTRG00004671, QMSTRG00005052, QMSTRG00005354, QMSTRG00007124, QMSTRG00007624, QMSTRG00007698, QMSTRG00007700, QMSTRG00007983,…
GO:0044782	BP	e	cilium organization	68/3980	127/24229	8.6457e-22	6	68	2.14154e-18	QMSTRG00000266, QMSTRG00000835, QMSTRG00001688, QMSTRG00001900, QMSTRG00001921, QMSTRG00001948, QMSTRG00002000, QMSTRG00002187, QMSTRG00002737, QMSTRG00003101, QMSTRG00003110, QMSTRG00003378, QMSTRG00003643, QMSTRG00003777, QMSTRG00003835, QMSTRG00004362, QMSTRG00004559, QMSTRG00004671, QMSTRG00005052, QMSTRG00005354, QMSTRG00007124, QMSTRG00007624, QMSTRG00007698, QMSTRG00007700, QMSTRG00007983,…
GO:0120031	BP	e	plasma membrane bounded cell projection assembly	71/3980	137/24229	1.34183e-21	6	71	2.65897e-18	QMSTRG00000266, QMSTRG00000456, QMSTRG00000835, QMSTRG00001688, QMSTRG00001851, QMSTRG00001900, QMSTRG00001921, QMSTRG00001948, QMSTRG00002000, QMSTRG00002187, QMSTRG00002737, QMSTRG00003101, QMSTRG00003110, QMSTRG00003378, QMSTRG00003643, QMSTRG00003777, QMSTRG00003835, QMSTRG00004362, QMSTRG00004559, QMSTRG00004671, QMSTRG00004920, QMSTRG00005052, QMSTRG00005354, QMSTRG00007124, QMSTRG00007624,…
GO:0030031	BP	e	cell projection assembly	73/3980	147/24229	9.4303e-21	5	73	1.55726e-17	QMSTRG00000266, QMSTRG00000456, QMSTRG00000801, QMSTRG00000835, QMSTRG00001688, QMSTRG00001851, QMSTRG00001900, QMSTRG00001921, QMSTRG00001948, QMSTRG00002000, QMSTRG00002187, QMSTRG00002737, QMSTRG00003101, QMSTRG00003110, QMSTRG00003378, QMSTRG00003643, QMSTRG00003777, QMSTRG00003835, QMSTRG00004362, QMSTRG00004559, QMSTRG00004671, QMSTRG00004718, QMSTRG00004920, QMSTRG00005052, QMSTRG00005354,…
GO:0070925	BP	e	organelle assembly	98/3980	258/24229	6.09661e-17	5	98	7.55066e-14	QMSTRG00000266, QMSTRG00000456, QMSTRG00000615, QMSTRG00000832, QMSTRG00000835, QMSTRG00001081, QMSTRG00001126, QMSTRG00001688, QMSTRG00001803, QMSTRG00001900, QMSTRG00001921, QMSTRG00001948, QMSTRG00002000, QMSTRG00002187, QMSTRG00002737, QMSTRG00002868, QMSTRG00003101, QMSTRG00003110, QMSTRG00003378, QMSTRG00003643, QMSTRG00003777, QMSTRG00003835, QMSTRG00003924, QMSTRG00004362, QMSTRG00004559,…
GO:0007017	BP	e	microtubule-based process	173/3980	576/24229	2.17314e-16	2	173	2.39239e-13	QMSTRG00000456, QMSTRG00000482, QMSTRG00000510, QMSTRG00000577, QMSTRG00000584, QMSTRG00000609, QMSTRG00000796, QMSTRG00000832, QMSTRG00000834, QMSTRG00000835, QMSTRG00000839, QMSTRG00000854, QMSTRG00000862, QMSTRG00000864, QMSTRG00000866, QMSTRG00000907, QMSTRG00000961, QMSTRG00001081, QMSTRG00001485, QMSTRG00001688, QMSTRG00001850, QMSTRG00001900, QMSTRG00002000, QMSTRG00002156, QMSTRG00002168,…
GO:0022607	BP	e	cellular component assembly	294/3980	1175/24229	1.1814e-14	4	294	1.17053e-11	QMSTRG00000266, QMSTRG00000423, QMSTRG00000456, QMSTRG00000494, QMSTRG00000577, QMSTRG00000609, QMSTRG00000615, QMSTRG00000787, QMSTRG00000801, QMSTRG00000810, QMSTRG00000832, QMSTRG00000835, QMSTRG00000907, QMSTRG00000911, QMSTRG00001081, QMSTRG00001126, QMSTRG00001364, QMSTRG00001688, QMSTRG00001803, QMSTRG00001850, QMSTRG00001851, QMSTRG00001900, QMSTRG00001921, QMSTRG00001948, QMSTRG00002000,…
GO:0007018	BP	e	microtubule-based movement	100/3980	290/24229	4.69152e-14	3	100	3.87363e-11	QMSTRG00000577, QMSTRG00000584, QMSTRG00000609, QMSTRG00000796, QMSTRG00000834, QMSTRG00000835, QMSTRG00000839, QMSTRG00000854, QMSTRG00000862, QMSTRG00000864, QMSTRG00000866, QMSTRG00001485, QMSTRG00001688, QMSTRG00001850, QMSTRG00001900, QMSTRG00002168, QMSTRG00002737, QMSTRG00003101, QMSTRG00003110, QMSTRG00003114, QMSTRG00003378, QMSTRG00003508, QMSTRG00003517, QMSTRG00003522, QMSTRG00003563,…
GO:0006996	BP	e	organelle organization	285/3980	1159/24229	3.46438e-13	4	285	2.64039e-10	QMSTRG00000209, QMSTRG00000266, QMSTRG00000278, QMSTRG00000423, QMSTRG00000456, QMSTRG00000482, QMSTRG00000525, QMSTRG00000615, QMSTRG00000645, QMSTRG00000648, QMSTRG00000801, QMSTRG00000810, QMSTRG00000832, QMSTRG00000835, QMSTRG00000907, QMSTRG00000961, QMSTRG00001081, QMSTRG00001126, QMSTRG00001156, QMSTRG00001471, QMSTRG00001474, QMSTRG00001503, QMSTRG00001688, QMSTRG00001722, QMSTRG00001772,…
GO:0060285	BP	e	cilium-dependent cell motility	23/3980	30/24229	5.31761e-13	4	23	3.51246e-10	QMSTRG00000835, QMSTRG00002168, QMSTRG00003114, QMSTRG00003378, QMSTRG00003835, QMSTRG00005052, QMSTRG00006256, QMSTRG00006403, QMSTRG00007510, QMSTRG00007700, QMSTRG00012841, QMSTRG00013223, QMSTRG00015168, QMSTRG00015485, QMSTRG00016821, QMSTRG00017840, QMSTRG00018079, QMSTRG00018679, QMSTRG00018736, QMSTRG00018806, QMSTRG00019995, QMSTRG00020812, QMSTRG00022124
GO:0001539	BP	e	cilium or flagellum-dependent cell motility	23/3980	30/24229	5.31761e-13	3	23	3.51246e-10	QMSTRG00000835, QMSTRG00002168, QMSTRG00003114, QMSTRG00003378, QMSTRG00003835, QMSTRG00005052, QMSTRG00006256, QMSTRG00006403, QMSTRG00007510, QMSTRG00007700, QMSTRG00012841, QMSTRG00013223, QMSTRG00015168, QMSTRG00015485, QMSTRG00016821, QMSTRG00017840, QMSTRG00018079, QMSTRG00018679, QMSTRG00018736, QMSTRG00018806, QMSTRG00019995, QMSTRG00020812, QMSTRG00022124
GO:0003341	BP	e	cilium movement	37/3980	69/24229	1.55378e-12	4	37	9.62178e-10	QMSTRG00000835, QMSTRG00001485, QMSTRG00002168, QMSTRG00002737, QMSTRG00003101, QMSTRG00003114, QMSTRG00003378, QMSTRG00003643, QMSTRG00003835, QMSTRG00005052, QMSTRG00005057, QMSTRG00005354, QMSTRG00005844, QMSTRG00006403, QMSTRG00007510, QMSTRG00007660, QMSTRG00007700, QMSTRG00007983, QMSTRG00009259, QMSTRG00009279, QMSTRG00010457, QMSTRG00011989, QMSTRG00012841, QMSTRG00013223, QMSTRG00014389,…
GO:0016043	BP	e	cellular component organization	518/3980	2421/24229	1.77841e-11	3	518	1.0365e-08	QMSTRG00000209, QMSTRG00000266, QMSTRG00000278, QMSTRG00000423, QMSTRG00000456, QMSTRG00000482, QMSTRG00000494, QMSTRG00000525, QMSTRG00000560, QMSTRG00000577, QMSTRG00000609, QMSTRG00000615, QMSTRG00000616, QMSTRG00000645, QMSTRG00000648, QMSTRG00000753, QMSTRG00000787, QMSTRG00000801, QMSTRG00000810, QMSTRG00000832, QMSTRG00000835, QMSTRG00000907, QMSTRG00000911, QMSTRG00000947, QMSTRG00000961,…
GO:0071840	BP	e	cellular component organization or biogenesis	525/3980	2472/24229	4.0432e-11	2	525	2.22556e-08	QMSTRG00000209, QMSTRG00000266, QMSTRG00000278, QMSTRG00000423, QMSTRG00000456, QMSTRG00000482, QMSTRG00000494, QMSTRG00000525, QMSTRG00000560, QMSTRG00000577, QMSTRG00000609, QMSTRG00000615, QMSTRG00000616, QMSTRG00000645, QMSTRG00000648, QMSTRG00000753, QMSTRG00000787, QMSTRG00000801, QMSTRG00000810, QMSTRG00000832, QMSTRG00000835, QMSTRG00000907, QMSTRG00000911, QMSTRG00000947, QMSTRG00000961,…
GO:0000226	BP	e	microtubule cytoskeleton organization	80/3980	237/24229	7.45251e-11	6	80	3.88629e-08	QMSTRG00000456, QMSTRG00000482, QMSTRG00000832, QMSTRG00000835, QMSTRG00000907, QMSTRG00000961, QMSTRG00001081, QMSTRG00001850, QMSTRG00002566, QMSTRG00003114, QMSTRG00003378, QMSTRG00003835, QMSTRG00004544, QMSTRG00004763, QMSTRG00005052, QMSTRG00005667, QMSTRG00006095, QMSTRG00006256, QMSTRG00006332, QMSTRG00006507, QMSTRG00006650, QMSTRG00006652, QMSTRG00006655, QMSTRG00006766, QMSTRG00007698,…
GO:0036159	BP	e	inner dynein arm assembly	14/3980	15/24229	1.29838e-10	7	14	6.43216e-08	QMSTRG00000835, QMSTRG00002737, QMSTRG00005052, QMSTRG00006403, QMSTRG00007660, QMSTRG00007700, QMSTRG00010402, QMSTRG00010457, QMSTRG00015071, QMSTRG00017840, QMSTRG00017971, QMSTRG00018736, QMSTRG00019583, QMSTRG00022009
GO:0060294	BP	e	cilium movement involved in cell motility	19/3980	26/24229	2.42692e-10	5	19	1.14505e-07	QMSTRG00000835, QMSTRG00002168, QMSTRG00003114, QMSTRG00003378, QMSTRG00003835, QMSTRG00005052, QMSTRG00005354, QMSTRG00007700, QMSTRG00012841, QMSTRG00013223, QMSTRG00014389, QMSTRG00015937, QMSTRG00017840, QMSTRG00018079, QMSTRG00018736, QMSTRG00018806, QMSTRG00019687, QMSTRG00019995, QMSTRG00022009
GO:0070286	BP	e	axonemal dynein complex assembly	24/3980	39/24229	2.74683e-10	6	24	1.23707e-07	QMSTRG00000266, QMSTRG00000835, QMSTRG00002187, QMSTRG00002737, QMSTRG00003101, QMSTRG00004083, QMSTRG00005052, QMSTRG00005844, QMSTRG00006019, QMSTRG00006403, QMSTRG00007660, QMSTRG00007700, QMSTRG00007983, QMSTRG00010402, QMSTRG00010457, QMSTRG00015071, QMSTRG00016821, QMSTRG00017131, QMSTRG00017840, QMSTRG00017971, QMSTRG00018736, QMSTRG00019583, QMSTRG00020812, QMSTRG00022009
GO:0035082	BP	e	axoneme assembly	16/3980	20/24229	6.80285e-10	8	16	2.93055e-07	QMSTRG00000835, QMSTRG00002566, QMSTRG00003114, QMSTRG00003835, QMSTRG00005052, QMSTRG00007698, QMSTRG00007700, QMSTRG00009155, QMSTRG00011989, QMSTRG00014389, QMSTRG00014896, QMSTRG00015100, QMSTRG00016769, QMSTRG00017840, QMSTRG00018079, QMSTRG00019995
GO:0097722	BP	e	sperm motility	15/3980	19/24229	3.3328e-09	3	15	1.37589e-06	QMSTRG00000835, QMSTRG00002168, QMSTRG00003114, QMSTRG00003378, QMSTRG00003835, QMSTRG00005052, QMSTRG00007700, QMSTRG00009481, QMSTRG00012841, QMSTRG00013223, QMSTRG00017840, QMSTRG00018079, QMSTRG00018736, QMSTRG00018806, QMSTRG00019995
GO:0009799	BP	e	specification of symmetry	30/3980	63/24229	8.03944e-09	3	30	2.95018e-06	QMSTRG00000266, QMSTRG00000835, QMSTRG00002187, QMSTRG00002737, QMSTRG00003101, QMSTRG00003777, QMSTRG00003920, QMSTRG00004559, QMSTRG00004671, QMSTRG00006403, QMSTRG00007700, QMSTRG00007983, QMSTRG00009155, QMSTRG00010217, QMSTRG00010457, QMSTRG00010925, QMSTRG00011900, QMSTRG00012841, QMSTRG00015071, QMSTRG00016439, QMSTRG00016821, QMSTRG00017840, QMSTRG00017971, QMSTRG00018736, QMSTRG00018903,…
GO:0007368	BP	e	determination of left/right symmetry	30/3980	63/24229	8.03944e-09	5	30	2.95018e-06	QMSTRG00000266, QMSTRG00000835, QMSTRG00002187, QMSTRG00002737, QMSTRG00003101, QMSTRG00003777, QMSTRG00003920, QMSTRG00004559, QMSTRG00004671, QMSTRG00006403, QMSTRG00007700, QMSTRG00007983, QMSTRG00009155, QMSTRG00010217, QMSTRG00010457, QMSTRG00010925, QMSTRG00011900, QMSTRG00012841, QMSTRG00015071, QMSTRG00016439, QMSTRG00016821, QMSTRG00017840, QMSTRG00017971, QMSTRG00018736, QMSTRG00018903,…
GO:0009855	BP	e	determination of bilateral symmetry	30/3980	63/24229	8.03944e-09	4	30	2.95018e-06	QMSTRG00000266, QMSTRG00000835, QMSTRG00002187, QMSTRG00002737, QMSTRG00003101, QMSTRG00003777, QMSTRG00003920, QMSTRG00004559, QMSTRG00004671, QMSTRG00006403, QMSTRG00007700, QMSTRG00007983, QMSTRG00009155, QMSTRG00010217, QMSTRG00010457, QMSTRG00010925, QMSTRG00011900, QMSTRG00012841, QMSTRG00015071, QMSTRG00016439, QMSTRG00016821, QMSTRG00017840, QMSTRG00017971, QMSTRG00018736, QMSTRG00018903,…
GO:0030317	BP	e	flagellated sperm motility	14/3980	18/24229	1.6116e-08	6	14	5.70275e-06	QMSTRG00000835, QMSTRG00002168, QMSTRG00003114, QMSTRG00003378, QMSTRG00003835, QMSTRG00005052, QMSTRG00007700, QMSTRG00012841, QMSTRG00013223, QMSTRG00017840, QMSTRG00018079, QMSTRG00018736, QMSTRG00018806, QMSTRG00019995
GO:0043933	BP	e	protein-containing complex organization	203/3980	853/24229	1.84811e-08	4	203	6.31417e-06	QMSTRG00000266, QMSTRG00000456, QMSTRG00000494, QMSTRG00000609, QMSTRG00000810, QMSTRG00000835, QMSTRG00000907, QMSTRG00000911, QMSTRG00001364, QMSTRG00001530, QMSTRG00001850, QMSTRG00002187, QMSTRG00002737, QMSTRG00002905, QMSTRG00003060, QMSTRG00003101, QMSTRG00003331, QMSTRG00003379, QMSTRG00003574, QMSTRG00003717, QMSTRG00003777, QMSTRG00004083, QMSTRG00004362, QMSTRG00004543, QMSTRG00004550,…
GO:0099111	BP	e	microtubule-based transport	39/3980	98/24229	2.77526e-08	4	39	9.16575e-06	QMSTRG00000609, QMSTRG00000796, QMSTRG00000835, QMSTRG00001688, QMSTRG00001850, QMSTRG00001900, QMSTRG00002737, QMSTRG00003110, QMSTRG00003643, QMSTRG00003918, QMSTRG00003920, QMSTRG00004362, QMSTRG00004544, QMSTRG00004559, QMSTRG00005052, QMSTRG00005667, QMSTRG00006403, QMSTRG00007698, QMSTRG00007700, QMSTRG00007967, QMSTRG00009259, QMSTRG00009279, QMSTRG00010326, QMSTRG00010457, QMSTRG00011989,…
GO:0007010	BP	e	cytoskeleton organization	119/3980	448/24229	4.87219e-08	5	119	1.55722e-05	QMSTRG00000456, QMSTRG00000482, QMSTRG00000615, QMSTRG00000648, QMSTRG00000801, QMSTRG00000810, QMSTRG00000832, QMSTRG00000835, QMSTRG00000907, QMSTRG00000961, QMSTRG00001081, QMSTRG00001503, QMSTRG00001803, QMSTRG00001850, QMSTRG00001851, QMSTRG00002566, QMSTRG00003114, QMSTRG00003378, QMSTRG00003677, QMSTRG00003695, QMSTRG00003717, QMSTRG00003723, QMSTRG00003835, QMSTRG00004449, QMSTRG00004462,…
GO:0007021	BP	e	tubulin complex assembly	8/3980	8/24229	5.27018e-07	6	8	0.000145047	QMSTRG00003574, QMSTRG00008890, QMSTRG00011508, QMSTRG00012662, QMSTRG00013659, QMSTRG00014335, QMSTRG00021022, QMSTRG00021704
GO:0001578	BP	e	microtubule bundle formation	17/3980	31/24229	1.14423e-06	7	17	0.000276513	QMSTRG00000835, QMSTRG00002566, QMSTRG00003114, QMSTRG00003835, QMSTRG00005052, QMSTRG00007698, QMSTRG00007700, QMSTRG00009155, QMSTRG00011274, QMSTRG00011989, QMSTRG00014389, QMSTRG00014896, QMSTRG00015100, QMSTRG00016769, QMSTRG00017840, QMSTRG00018079, QMSTRG00019995
GO:0036211	BP	e	protein modification process	357/3980	1731/24229	1.99686e-06	5	357	0.000439664	QMSTRG00000129, QMSTRG00000139, QMSTRG00000456, QMSTRG00000525, QMSTRG00000609, QMSTRG00000615, QMSTRG00000616, QMSTRG00000785, QMSTRG00000835, QMSTRG00000866, QMSTRG00000929, QMSTRG00000954, QMSTRG00001088, QMSTRG00001121, QMSTRG00001163, QMSTRG00001173, QMSTRG00001364, QMSTRG00001413, QMSTRG00001520, QMSTRG00001530, QMSTRG00001717, QMSTRG00001753, QMSTRG00001769, QMSTRG00001772, QMSTRG00001781,…
GO:0065003	BP	e	protein-containing complex assembly	173/3980	756/24229	3.23839e-06	5	173	0.000697521	QMSTRG00000266, QMSTRG00000456, QMSTRG00000494, QMSTRG00000609, QMSTRG00000810, QMSTRG00000835, QMSTRG00000907, QMSTRG00000911, QMSTRG00001364, QMSTRG00001850, QMSTRG00002187, QMSTRG00002737, QMSTRG00002905, QMSTRG00003060, QMSTRG00003101, QMSTRG00003379, QMSTRG00003574, QMSTRG00003717, QMSTRG00003777, QMSTRG00004083, QMSTRG00004362, QMSTRG00004543, QMSTRG00004550, QMSTRG00005052, QMSTRG00005116,…
GO:0036158	BP	e	outer dynein arm assembly	13/3980	21/24229	3.40596e-06	7	13	0.000718006	QMSTRG00000835, QMSTRG00002737, QMSTRG00003101, QMSTRG00006019, QMSTRG00007660, QMSTRG00007983, QMSTRG00010402, QMSTRG00010457, QMSTRG00015071, QMSTRG00017131, QMSTRG00017840, QMSTRG00018736, QMSTRG00022009
GO:0048793	BP	e	pronephros development	8/3980	9/24229	4.05176e-06	5	8	0.00083635	QMSTRG00001900, QMSTRG00001948, QMSTRG00003055, QMSTRG00003110, QMSTRG00007700, QMSTRG00014435, QMSTRG00017840, QMSTRG00021749
GO:0003352	BP	e	regulation of cilium movement	11/3980	16/24229	4.50543e-06	6	11	0.000911016	QMSTRG00000777, QMSTRG00000835, QMSTRG00007700, QMSTRG00009155, QMSTRG00011274, QMSTRG00015071, QMSTRG00015982, QMSTRG00016821, QMSTRG00018164, QMSTRG00018736, QMSTRG00020812
GO:0044283	BP	e	small molecule biosynthetic process	88/3980	335/24229	4.89778e-06	3	88	0.000970545	QMSTRG00000413, QMSTRG00000787, QMSTRG00000796, QMSTRG00001471, QMSTRG00001474, QMSTRG00001551, QMSTRG00001557, QMSTRG00001671, QMSTRG00002032, QMSTRG00002079, QMSTRG00002618, QMSTRG00002635, QMSTRG00002648, QMSTRG00003118, QMSTRG00004129, QMSTRG00004407, QMSTRG00004549, QMSTRG00004902, QMSTRG00004935, QMSTRG00005013, QMSTRG00006378, QMSTRG00006599, QMSTRG00006832, QMSTRG00007164, QMSTRG00007212,…
GO:0042073	BP	e	intraciliary transport	17/3980	34/24229	6.11447e-06	7	17	0.00116504	QMSTRG00000835, QMSTRG00001688, QMSTRG00001900, QMSTRG00003110, QMSTRG00003918, QMSTRG00003920, QMSTRG00004362, QMSTRG00004559, QMSTRG00005052, QMSTRG00007698, QMSTRG00010326, QMSTRG00014288, QMSTRG00014435, QMSTRG00015498, QMSTRG00018903, QMSTRG00020995, QMSTRG00021206
GO:0003351	BP	e	epithelial cilium movement involved in extracellular fluid movement	13/3980	22/24229	7.06886e-06	5	13	0.00132148	QMSTRG00000835, QMSTRG00002737, QMSTRG00003643, QMSTRG00005052, QMSTRG00006403, QMSTRG00007700, QMSTRG00010457, QMSTRG00011989, QMSTRG00012841, QMSTRG00015071, QMSTRG00017840, QMSTRG00018736, QMSTRG00019995
GO:0048870	BP	e	cell motility	68/3980	247/24229	9.03674e-06	2	68	0.00165807	QMSTRG00000456, QMSTRG00000616, QMSTRG00000777, QMSTRG00000835, QMSTRG00000916, QMSTRG00000947, QMSTRG00000948, QMSTRG00001851, QMSTRG00002091, QMSTRG00002168, QMSTRG00003094, QMSTRG00003114, QMSTRG00003378, QMSTRG00003815, QMSTRG00003835, QMSTRG00004462, QMSTRG00004559, QMSTRG00004718, QMSTRG00004920, QMSTRG00005052, QMSTRG00005872, QMSTRG00006256, QMSTRG00006403, QMSTRG00007510, QMSTRG00007593,…
GO:0035735	BP	e	intraciliary transport involved in cilium assembly	9/3980	12/24229	1.17882e-05	8	9	0.00212358	QMSTRG00000835, QMSTRG00001900, QMSTRG00003918, QMSTRG00003920, QMSTRG00007698, QMSTRG00014435, QMSTRG00018903, QMSTRG00020995, QMSTRG00021206
GO:0030030	BP	e	cell projection organization	106/3980	432/24229	1.36669e-05	4	106	0.00239993	QMSTRG00000266, QMSTRG00000456, QMSTRG00000560, QMSTRG00000801, QMSTRG00000835, QMSTRG00001688, QMSTRG00001850, QMSTRG00001851, QMSTRG00001900, QMSTRG00001921, QMSTRG00001948, QMSTRG00002000, QMSTRG00002187, QMSTRG00002737, QMSTRG00003101, QMSTRG00003110, QMSTRG00003114, QMSTRG00003378, QMSTRG00003381, QMSTRG00003508, QMSTRG00003643, QMSTRG00003777, QMSTRG00003835, QMSTRG00004362, QMSTRG00004559,…
GO:0006858	BP	e	extracellular transport	13/3980	23/24229	1.38066e-05	4	13	0.00239993	QMSTRG00000835, QMSTRG00002737, QMSTRG00003643, QMSTRG00005052, QMSTRG00006403, QMSTRG00007700, QMSTRG00010457, QMSTRG00011989, QMSTRG00012841, QMSTRG00015071, QMSTRG00017840, QMSTRG00018736, QMSTRG00019995
GO:0007288	BP	e	sperm axoneme assembly	8/3980	10/24229	1.73119e-05	9	8	0.00295735	QMSTRG00000835, QMSTRG00002566, QMSTRG00003114, QMSTRG00003835, QMSTRG00005052, QMSTRG00009155, QMSTRG00014896, QMSTRG00018079
GO:0006644	BP	e	phospholipid metabolic process	68/3980	252/24229	2.33419e-05	5	68	0.00391986	QMSTRG00000209, QMSTRG00000278, QMSTRG00001114, QMSTRG00002218, QMSTRG00002706, QMSTRG00003852, QMSTRG00003923, QMSTRG00004021, QMSTRG00004407, QMSTRG00004462, QMSTRG00005393, QMSTRG00005394, QMSTRG00005903, QMSTRG00005988, QMSTRG00006092, QMSTRG00006656, QMSTRG00006832, QMSTRG00006877, QMSTRG00007120, QMSTRG00007583, QMSTRG00008037, QMSTRG00008665, QMSTRG00009222, QMSTRG00009307, QMSTRG00009352,…
GO:0043412	BP	e	macromolecule modification	377/3980	1888/24229	2.55502e-05	4	377	0.00417907	QMSTRG00000129, QMSTRG00000139, QMSTRG00000456, QMSTRG00000525, QMSTRG00000609, QMSTRG00000615, QMSTRG00000616, QMSTRG00000785, QMSTRG00000835, QMSTRG00000866, QMSTRG00000929, QMSTRG00000954, QMSTRG00001088, QMSTRG00001121, QMSTRG00001163, QMSTRG00001173, QMSTRG00001364, QMSTRG00001413, QMSTRG00001520, QMSTRG00001530, QMSTRG00001717, QMSTRG00001753, QMSTRG00001769, QMSTRG00001772, QMSTRG00001781,…
GO:0070647	BP	e	protein modification by small protein conjugation or removal	100/3980	407/24229	2.5729e-05	6	100	0.00417907	QMSTRG00000835, QMSTRG00001121, QMSTRG00001163, QMSTRG00001364, QMSTRG00001413, QMSTRG00001520, QMSTRG00001809, QMSTRG00002063, QMSTRG00002091, QMSTRG00002150, QMSTRG00002181, QMSTRG00002231, QMSTRG00002261, QMSTRG00002706, QMSTRG00002785, QMSTRG00003164, QMSTRG00003173, QMSTRG00003203, QMSTRG00003220, QMSTRG00003225, QMSTRG00003230, QMSTRG00003277, QMSTRG00003294, QMSTRG00003331, QMSTRG00003351,…
GO:0008654	BP	e	phospholipid biosynthetic process	45/3980	149/24229	2.99148e-05	6	45	0.00478058	QMSTRG00002218, QMSTRG00002706, QMSTRG00003923, QMSTRG00004021, QMSTRG00004407, QMSTRG00004462, QMSTRG00005903, QMSTRG00005988, QMSTRG00006092, QMSTRG00006832, QMSTRG00006877, QMSTRG00007120, QMSTRG00007583, QMSTRG00009307, QMSTRG00009352, QMSTRG00009511, QMSTRG00009746, QMSTRG00010274, QMSTRG00010964, QMSTRG00011156, QMSTRG00011359, QMSTRG00011501, QMSTRG00011504, QMSTRG00011507, QMSTRG00012107,…
GO:0120036	BP	e	plasma membrane bounded cell projection organization	91/3980	365/24229	3.24001e-05	5	91	0.00509556	QMSTRG00000266, QMSTRG00000456, QMSTRG00000560, QMSTRG00000835, QMSTRG00001688, QMSTRG00001850, QMSTRG00001851, QMSTRG00001900, QMSTRG00001921, QMSTRG00001948, QMSTRG00002000, QMSTRG00002187, QMSTRG00002737, QMSTRG00003101, QMSTRG00003110, QMSTRG00003378, QMSTRG00003643, QMSTRG00003777, QMSTRG00003835, QMSTRG00004362, QMSTRG00004559, QMSTRG00004671, QMSTRG00004700, QMSTRG00004862, QMSTRG00004920,…
GO:1905515	BP	e	non-motile cilium assembly	14/3980	28/24229	4.07359e-05	8	14	0.0062094	QMSTRG00000835, QMSTRG00001921, QMSTRG00003110, QMSTRG00004559, QMSTRG00004671, QMSTRG00009155, QMSTRG00010027, QMSTRG00010326, QMSTRG00015260, QMSTRG00017560, QMSTRG00018004, QMSTRG00018903, QMSTRG00019121, QMSTRG00021749
GO:0060632	BP	e	regulation of microtubule-based movement	11/3980	19/24229	4.80326e-05	5	11	0.00721071	QMSTRG00000777, QMSTRG00000835, QMSTRG00007700, QMSTRG00009155, QMSTRG00011274, QMSTRG00015071, QMSTRG00015982, QMSTRG00016821, QMSTRG00018164, QMSTRG00018736, QMSTRG00020812
GO:0022411	BP	e	cellular component disassembly	40/3980	132/24229	7.64468e-05	4	40	0.0111388	QMSTRG00001126, QMSTRG00001530, QMSTRG00001850, QMSTRG00003331, QMSTRG00004683, QMSTRG00005223, QMSTRG00005244, QMSTRG00007053, QMSTRG00007964, QMSTRG00007965, QMSTRG00007983, QMSTRG00007991, QMSTRG00007995, QMSTRG00008002, QMSTRG00008004, QMSTRG00008030, QMSTRG00008037, QMSTRG00008039, QMSTRG00008046, QMSTRG00008056, QMSTRG00008060, QMSTRG00008063, QMSTRG00008068, QMSTRG00008081, QMSTRG00008083,…
GO:0008610	BP	e	lipid biosynthetic process	89/3980	364/24229	8.05723e-05	4	89	0.0115697	QMSTRG00000730, QMSTRG00000947, QMSTRG00001551, QMSTRG00001557, QMSTRG00002218, QMSTRG00002706, QMSTRG00003737, QMSTRG00003923, QMSTRG00004021, QMSTRG00004129, QMSTRG00004407, QMSTRG00004462, QMSTRG00004632, QMSTRG00004902, QMSTRG00005013, QMSTRG00005903, QMSTRG00005988, QMSTRG00006092, QMSTRG00006832, QMSTRG00006877, QMSTRG00007120, QMSTRG00007164, QMSTRG00007265, QMSTRG00007294, QMSTRG00007583,…
GO:0032886	BP	e	regulation of microtubule-based process	23/3980	62/24229	8.45315e-05	4	23	0.011846	QMSTRG00000777, QMSTRG00000835, QMSTRG00002479, QMSTRG00003351, QMSTRG00003381, QMSTRG00007700, QMSTRG00008750, QMSTRG00008890, QMSTRG00009155, QMSTRG00009455, QMSTRG00011274, QMSTRG00011356, QMSTRG00014335, QMSTRG00015071, QMSTRG00015168, QMSTRG00015982, QMSTRG00016821, QMSTRG00018164, QMSTRG00018736, QMSTRG00020121, QMSTRG00020812, QMSTRG00021206, QMSTRG00021704
GO:0060287	BP	e	epithelial cilium movement involved in determination of left/right asymmetry	7/3980	9/24229	8.48874e-05	6	7	0.011846	QMSTRG00000835, QMSTRG00002737, QMSTRG00006403, QMSTRG00007700, QMSTRG00015071, QMSTRG00017840, QMSTRG00018736
GO:0010970	BP	e	transport along microtubule	29/3980	85/24229	8.81467e-05	6	29	0.01213	QMSTRG00000609, QMSTRG00000796, QMSTRG00000835, QMSTRG00001688, QMSTRG00001850, QMSTRG00001900, QMSTRG00003110, QMSTRG00003918, QMSTRG00003920, QMSTRG00004362, QMSTRG00004544, QMSTRG00004559, QMSTRG00005052, QMSTRG00005667, QMSTRG00007698, QMSTRG00007967, QMSTRG00009259, QMSTRG00009279, QMSTRG00010326, QMSTRG00012211, QMSTRG00014288, QMSTRG00014435, QMSTRG00015498, QMSTRG00017560, QMSTRG00018572,…
GO:0051641	BP	e	cellular localization	235/3980	1133/24229	9.36423e-05	2	235	0.0127097	QMSTRG00000209, QMSTRG00000278, QMSTRG00000423, QMSTRG00000446, QMSTRG00000456, QMSTRG00000477, QMSTRG00000525, QMSTRG00000577, QMSTRG00000609, QMSTRG00000645, QMSTRG00000745, QMSTRG00000796, QMSTRG00000835, QMSTRG00000895, QMSTRG00000916, QMSTRG00000947, QMSTRG00001087, QMSTRG00001126, QMSTRG00001156, QMSTRG00001178, QMSTRG00001321, QMSTRG00001537, QMSTRG00001617, QMSTRG00001627, QMSTRG00001628,…
GO:0019941	BP	e	modification-dependent protein catabolic process	85/3980	346/24229	9.77887e-05	7	85	0.0130931	QMSTRG00000722, QMSTRG00001121, QMSTRG00001163, QMSTRG00001164, QMSTRG00001364, QMSTRG00001520, QMSTRG00002181, QMSTRG00002231, QMSTRG00002706, QMSTRG00003055, QMSTRG00003277, QMSTRG00003320, QMSTRG00003353, QMSTRG00003589, QMSTRG00003981, QMSTRG00004227, QMSTRG00004554, QMSTRG00004640, QMSTRG00004670, QMSTRG00004671, QMSTRG00004796, QMSTRG00005380, QMSTRG00005381, QMSTRG00005500, QMSTRG00007118,…
GO:0007023	BP	e	post-chaperonin tubulin folding pathway	6/3980	7/24229	0.000117815	3	6	0.0151598	QMSTRG00003574, QMSTRG00008890, QMSTRG00011508, QMSTRG00013659, QMSTRG00021022, QMSTRG00021704
GO:0003356	BP	e	regulation of cilium beat frequency	6/3980	7/24229	0.000117815	7	6	0.0151598	QMSTRG00000835, QMSTRG00007700, QMSTRG00009155, QMSTRG00015071, QMSTRG00018164, QMSTRG00018736
GO:0006511	BP	e	ubiquitin-dependent protein catabolic process	84/3980	343/24229	0.000123526	8	84	0.015691	QMSTRG00000722, QMSTRG00001121, QMSTRG00001163, QMSTRG00001164, QMSTRG00001364, QMSTRG00001520, QMSTRG00002181, QMSTRG00002231, QMSTRG00002706, QMSTRG00003055, QMSTRG00003277, QMSTRG00003320, QMSTRG00003353, QMSTRG00003589, QMSTRG00004227, QMSTRG00004554, QMSTRG00004640, QMSTRG00004670, QMSTRG00004671, QMSTRG00004796, QMSTRG00005380, QMSTRG00005381, QMSTRG00005500, QMSTRG00007118, QMSTRG00007469,…
GO:0030705	BP	e	cytoskeleton-dependent intracellular transport	29/3980	88/24229	0.000128164	5	29	0.0159498	QMSTRG00000609, QMSTRG00000796, QMSTRG00000835, QMSTRG00001688, QMSTRG00001850, QMSTRG00001900, QMSTRG00003110, QMSTRG00003918, QMSTRG00003920, QMSTRG00004362, QMSTRG00004544, QMSTRG00004559, QMSTRG00005052, QMSTRG00005667, QMSTRG00007698, QMSTRG00007967, QMSTRG00009259, QMSTRG00009279, QMSTRG00010326, QMSTRG00012211, QMSTRG00014288, QMSTRG00014435, QMSTRG00015498, QMSTRG00017560, QMSTRG00018572,…
GO:0007005	BP	e	mitochondrion organization	34/3980	109/24229	0.000129482	5	34	0.0159498	QMSTRG00000835, QMSTRG00001126, QMSTRG00001471, QMSTRG00001474, QMSTRG00001850, QMSTRG00002170, QMSTRG00002174, QMSTRG00005223, QMSTRG00006168, QMSTRG00006758, QMSTRG00006855, QMSTRG00007566, QMSTRG00007837, QMSTRG00007897, QMSTRG00008381, QMSTRG00009986, QMSTRG00010183, QMSTRG00012006, QMSTRG00012655, QMSTRG00012794, QMSTRG00013123, QMSTRG00013397, QMSTRG00013613, QMSTRG00014559, QMSTRG00017356,…
GO:0006099	BP	e	tricarboxylic acid cycle	21/3980	55/24229	0.0001392	3	21	0.0168195	QMSTRG00000764, QMSTRG00001267, QMSTRG00002170, QMSTRG00004128, QMSTRG00004550, QMSTRG00004807, QMSTRG00004810, QMSTRG00005451, QMSTRG00006140, QMSTRG00006238, QMSTRG00008203, QMSTRG00008984, QMSTRG00012071, QMSTRG00012079, QMSTRG00013251, QMSTRG00014415, QMSTRG00016817, QMSTRG00016822, QMSTRG00016824, QMSTRG00016918, QMSTRG00020807
GO:0043632	BP	e	modification-dependent macromolecule catabolic process	85/3980	351/24229	0.0001515	6	85	0.0180851	QMSTRG00000722, QMSTRG00001121, QMSTRG00001163, QMSTRG00001164, QMSTRG00001364, QMSTRG00001520, QMSTRG00002181, QMSTRG00002231, QMSTRG00002706, QMSTRG00003055, QMSTRG00003277, QMSTRG00003320, QMSTRG00003353, QMSTRG00003589, QMSTRG00003981, QMSTRG00004227, QMSTRG00004554, QMSTRG00004640, QMSTRG00004670, QMSTRG00004671, QMSTRG00004796, QMSTRG00005380, QMSTRG00005381, QMSTRG00005500, QMSTRG00007118,…
GO:0032984	BP	e	protein-containing complex disassembly	31/3980	97/24229	0.000154023	5	31	0.0181674	QMSTRG00001530, QMSTRG00001850, QMSTRG00003331, QMSTRG00007053, QMSTRG00007964, QMSTRG00007965, QMSTRG00007983, QMSTRG00007991, QMSTRG00007995, QMSTRG00008002, QMSTRG00008004, QMSTRG00008030, QMSTRG00008037, QMSTRG00008039, QMSTRG00008046, QMSTRG00008056, QMSTRG00008060, QMSTRG00008063, QMSTRG00008068, QMSTRG00008081, QMSTRG00008083, QMSTRG00009259, QMSTRG00010872, QMSTRG00013830, QMSTRG00015187,…
GO:0050790	BP	e	regulation of catalytic activity	92/3980	386/24229	0.000171173	3	92	0.0199528	QMSTRG00000456, QMSTRG00000893, QMSTRG00000916, QMSTRG00001087, QMSTRG00001324, QMSTRG00001364, QMSTRG00002039, QMSTRG00002137, QMSTRG00002294, QMSTRG00002296, QMSTRG00002855, QMSTRG00003055, QMSTRG00003094, QMSTRG00003508, QMSTRG00003815, QMSTRG00003818, QMSTRG00004026, QMSTRG00004128, QMSTRG00004411, QMSTRG00004449, QMSTRG00004543, QMSTRG00004643, QMSTRG00004807, QMSTRG00004810, QMSTRG00004902,…
GO:0006415	BP	e	translational termination	20/3980	53/24229	0.000228842	6	20	0.0257656	QMSTRG00001530, QMSTRG00007964, QMSTRG00007965, QMSTRG00007983, QMSTRG00007991, QMSTRG00007995, QMSTRG00008002, QMSTRG00008004, QMSTRG00008030, QMSTRG00008037, QMSTRG00008039, QMSTRG00008046, QMSTRG00008056, QMSTRG00008060, QMSTRG00008063, QMSTRG00008068, QMSTRG00008081, QMSTRG00008083, QMSTRG00013830, QMSTRG00018871
GO:1901564	BP	e	organonitrogen compound metabolic process	1092/3980	6084/24229	0.000234225	3	1092	0.0260753	QMSTRG00000006, QMSTRG00000129, QMSTRG00000139, QMSTRG00000182, QMSTRG00000209, QMSTRG00000210, QMSTRG00000278, QMSTRG00000405, QMSTRG00000417, QMSTRG00000418, QMSTRG00000421, QMSTRG00000456, QMSTRG00000494, QMSTRG00000525, QMSTRG00000529, QMSTRG00000533, QMSTRG00000609, QMSTRG00000615, QMSTRG00000616, QMSTRG00000640, QMSTRG00000645, QMSTRG00000648, QMSTRG00000660, QMSTRG00000678, QMSTRG00000710,…
GO:0044265	BP	e	cellular macromolecule catabolic process	121/3980	541/24229	0.000267351	5	121	0.029109	QMSTRG00000722, QMSTRG00001121, QMSTRG00001163, QMSTRG00001164, QMSTRG00001364, QMSTRG00001520, QMSTRG00002181, QMSTRG00002231, QMSTRG00002706, QMSTRG00003055, QMSTRG00003277, QMSTRG00003320, QMSTRG00003353, QMSTRG00003555, QMSTRG00003589, QMSTRG00003981, QMSTRG00004227, QMSTRG00004554, QMSTRG00004607, QMSTRG00004608, QMSTRG00004640, QMSTRG00004670, QMSTRG00004671, QMSTRG00004796, QMSTRG00005208,…
GO:0001822	BP	e	kidney development	13/3980	29/24229	0.00030843	4	13	0.0325985	QMSTRG00000456, QMSTRG00001688, QMSTRG00001900, QMSTRG00001948, QMSTRG00003055, QMSTRG00003110, QMSTRG00007700, QMSTRG00010925, QMSTRG00014435, QMSTRG00015498, QMSTRG00017840, QMSTRG00019609, QMSTRG00021749
GO:0009110	BP	e	vitamin biosynthetic process	10/3980	19/24229	0.000309271	4	10	0.0325985	QMSTRG00004129, QMSTRG00004935, QMSTRG00007212, QMSTRG00007561, QMSTRG00009695, QMSTRG00013028, QMSTRG00013029, QMSTRG00020175, QMSTRG00020665, QMSTRG00021863
GO:0018200	BP	e	peptidyl-glutamic acid modification	9/3980	16/24229	0.000325489	7	9	0.0337932	QMSTRG00007991, QMSTRG00011274, QMSTRG00014551, QMSTRG00017363, QMSTRG00017364, QMSTRG00018164, QMSTRG00018821, QMSTRG00020046, QMSTRG00021946
GO:0016579	BP	e	protein deubiquitination	29/3980	92/24229	0.000327427	8	29	0.0337932	QMSTRG00001121, QMSTRG00001809, QMSTRG00002150, QMSTRG00005052, QMSTRG00006334, QMSTRG00006340, QMSTRG00007144, QMSTRG00007811, QMSTRG00007825, QMSTRG00008056, QMSTRG00008060, QMSTRG00008063, QMSTRG00008068, QMSTRG00008081, QMSTRG00008094, QMSTRG00010417, QMSTRG00010476, QMSTRG00012049, QMSTRG00012079, QMSTRG00013100, QMSTRG00015371, QMSTRG00017876, QMSTRG00018480, QMSTRG00019106, QMSTRG00019650,…
GO:0065009	BP	e	regulation of molecular function	111/3980	492/24229	0.000350884	2	111	0.0358408	QMSTRG00000456, QMSTRG00000609, QMSTRG00000893, QMSTRG00000916, QMSTRG00000947, QMSTRG00001087, QMSTRG00001324, QMSTRG00001364, QMSTRG00002039, QMSTRG00002137, QMSTRG00002168, QMSTRG00002294, QMSTRG00002296, QMSTRG00002855, QMSTRG00003055, QMSTRG00003094, QMSTRG00003508, QMSTRG00003815, QMSTRG00003818, QMSTRG00003918, QMSTRG00004026, QMSTRG00004128, QMSTRG00004411, QMSTRG00004449, QMSTRG00004543,…
GO:0045196	BP	e	establishment or maintenance of neuroblast polarity	6/3980	8/24229	0.000405213	3	6	0.040554	QMSTRG00007593, QMSTRG00010274, QMSTRG00011822, QMSTRG00012662, QMSTRG00016510, QMSTRG00021704
GO:0031503	BP	e	protein-containing complex localization	23/3980	68/24229	0.000415879	2	23	0.0412052	QMSTRG00000835, QMSTRG00001688, QMSTRG00001850, QMSTRG00001900, QMSTRG00003110, QMSTRG00003918, QMSTRG00003920, QMSTRG00004362, QMSTRG00004559, QMSTRG00005052, QMSTRG00005845, QMSTRG00006014, QMSTRG00007698, QMSTRG00010326, QMSTRG00012655, QMSTRG00014288, QMSTRG00014435, QMSTRG00015498, QMSTRG00016510, QMSTRG00018197, QMSTRG00018903, QMSTRG00020995, QMSTRG00021206
GO:0009057	BP	e	macromolecule catabolic process	174/3980	830/24229	0.000491537	4	174	0.047283	QMSTRG00000494, QMSTRG00000722, QMSTRG00000929, QMSTRG00001121, QMSTRG00001163, QMSTRG00001164, QMSTRG00001364, QMSTRG00001520, QMSTRG00001845, QMSTRG00001850, QMSTRG00001888, QMSTRG00001891, QMSTRG00002181, QMSTRG00002231, QMSTRG00002706, QMSTRG00002855, QMSTRG00003055, QMSTRG00003277, QMSTRG00003320, QMSTRG00003353, QMSTRG00003555, QMSTRG00003589, QMSTRG00003981, QMSTRG00004227, QMSTRG00004554,…
GO:0008104	BP	e	protein localization	180/3980	862/24229	0.000519882	4	180	0.0495287	QMSTRG00000209, QMSTRG00000278, QMSTRG00000423, QMSTRG00000456, QMSTRG00000525, QMSTRG00000645, QMSTRG00000745, QMSTRG00000796, QMSTRG00000835, QMSTRG00000895, QMSTRG00000916, QMSTRG00000947, QMSTRG00001087, QMSTRG00001126, QMSTRG00001156, QMSTRG00001178, QMSTRG00001321, QMSTRG00001537, QMSTRG00001688, QMSTRG00001781, QMSTRG00001787, QMSTRG00001948, QMSTRG00002091, QMSTRG00002253, QMSTRG00002806,…

## Sheet: CC
GO	NS	enrichment	name	ratio_in_study	ratio_in_pop	p_uncorrected	depth	study_count	p_fdr_bh	study_items
GO:0005929	CC	e	cilium	85/3980	158/24229	4.484e-27	4	85	6.23771e-24	QMSTRG00000777, QMSTRG00000835, QMSTRG00001170, QMSTRG00001688, QMSTRG00001900, QMSTRG00001948, QMSTRG00002038, QMSTRG00002168, QMSTRG00002737, QMSTRG00002838, QMSTRG00003101, QMSTRG00003110, QMSTRG00003114, QMSTRG00003129, QMSTRG00003381, QMSTRG00003643, QMSTRG00003660, QMSTRG00003835, QMSTRG00003918, QMSTRG00003920, QMSTRG00003984, QMSTRG00004362, QMSTRG00004559, QMSTRG00004612, QMSTRG00004772,…
GO:0031514	CC	e	motile cilium	68/3980	110/24229	8.6335e-27	5	68	6.23771e-24	QMSTRG00000777, QMSTRG00000835, QMSTRG00001170, QMSTRG00001688, QMSTRG00001900, QMSTRG00002038, QMSTRG00002168, QMSTRG00002838, QMSTRG00003101, QMSTRG00003110, QMSTRG00003114, QMSTRG00003129, QMSTRG00003643, QMSTRG00003660, QMSTRG00003835, QMSTRG00003920, QMSTRG00004362, QMSTRG00004559, QMSTRG00004612, QMSTRG00004772, QMSTRG00005052, QMSTRG00005844, QMSTRG00007431, QMSTRG00007698, QMSTRG00007700,…
GO:0005930	CC	e	axoneme	36/3980	62/24229	1.19276e-13	2	36	5.74514e-11	QMSTRG00000777, QMSTRG00000835, QMSTRG00001688, QMSTRG00002838, QMSTRG00003101, QMSTRG00003110, QMSTRG00003114, QMSTRG00003835, QMSTRG00003920, QMSTRG00004559, QMSTRG00004671, QMSTRG00005052, QMSTRG00006256, QMSTRG00006403, QMSTRG00007700, QMSTRG00007983, QMSTRG00008355, QMSTRG00008890, QMSTRG00009259, QMSTRG00010217, QMSTRG00010326, QMSTRG00010457, QMSTRG00014389, QMSTRG00014820, QMSTRG00015071,…
GO:0042995	CC	e	cell projection	132/3980	452/24229	8.78716e-12	2	132	3.17436e-09	QMSTRG00000456, QMSTRG00000609, QMSTRG00000777, QMSTRG00000835, QMSTRG00001170, QMSTRG00001688, QMSTRG00001851, QMSTRG00001900, QMSTRG00001948, QMSTRG00002038, QMSTRG00002168, QMSTRG00002566, QMSTRG00002737, QMSTRG00002838, QMSTRG00002855, QMSTRG00003094, QMSTRG00003101, QMSTRG00003110, QMSTRG00003114, QMSTRG00003129, QMSTRG00003381, QMSTRG00003600, QMSTRG00003643, QMSTRG00003660, QMSTRG00003835,…
GO:0120025	CC	e	plasma membrane bounded cell projection	128/3980	442/24229	3.27679e-11	3	128	9.46992e-09	QMSTRG00000456, QMSTRG00000609, QMSTRG00000777, QMSTRG00000835, QMSTRG00001170, QMSTRG00001688, QMSTRG00001851, QMSTRG00001900, QMSTRG00001948, QMSTRG00002038, QMSTRG00002168, QMSTRG00002566, QMSTRG00002737, QMSTRG00002838, QMSTRG00002855, QMSTRG00003094, QMSTRG00003101, QMSTRG00003110, QMSTRG00003114, QMSTRG00003129, QMSTRG00003381, QMSTRG00003600, QMSTRG00003643, QMSTRG00003660, QMSTRG00003835,…
GO:0005815	CC	e	microtubule organizing center	68/3980	190/24229	8.21386e-11	2	68	1.97817e-08	QMSTRG00000456, QMSTRG00000482, QMSTRG00000609, QMSTRG00000835, QMSTRG00000961, QMSTRG00001688, QMSTRG00001900, QMSTRG00001948, QMSTRG00002004, QMSTRG00002737, QMSTRG00003110, QMSTRG00003920, QMSTRG00004411, QMSTRG00004671, QMSTRG00004763, QMSTRG00004991, QMSTRG00006095, QMSTRG00006256, QMSTRG00006332, QMSTRG00006766, QMSTRG00007624, QMSTRG00007698, QMSTRG00007967, QMSTRG00008094, QMSTRG00008355,…
GO:0097729	CC	e	9+2 motile cilium	18/3980	23/24229	1.06521e-10	6	18	2.1989e-08	QMSTRG00000777, QMSTRG00000835, QMSTRG00002168, QMSTRG00003101, QMSTRG00003643, QMSTRG00004772, QMSTRG00005052, QMSTRG00007983, QMSTRG00009481, QMSTRG00014896, QMSTRG00016150, QMSTRG00017226, QMSTRG00017660, QMSTRG00018736, QMSTRG00018806, QMSTRG00019583, QMSTRG00019995, QMSTRG00021494
GO:0005737	CC	e	cytoplasm	492/3980	2327/24229	4.06632e-10	2	492	7.34479e-08	QMSTRG00000266, QMSTRG00000405, QMSTRG00000422, QMSTRG00000456, QMSTRG00000482, QMSTRG00000494, QMSTRG00000525, QMSTRG00000533, QMSTRG00000560, QMSTRG00000609, QMSTRG00000616, QMSTRG00000640, QMSTRG00000648, QMSTRG00000660, QMSTRG00000787, QMSTRG00000796, QMSTRG00000801, QMSTRG00000820, QMSTRG00000832, QMSTRG00000835, QMSTRG00000929, QMSTRG00000949, QMSTRG00000954, QMSTRG00000959, QMSTRG00000971,…
GO:0005874	CC	e	microtubule	60/3980	167/24229	7.98151e-10	6	60	1.28148e-07	QMSTRG00000482, QMSTRG00000835, QMSTRG00001850, QMSTRG00002156, QMSTRG00002275, QMSTRG00002353, QMSTRG00002403, QMSTRG00002566, QMSTRG00003101, QMSTRG00003114, QMSTRG00003920, QMSTRG00004559, QMSTRG00004763, QMSTRG00005052, QMSTRG00005667, QMSTRG00006332, QMSTRG00006650, QMSTRG00006652, QMSTRG00006655, QMSTRG00006766, QMSTRG00006941, QMSTRG00007510, QMSTRG00007918, QMSTRG00007967, QMSTRG00007983,…
GO:0005875	CC	e	microtubule associated complex	74/3980	225/24229	1.0778e-09	2	74	1.55743e-07	QMSTRG00000423, QMSTRG00000577, QMSTRG00000584, QMSTRG00000834, QMSTRG00000835, QMSTRG00000839, QMSTRG00000854, QMSTRG00000862, QMSTRG00000864, QMSTRG00000866, QMSTRG00000871, QMSTRG00000893, QMSTRG00000895, QMSTRG00000897, QMSTRG00001485, QMSTRG00001850, QMSTRG00002156, QMSTRG00003101, QMSTRG00003110, QMSTRG00003508, QMSTRG00003517, QMSTRG00003522, QMSTRG00003563, QMSTRG00003918, QMSTRG00003920,…
GO:0030286	CC	e	dynein complex	60/3980	170/24229	2.00346e-09	3	60	2.63182e-07	QMSTRG00000423, QMSTRG00000577, QMSTRG00000584, QMSTRG00000834, QMSTRG00000835, QMSTRG00000839, QMSTRG00000854, QMSTRG00000862, QMSTRG00000864, QMSTRG00000866, QMSTRG00000871, QMSTRG00000893, QMSTRG00000895, QMSTRG00000897, QMSTRG00001485, QMSTRG00002156, QMSTRG00003101, QMSTRG00003508, QMSTRG00003517, QMSTRG00003522, QMSTRG00003563, QMSTRG00003918, QMSTRG00003920, QMSTRG00004554, QMSTRG00004559,…
GO:0036126	CC	e	sperm flagellum	15/3980	19/24229	3.3328e-09	7	15	4.01325e-07	QMSTRG00000835, QMSTRG00002168, QMSTRG00003101, QMSTRG00003643, QMSTRG00004772, QMSTRG00005052, QMSTRG00007983, QMSTRG00009481, QMSTRG00014896, QMSTRG00016150, QMSTRG00017226, QMSTRG00017660, QMSTRG00018806, QMSTRG00019995, QMSTRG00021494
GO:0099081	CC	e	supramolecular polymer	68/3980	206/24229	4.09766e-09	3	68	4.22937e-07	QMSTRG00000423, QMSTRG00000456, QMSTRG00000482, QMSTRG00000615, QMSTRG00000648, QMSTRG00000835, QMSTRG00001850, QMSTRG00002156, QMSTRG00002275, QMSTRG00002353, QMSTRG00002403, QMSTRG00002566, QMSTRG00003101, QMSTRG00003114, QMSTRG00003920, QMSTRG00004559, QMSTRG00004763, QMSTRG00005052, QMSTRG00005667, QMSTRG00006332, QMSTRG00006650, QMSTRG00006652, QMSTRG00006655, QMSTRG00006766, QMSTRG00006941,…
GO:0099512	CC	e	supramolecular fiber	68/3980	206/24229	4.09766e-09	4	68	4.22937e-07	QMSTRG00000423, QMSTRG00000456, QMSTRG00000482, QMSTRG00000615, QMSTRG00000648, QMSTRG00000835, QMSTRG00001850, QMSTRG00002156, QMSTRG00002275, QMSTRG00002353, QMSTRG00002403, QMSTRG00002566, QMSTRG00003101, QMSTRG00003114, QMSTRG00003920, QMSTRG00004559, QMSTRG00004763, QMSTRG00005052, QMSTRG00005667, QMSTRG00006332, QMSTRG00006650, QMSTRG00006652, QMSTRG00006655, QMSTRG00006766, QMSTRG00006941,…
GO:0099513	CC	e	polymeric cytoskeletal fiber	63/3980	192/24229	2.1438e-08	5	63	2.0652e-06	QMSTRG00000423, QMSTRG00000482, QMSTRG00000835, QMSTRG00001850, QMSTRG00002156, QMSTRG00002275, QMSTRG00002353, QMSTRG00002403, QMSTRG00002566, QMSTRG00003101, QMSTRG00003114, QMSTRG00003920, QMSTRG00004559, QMSTRG00004763, QMSTRG00005052, QMSTRG00005667, QMSTRG00006332, QMSTRG00006650, QMSTRG00006652, QMSTRG00006655, QMSTRG00006766, QMSTRG00006941, QMSTRG00007510, QMSTRG00007918, QMSTRG00007967,…
GO:0005739	CC	e	mitochondrion	162/3980	654/24229	3.01614e-08	5	162	2.58265e-06	QMSTRG00000417, QMSTRG00000418, QMSTRG00000422, QMSTRG00000446, QMSTRG00000577, QMSTRG00000712, QMSTRG00000764, QMSTRG00000810, QMSTRG00000893, QMSTRG00000947, QMSTRG00000971, QMSTRG00001344, QMSTRG00001471, QMSTRG00001474, QMSTRG00001551, QMSTRG00001671, QMSTRG00001750, QMSTRG00001797, QMSTRG00002164, QMSTRG00002170, QMSTRG00003024, QMSTRG00003381, QMSTRG00003583, QMSTRG00003695, QMSTRG00004128,…
GO:0099080	CC	e	supramolecular complex	84/3980	285/24229	3.03842e-08	2	84	2.58265e-06	QMSTRG00000423, QMSTRG00000456, QMSTRG00000482, QMSTRG00000615, QMSTRG00000648, QMSTRG00000835, QMSTRG00001850, QMSTRG00002156, QMSTRG00002275, QMSTRG00002296, QMSTRG00002353, QMSTRG00002403, QMSTRG00002566, QMSTRG00003055, QMSTRG00003101, QMSTRG00003114, QMSTRG00003920, QMSTRG00004559, QMSTRG00004607, QMSTRG00004608, QMSTRG00004655, QMSTRG00004763, QMSTRG00005052, QMSTRG00005667, QMSTRG00006332,…
GO:0036064	CC	e	ciliary basal body	24/3980	47/24229	4.53439e-08	3	24	3.6401e-06	QMSTRG00001688, QMSTRG00001900, QMSTRG00001948, QMSTRG00003110, QMSTRG00003920, QMSTRG00004671, QMSTRG00007624, QMSTRG00007698, QMSTRG00008094, QMSTRG00008355, QMSTRG00009155, QMSTRG00009709, QMSTRG00010326, QMSTRG00011274, QMSTRG00014171, QMSTRG00014435, QMSTRG00015498, QMSTRG00016150, QMSTRG00016531, QMSTRG00017952, QMSTRG00018164, QMSTRG00018231, QMSTRG00019995, QMSTRG00021749
GO:0035869	CC	e	ciliary transition zone	17/3980	27/24229	7.0911e-08	2	17	5.12332e-06	QMSTRG00001688, QMSTRG00001921, QMSTRG00001948, QMSTRG00002670, QMSTRG00003574, QMSTRG00003920, QMSTRG00004362, QMSTRG00007138, QMSTRG00007624, QMSTRG00010326, QMSTRG00014171, QMSTRG00014426, QMSTRG00014764, QMSTRG00015260, QMSTRG00015498, QMSTRG00017844, QMSTRG00021749
GO:0005858	CC	e	axonemal dynein complex	21/3980	40/24229	1.69892e-07	4	21	1.16902e-05	QMSTRG00000423, QMSTRG00000835, QMSTRG00001485, QMSTRG00003101, QMSTRG00005052, QMSTRG00005057, QMSTRG00006019, QMSTRG00007510, QMSTRG00007983, QMSTRG00009259, QMSTRG00009279, QMSTRG00010457, QMSTRG00014820, QMSTRG00015262, QMSTRG00016821, QMSTRG00017131, QMSTRG00017971, QMSTRG00018736, QMSTRG00020812, QMSTRG00022009, QMSTRG00022124
GO:0005813	CC	e	centrosome	46/3980	132/24229	2.11605e-07	3	46	1.38986e-05	QMSTRG00000456, QMSTRG00000482, QMSTRG00000835, QMSTRG00000961, QMSTRG00001688, QMSTRG00001900, QMSTRG00002004, QMSTRG00002737, QMSTRG00003920, QMSTRG00004411, QMSTRG00004671, QMSTRG00004763, QMSTRG00006256, QMSTRG00006332, QMSTRG00006766, QMSTRG00007624, QMSTRG00007698, QMSTRG00007967, QMSTRG00008750, QMSTRG00010299, QMSTRG00010326, QMSTRG00011356, QMSTRG00012445, QMSTRG00014171, QMSTRG00014335,…
GO:0005829	CC	e	cytosol	206/3980	896/24229	2.39623e-07	2	206	1.50546e-05	QMSTRG00000405, QMSTRG00000422, QMSTRG00000456, QMSTRG00000525, QMSTRG00000560, QMSTRG00000609, QMSTRG00000645, QMSTRG00000796, QMSTRG00000835, QMSTRG00000929, QMSTRG00000947, QMSTRG00001114, QMSTRG00001163, QMSTRG00001178, QMSTRG00001543, QMSTRG00001551, QMSTRG00001781, QMSTRG00001850, QMSTRG00002039, QMSTRG00002105, QMSTRG00002164, QMSTRG00002181, QMSTRG00002234, QMSTRG00002296, QMSTRG00002479,…
GO:0005868	CC	e	cytoplasmic dynein complex	12/3980	17/24229	1.03946e-06	4	12	6.25844e-05	QMSTRG00000835, QMSTRG00003918, QMSTRG00003920, QMSTRG00004559, QMSTRG00005052, QMSTRG00006766, QMSTRG00009259, QMSTRG00014288, QMSTRG00015262, QMSTRG00018736, QMSTRG00020136, QMSTRG00021947
GO:0030992	CC	e	intraciliary transport particle B	9/3980	11/24229	3.45511e-06	2	9	0.000192024	QMSTRG00001688, QMSTRG00001900, QMSTRG00003110, QMSTRG00007698, QMSTRG00010326, QMSTRG00014435, QMSTRG00018004, QMSTRG00018903, QMSTRG00020995
GO:0036156	CC	e	inner dynein arm	9/3980	11/24229	3.45511e-06	5	9	0.000192024	QMSTRG00000423, QMSTRG00000835, QMSTRG00005052, QMSTRG00007510, QMSTRG00009259, QMSTRG00009279, QMSTRG00017971, QMSTRG00018736, QMSTRG00022009
GO:0043227	CC	e	membrane-bounded organelle	910/3980	4909/24229	9.7353e-06	3	910	0.000521019	QMSTRG00000129, QMSTRG00000209, QMSTRG00000413, QMSTRG00000417, QMSTRG00000418, QMSTRG00000422, QMSTRG00000446, QMSTRG00000456, QMSTRG00000482, QMSTRG00000494, QMSTRG00000525, QMSTRG00000577, QMSTRG00000609, QMSTRG00000616, QMSTRG00000645, QMSTRG00000678, QMSTRG00000712, QMSTRG00000722, QMSTRG00000730, QMSTRG00000764, QMSTRG00000777, QMSTRG00000796, QMSTRG00000810, QMSTRG00000835, QMSTRG00000871,…
GO:0043226	CC	e	organelle	1009/3980	5491/24229	1.12686e-05	2	1009	0.00058154	QMSTRG00000129, QMSTRG00000209, QMSTRG00000413, QMSTRG00000417, QMSTRG00000418, QMSTRG00000422, QMSTRG00000446, QMSTRG00000456, QMSTRG00000482, QMSTRG00000494, QMSTRG00000525, QMSTRG00000577, QMSTRG00000609, QMSTRG00000615, QMSTRG00000616, QMSTRG00000645, QMSTRG00000648, QMSTRG00000678, QMSTRG00000712, QMSTRG00000722, QMSTRG00000730, QMSTRG00000764, QMSTRG00000777, QMSTRG00000796, QMSTRG00000801,…
GO:0005743	CC	e	mitochondrial inner membrane	41/3980	134/24229	5.15335e-05	5	41	0.00256779	QMSTRG00000413, QMSTRG00000417, QMSTRG00000418, QMSTRG00000430, QMSTRG00000533, QMSTRG00000577, QMSTRG00000584, QMSTRG00000971, QMSTRG00001004, QMSTRG00001267, QMSTRG00001671, QMSTRG00003118, QMSTRG00003561, QMSTRG00004540, QMSTRG00005208, QMSTRG00005451, QMSTRG00006109, QMSTRG00006168, QMSTRG00006855, QMSTRG00006900, QMSTRG00008137, QMSTRG00008237, QMSTRG00008483, QMSTRG00009408, QMSTRG00010921,…
GO:0031090	CC	e	organelle membrane	175/3980	802/24229	5.50128e-05	3	175	0.00264978	QMSTRG00000209, QMSTRG00000278, QMSTRG00000413, QMSTRG00000417, QMSTRG00000418, QMSTRG00000430, QMSTRG00000456, QMSTRG00000533, QMSTRG00000577, QMSTRG00000584, QMSTRG00000796, QMSTRG00000835, QMSTRG00000866, QMSTRG00000895, QMSTRG00000947, QMSTRG00000954, QMSTRG00000971, QMSTRG00001004, QMSTRG00001126, QMSTRG00001156, QMSTRG00001173, QMSTRG00001267, QMSTRG00001324, QMSTRG00001671, QMSTRG00001722,…
GO:0005881	CC	e	cytoplasmic microtubule	12/3980	23/24229	8.56637e-05	7	12	0.00399303	QMSTRG00000482, QMSTRG00000835, QMSTRG00007918, QMSTRG00009187, QMSTRG00009259, QMSTRG00009455, QMSTRG00015498, QMSTRG00016150, QMSTRG00018231, QMSTRG00018736, QMSTRG00019121, QMSTRG00020136
GO:0031966	CC	e	mitochondrial membrane	52/3980	187/24229	9.23838e-05	4	52	0.00417171	QMSTRG00000413, QMSTRG00000417, QMSTRG00000418, QMSTRG00000430, QMSTRG00000533, QMSTRG00000577, QMSTRG00000584, QMSTRG00000971, QMSTRG00001004, QMSTRG00001267, QMSTRG00001671, QMSTRG00003118, QMSTRG00003336, QMSTRG00003561, QMSTRG00004540, QMSTRG00005208, QMSTRG00005451, QMSTRG00006109, QMSTRG00006168, QMSTRG00006855, QMSTRG00006900, QMSTRG00008137, QMSTRG00008237, QMSTRG00008483, QMSTRG00009408,…
GO:0019866	CC	e	organelle inner membrane	41/3980	141/24229	0.000146189	4	41	0.00640131	QMSTRG00000413, QMSTRG00000417, QMSTRG00000418, QMSTRG00000430, QMSTRG00000533, QMSTRG00000577, QMSTRG00000584, QMSTRG00000971, QMSTRG00001004, QMSTRG00001267, QMSTRG00001671, QMSTRG00003118, QMSTRG00003561, QMSTRG00004540, QMSTRG00005208, QMSTRG00005451, QMSTRG00006109, QMSTRG00006168, QMSTRG00006855, QMSTRG00006900, QMSTRG00008137, QMSTRG00008237, QMSTRG00008483, QMSTRG00009408, QMSTRG00010921,…
GO:0005814	CC	e	centriole	16/3980	38/24229	0.000157955	5	16	0.00671311	QMSTRG00001688, QMSTRG00003381, QMSTRG00006332, QMSTRG00006766, QMSTRG00008094, QMSTRG00009709, QMSTRG00010326, QMSTRG00011356, QMSTRG00014171, QMSTRG00014933, QMSTRG00016150, QMSTRG00017952, QMSTRG00018164, QMSTRG00018231, QMSTRG00021331, QMSTRG00021749
GO:1902494	CC	e	catalytic complex	291/3980	1451/24229	0.000165653	2	291	0.00683909	QMSTRG00000006, QMSTRG00000417, QMSTRG00000418, QMSTRG00000423, QMSTRG00000533, QMSTRG00000577, QMSTRG00000584, QMSTRG00000810, QMSTRG00000834, QMSTRG00000835, QMSTRG00000839, QMSTRG00000854, QMSTRG00000862, QMSTRG00000864, QMSTRG00000866, QMSTRG00000871, QMSTRG00000893, QMSTRG00000895, QMSTRG00000897, QMSTRG00000971, QMSTRG00000982, QMSTRG00001121, QMSTRG00001123, QMSTRG00001267, QMSTRG00001344,…
GO:0005783	CC	e	endoplasmic reticulum	81/3980	335/24229	0.000254239	5	81	0.0102049	QMSTRG00000456, QMSTRG00000722, QMSTRG00001163, QMSTRG00001524, QMSTRG00001769, QMSTRG00002046, QMSTRG00002109, QMSTRG00003750, QMSTRG00003757, QMSTRG00003763, QMSTRG00003801, QMSTRG00004174, QMSTRG00004407, QMSTRG00004558, QMSTRG00004902, QMSTRG00004998, QMSTRG00005637, QMSTRG00005988, QMSTRG00006092, QMSTRG00006274, QMSTRG00006280, QMSTRG00006401, QMSTRG00007189, QMSTRG00007287, QMSTRG00007659,…
GO:0005794	CC	e	Golgi apparatus	69/3980	283/24229	0.000501028	5	69	0.0195672	QMSTRG00000413, QMSTRG00000456, QMSTRG00000835, QMSTRG00000895, QMSTRG00000954, QMSTRG00001126, QMSTRG00001360, QMSTRG00001688, QMSTRG00002046, QMSTRG00002253, QMSTRG00002465, QMSTRG00002806, QMSTRG00002855, QMSTRG00003801, QMSTRG00003924, QMSTRG00004021, QMSTRG00004369, QMSTRG00004543, QMSTRG00004559, QMSTRG00004752, QMSTRG00006238, QMSTRG00006248, QMSTRG00006271, QMSTRG00006274, QMSTRG00006278,…
GO:0001669	CC	e	acrosomal vesicle	7/3980	11/24229	0.000572089	9	7	0.0216269	QMSTRG00000494, QMSTRG00004772, QMSTRG00007918, QMSTRG00009481, QMSTRG00010925, QMSTRG00016769, QMSTRG00019464
GO:0005759	CC	e	mitochondrial matrix	28/3980	91/24229	0.000583701	5	28	0.0216269	QMSTRG00000417, QMSTRG00000418, QMSTRG00000764, QMSTRG00003561, QMSTRG00004128, QMSTRG00004540, QMSTRG00004550, QMSTRG00004810, QMSTRG00006109, QMSTRG00006378, QMSTRG00006758, QMSTRG00007423, QMSTRG00008155, QMSTRG00008565, QMSTRG00011723, QMSTRG00011841, QMSTRG00012250, QMSTRG00012655, QMSTRG00012884, QMSTRG00014335, QMSTRG00015933, QMSTRG00016857, QMSTRG00017320, QMSTRG00017737, QMSTRG00017969,…
GO:0097228	CC	e	sperm principal piece	5/3980	6/24229	0.000618182	2	5	0.0223318	QMSTRG00000494, QMSTRG00000835, QMSTRG00001900, QMSTRG00003114, QMSTRG00018736
GO:0070419	CC	e	nonhomologous end joining complex	4/3980	4/24229	0.000727182	4	4	0.0256287	QMSTRG00002465, QMSTRG00009502, QMSTRG00016530, QMSTRG00021816
GO:0000922	CC	e	spindle pole	17/3980	45/24229	0.00077774	2	17	0.0264628	QMSTRG00000835, QMSTRG00001809, QMSTRG00004763, QMSTRG00004991, QMSTRG00006256, QMSTRG00006332, QMSTRG00009709, QMSTRG00011504, QMSTRG00014171, QMSTRG00014885, QMSTRG00015071, QMSTRG00016214, QMSTRG00017620, QMSTRG00019106, QMSTRG00019121, QMSTRG00020267, QMSTRG00021423
GO:0043229	CC	e	intracellular organelle	966/3980	5387/24229	0.000787474	3	966	0.0264628	QMSTRG00000129, QMSTRG00000209, QMSTRG00000413, QMSTRG00000417, QMSTRG00000418, QMSTRG00000422, QMSTRG00000446, QMSTRG00000456, QMSTRG00000482, QMSTRG00000494, QMSTRG00000525, QMSTRG00000577, QMSTRG00000609, QMSTRG00000615, QMSTRG00000616, QMSTRG00000645, QMSTRG00000648, QMSTRG00000678, QMSTRG00000712, QMSTRG00000722, QMSTRG00000730, QMSTRG00000764, QMSTRG00000796, QMSTRG00000801, QMSTRG00000810,…
GO:0097542	CC	e	ciliary tip	6/3980	9/24229	0.00104586	2	6	0.0343471	QMSTRG00000835, QMSTRG00005844, QMSTRG00010326, QMSTRG00014435, QMSTRG00018903, QMSTRG00020995

## Sheet: MF
GO	NS	enrichment	name	ratio_in_study	ratio_in_pop	p_uncorrected	depth	study_count	p_fdr_bh	study_items
GO:0015631	MF	e	tubulin binding	80/3980	259/24229	8.8e-09	4	80	1.7e-06	QMSTRG00000477, QMSTRG00000777, QMSTRG00000835, QMSTRG00000907, QMSTRG00000961, QMSTRG00001850, QMSTRG00001900, QMSTRG00003574, QMSTRG00004189, QMSTRG00004407, QMSTRG00004411, QMSTRG00004544, QMSTRG00004763, QMSTRG00004772, QMSTRG00004790, QMSTRG00005354, QMSTRG00005667, QMSTRG00005698, QMSTRG00006014, QMSTRG00006019, QMSTRG00006256, QMSTRG00006332, QMSTRG00006784, QMSTRG00006941, QMSTRG00007609,…
GO:0016881	MF	e	acid-amino acid ligase activity	16/3980	30/24229	3.9e-06	4	16	0.00061	QMSTRG00005777, QMSTRG00006334, QMSTRG00007991, QMSTRG00010408, QMSTRG00010651, QMSTRG00011274, QMSTRG00011765, QMSTRG00012150, QMSTRG00012154, QMSTRG00014417, QMSTRG00014551, QMSTRG00017363, QMSTRG00017364, QMSTRG00019236, QMSTRG00020046, QMSTRG00021331
GO:0045504	MF	e	dynein heavy chain binding	10/3980	14/24229	7.4e-06	3	10	0.00111	QMSTRG00000777, QMSTRG00001485, QMSTRG00003101, QMSTRG00003920, QMSTRG00006019, QMSTRG00007983, QMSTRG00014288, QMSTRG00017131, QMSTRG00019583, QMSTRG00022009
GO:0045503	MF	e	dynein light chain binding	16/3980	32/24229	1.1e-05	3	16	0.00162	QMSTRG00000835, QMSTRG00001485, QMSTRG00003101, QMSTRG00004559, QMSTRG00005052, QMSTRG00007510, QMSTRG00007983, QMSTRG00009259, QMSTRG00009279, QMSTRG00014288, QMSTRG00014820, QMSTRG00017131, QMSTRG00017971, QMSTRG00018736, QMSTRG00022009, QMSTRG00022124
GO:0016817	MF	e	hydrolase activity, acting on acid anhydrides	184/3980	844/24229	3.7e-05	3	184	0.004	QMSTRG00000482, QMSTRG00000584, QMSTRG00000796, QMSTRG00000834, QMSTRG00000835, QMSTRG00000947, QMSTRG00000948, QMSTRG00001178, QMSTRG00001485, QMSTRG00001503, QMSTRG00001850, QMSTRG00002063, QMSTRG00002079, QMSTRG00002091, QMSTRG00002204, QMSTRG00002231, QMSTRG00002275, QMSTRG00002296, QMSTRG00002566, QMSTRG00002648, QMSTRG00002671, QMSTRG00002929, QMSTRG00003522, QMSTRG00003555, QMSTRG00003574,…
GO:0032555	MF	e	purine ribonucleotide binding	542/3980	2829/24229	4e-05	6	542	0.0042	QMSTRG00000129, QMSTRG00000139, QMSTRG00000182, QMSTRG00000417, QMSTRG00000418, QMSTRG00000421, QMSTRG00000422, QMSTRG00000423, QMSTRG00000456, QMSTRG00000482, QMSTRG00000494, QMSTRG00000503, QMSTRG00000510, QMSTRG00000516, QMSTRG00000525, QMSTRG00000660, QMSTRG00000678, QMSTRG00000777, QMSTRG00000785, QMSTRG00000787, QMSTRG00000796, QMSTRG00000835, QMSTRG00000947, QMSTRG00000948, QMSTRG00001125,…
GO:0035639	MF	e	purine ribonucleoside triphosphate binding	533/3980	2778/24229	4.4e-05	4	533	0.00441	QMSTRG00000129, QMSTRG00000139, QMSTRG00000182, QMSTRG00000417, QMSTRG00000418, QMSTRG00000421, QMSTRG00000422, QMSTRG00000423, QMSTRG00000456, QMSTRG00000482, QMSTRG00000494, QMSTRG00000503, QMSTRG00000510, QMSTRG00000516, QMSTRG00000525, QMSTRG00000660, QMSTRG00000678, QMSTRG00000777, QMSTRG00000785, QMSTRG00000787, QMSTRG00000796, QMSTRG00000835, QMSTRG00000947, QMSTRG00000948, QMSTRG00001125,…
GO:0032553	MF	e	ribonucleotide binding	548/3980	2869/24229	5e-05	5	548	0.00478	QMSTRG00000129, QMSTRG00000139, QMSTRG00000182, QMSTRG00000417, QMSTRG00000418, QMSTRG00000421, QMSTRG00000422, QMSTRG00000423, QMSTRG00000456, QMSTRG00000482, QMSTRG00000494, QMSTRG00000503, QMSTRG00000510, QMSTRG00000516, QMSTRG00000525, QMSTRG00000660, QMSTRG00000678, QMSTRG00000777, QMSTRG00000785, QMSTRG00000787, QMSTRG00000796, QMSTRG00000835, QMSTRG00000947, QMSTRG00000948, QMSTRG00001125,…
GO:0008017	MF	e	microtubule binding	55/3980	199/24229	6.8e-05	5	55	0.00625	QMSTRG00000835, QMSTRG00000907, QMSTRG00000961, QMSTRG00001850, QMSTRG00004407, QMSTRG00004411, QMSTRG00004544, QMSTRG00004763, QMSTRG00005354, QMSTRG00005667, QMSTRG00005698, QMSTRG00006014, QMSTRG00006784, QMSTRG00006941, QMSTRG00007951, QMSTRG00007967, QMSTRG00009455, QMSTRG00009620, QMSTRG00011504, QMSTRG00012228, QMSTRG00012235, QMSTRG00012237, QMSTRG00012249, QMSTRG00012250, QMSTRG00012515,…
GO:0097367	MF	e	carbohydrate derivative binding	585/3980	3093/24229	8.7e-05	2	585	0.00748	QMSTRG00000129, QMSTRG00000139, QMSTRG00000182, QMSTRG00000417, QMSTRG00000418, QMSTRG00000421, QMSTRG00000422, QMSTRG00000423, QMSTRG00000456, QMSTRG00000482, QMSTRG00000494, QMSTRG00000503, QMSTRG00000510, QMSTRG00000516, QMSTRG00000525, QMSTRG00000660, QMSTRG00000678, QMSTRG00000777, QMSTRG00000785, QMSTRG00000787, QMSTRG00000796, QMSTRG00000835, QMSTRG00000947, QMSTRG00000948, QMSTRG00000959,…
GO:0016818	MF	e	hydrolase activity, acting on acid anhydrides, in phosphorus-containing anhydrides	167/3980	768/24229	9e-05	4	167	0.00748	QMSTRG00000482, QMSTRG00000584, QMSTRG00000796, QMSTRG00000834, QMSTRG00000835, QMSTRG00000947, QMSTRG00000948, QMSTRG00001178, QMSTRG00001485, QMSTRG00001503, QMSTRG00001850, QMSTRG00002063, QMSTRG00002079, QMSTRG00002091, QMSTRG00002204, QMSTRG00002231, QMSTRG00002275, QMSTRG00002296, QMSTRG00002566, QMSTRG00002648, QMSTRG00002671, QMSTRG00002929, QMSTRG00003522, QMSTRG00003555, QMSTRG00003574,…
GO:0017076	MF	e	purine nucleotide binding	560/3980	2953/24229	9.7e-05	5	560	0.00778	QMSTRG00000129, QMSTRG00000139, QMSTRG00000182, QMSTRG00000208, QMSTRG00000240, QMSTRG00000417, QMSTRG00000418, QMSTRG00000421, QMSTRG00000422, QMSTRG00000423, QMSTRG00000456, QMSTRG00000482, QMSTRG00000494, QMSTRG00000503, QMSTRG00000510, QMSTRG00000516, QMSTRG00000525, QMSTRG00000660, QMSTRG00000678, QMSTRG00000777, QMSTRG00000785, QMSTRG00000787, QMSTRG00000796, QMSTRG00000835, QMSTRG00000947,…
GO:0045505	MF	e	dynein intermediate chain binding	14/3980	31/24229	0.00016	3	14	0.0129	QMSTRG00000835, QMSTRG00002156, QMSTRG00004559, QMSTRG00005052, QMSTRG00006766, QMSTRG00007510, QMSTRG00007660, QMSTRG00009259, QMSTRG00009279, QMSTRG00014820, QMSTRG00015262, QMSTRG00017971, QMSTRG00018736, QMSTRG00022124
GO:0016462	MF	e	pyrophosphatase activity	151/3980	693/24229	0.00021	5	151	0.01549	QMSTRG00000482, QMSTRG00000584, QMSTRG00000796, QMSTRG00000834, QMSTRG00000835, QMSTRG00000947, QMSTRG00000948, QMSTRG00001178, QMSTRG00001485, QMSTRG00001503, QMSTRG00001850, QMSTRG00002275, QMSTRG00002296, QMSTRG00002566, QMSTRG00002648, QMSTRG00002671, QMSTRG00002929, QMSTRG00003522, QMSTRG00003555, QMSTRG00003574, QMSTRG00003717, QMSTRG00003737, QMSTRG00003757, QMSTRG00003877, QMSTRG00004003,…
GO:0032559	MF	e	adenyl ribonucleotide binding	445/3980	2322/24229	0.00023	7	445	0.01637	QMSTRG00000129, QMSTRG00000139, QMSTRG00000182, QMSTRG00000417, QMSTRG00000418, QMSTRG00000421, QMSTRG00000422, QMSTRG00000423, QMSTRG00000456, QMSTRG00000482, QMSTRG00000494, QMSTRG00000525, QMSTRG00000660, QMSTRG00000678, QMSTRG00000777, QMSTRG00000785, QMSTRG00000787, QMSTRG00000835, QMSTRG00000947, QMSTRG00000948, QMSTRG00001125, QMSTRG00001156, QMSTRG00001163, QMSTRG00001164, QMSTRG00001177,…
GO:0017111	MF	e	ribonucleoside triphosphate phosphatase activity	143/3980	655/24229	0.00027	6	143	0.01861	QMSTRG00000482, QMSTRG00000584, QMSTRG00000796, QMSTRG00000834, QMSTRG00000835, QMSTRG00000947, QMSTRG00000948, QMSTRG00001178, QMSTRG00001485, QMSTRG00001503, QMSTRG00001850, QMSTRG00002275, QMSTRG00002296, QMSTRG00002566, QMSTRG00002648, QMSTRG00003522, QMSTRG00003555, QMSTRG00003574, QMSTRG00003717, QMSTRG00003737, QMSTRG00003757, QMSTRG00003877, QMSTRG00004003, QMSTRG00004010, QMSTRG00004091,…
GO:0005524	MF	e	ATP binding	435/3980	2269/24229	0.00028	8	435	0.019	QMSTRG00000129, QMSTRG00000139, QMSTRG00000182, QMSTRG00000417, QMSTRG00000418, QMSTRG00000421, QMSTRG00000422, QMSTRG00000423, QMSTRG00000456, QMSTRG00000482, QMSTRG00000494, QMSTRG00000525, QMSTRG00000660, QMSTRG00000678, QMSTRG00000777, QMSTRG00000785, QMSTRG00000787, QMSTRG00000835, QMSTRG00000947, QMSTRG00000948, QMSTRG00001125, QMSTRG00001156, QMSTRG00001163, QMSTRG00001164, QMSTRG00001177,…
GO:0016879	MF	e	ligase activity, forming carbon-nitrogen bonds	29/3980	92/24229	0.00033	3	29	0.02134	QMSTRG00000787, QMSTRG00001471, QMSTRG00001474, QMSTRG00004990, QMSTRG00005777, QMSTRG00006334, QMSTRG00007897, QMSTRG00007991, QMSTRG00008565, QMSTRG00010408, QMSTRG00010651, QMSTRG00011274, QMSTRG00011765, QMSTRG00011910, QMSTRG00012150, QMSTRG00012154, QMSTRG00012723, QMSTRG00014417, QMSTRG00014551, QMSTRG00014705, QMSTRG00015007, QMSTRG00017363, QMSTRG00017364, QMSTRG00017949, QMSTRG00018759,…
GO:0030554	MF	e	adenyl nucleotide binding	464/3980	2447/24229	0.00044	6	464	0.0284	QMSTRG00000129, QMSTRG00000139, QMSTRG00000182, QMSTRG00000208, QMSTRG00000240, QMSTRG00000417, QMSTRG00000418, QMSTRG00000421, QMSTRG00000422, QMSTRG00000423, QMSTRG00000456, QMSTRG00000482, QMSTRG00000494, QMSTRG00000525, QMSTRG00000660, QMSTRG00000678, QMSTRG00000777, QMSTRG00000785, QMSTRG00000787, QMSTRG00000835, QMSTRG00000947, QMSTRG00000948, QMSTRG00001125, QMSTRG00001156, QMSTRG00001163,…
GO:0043168	MF	e	anion binding	617/3980	3341/24229	0.00075	3	617	0.04689	QMSTRG00000129, QMSTRG00000139, QMSTRG00000182, QMSTRG00000417, QMSTRG00000418, QMSTRG00000421, QMSTRG00000422, QMSTRG00000423, QMSTRG00000456, QMSTRG00000482, QMSTRG00000494, QMSTRG00000503, QMSTRG00000510, QMSTRG00000516, QMSTRG00000525, QMSTRG00000660, QMSTRG00000678, QMSTRG00000777, QMSTRG00000785, QMSTRG00000787, QMSTRG00000796, QMSTRG00000835, QMSTRG00000947, QMSTRG00000948, QMSTRG00001125,…
GO:0061630	MF	e	ubiquitin protein ligase activity	24/3980	75/24229	0.00082	5	24	0.04869	QMSTRG00002181, QMSTRG00002231, QMSTRG00002671, QMSTRG00003021, QMSTRG00005381, QMSTRG00006128, QMSTRG00009325, QMSTRG00009381, QMSTRG00009526, QMSTRG00009745, QMSTRG00010476, QMSTRG00010966, QMSTRG00011302, QMSTRG00012150, QMSTRG00012732, QMSTRG00012735, QMSTRG00015465, QMSTRG00017557, QMSTRG00017952, QMSTRG00018632, QMSTRG00019484, QMSTRG00020174, QMSTRG00020672, QMSTRG00021589
GO:0061659	MF	e	ubiquitin-like protein ligase activity	24/3980	75/24229	0.00082	4	24	0.04869	QMSTRG00002181, QMSTRG00002231, QMSTRG00002671, QMSTRG00003021, QMSTRG00005381, QMSTRG00006128, QMSTRG00009325, QMSTRG00009381, QMSTRG00009526, QMSTRG00009745, QMSTRG00010476, QMSTRG00010966, QMSTRG00011302, QMSTRG00012150, QMSTRG00012732, QMSTRG00012735, QMSTRG00015465, QMSTRG00017557, QMSTRG00017952, QMSTRG00018632, QMSTRG00019484, QMSTRG00020174, QMSTRG00020672, QMSTRG00021589
GO:0051959	MF	e	dynein light intermediate chain binding	12/3980	28/24229	0.00086	3	12	0.04896	QMSTRG00000835, QMSTRG00002156, QMSTRG00004559, QMSTRG00005052, QMSTRG00006766, QMSTRG00007510, QMSTRG00009259, QMSTRG00009279, QMSTRG00014820, QMSTRG00017971, QMSTRG00018736, QMSTRG00022124
