# Supplementary material for: Comprehensive Transcriptome Analysis in the Testis of the Silkworm, Bombyx mori
Source: Insects. 2023 Aug 2;14(8):684. doi: 10.3390/insects14080684 (PMC10455414; doi:10.3390/insects14080684)
Supplement: Supplementary file 1 [file insects-14-00684-s001.zip › supplementary data/Table S10.xlsx]

## Sheet: Sheet1
enriched region	GO terms	Number of genes
		counted genes	vs homologs in homologous region of D. melanogaster (apical: 1204, middle and basal: 389)	vs B. mori testis-specific genes (1705)
SR	RNA metabolic processes	1025	488	16
SR	Regulation of RNA metabolic process	456	226	8
SR	Meiotic cell cycle process	54	35	5
SR	Mitotic cell cycle process	92	54	3
DR	Cilium assembly	66	14	46
DR	Microtubule cytoskeleton organization	80	24	43
